# Supplementary material for: A 2,2′-diphosphinotolane as a versatile precursor for the synthesis of P-ylidic mesoionic carbenes via reversible C–P bond formation
Source: Chem Sci. 2021 Jan 29;12(10):3693–701. doi: 10.1039/d0sc06128j (PMC8179451; doi:10.1039/d0sc06128j)
Supplement: SC-012-D0SC06128J-s002 [file SC-012-D0SC06128J-s002.cif]

# Electronic Supplementary Material (ESI) for Chemical Science.
# This journal is © The Royal Society of Chemistry 2021

####################################################################### 
# 
# This file contains crystal structure data downloaded from the 
# Cambridge Structural Database (CSD) hosted by the Cambridge 
# Crystallographic Data Centre (CCDC).
# 
# Full information about CCDC data access policies and citation 
# guidelines are available at http://www.ccdc.cam.ac.uk/access/V1 
# 
# Audit and citation data items may have been added by the CCDC. 
# Please retain this information to preserve the provenance of 
# this file and to allow appropriate attribution of the data. 
# 
#######################################################################

data_ba_hw34
_database_code_depnum_ccdc_archive 'CCDC 2036100'
loop_
_audit_author_name
_audit_author_address
Wadepohl
;Uni Heidelberg
Germany
;
_audit_update_record             
;
2020-10-08 deposited with the CCDC.	2021-01-22 downloaded from the CCDC.
;
_audit_creation_date             2020-06-04

_audit_block_code                ba_hw34
_audit_block_refno               3571
_audit_block_usercomment         'HW327, irregular, yellow'

_audit_creation_method           
;
encif (version 1.113)

encifer (version_id = 274361.64)

Olex2 1.3
(compiled 2020.01.31 svn.r88ba2a3 for OlexSys, GUI svn.r6032)
;

# start Validation Reply Form
_vrf_PLAT213_ba_hw34             
;
PROBLEM: Atom C50             has ADP max/min Ratio .....        4.4 prolat
RESPONSE: unresolved disorder of a C5Me5 ligand
;
_vrf_PLAT220_ba_hw34             
;
PROBLEM: NonSolvent Resd 1  C   Ueq(max) / Ueq(min) Range        7.6 Ratio
RESPONSE: see _vrf_PLAT220_ba_hw34
;
# end Validation Reply Form

_chemical_name_systematic        ?
_chemical_name_common            ?
_chemical_formula_moiety         'C46 H66 P2 Y, C24 H20 B'
_chemical_formula_sum            'C70 H86 B P2 Y'
_chemical_properties_physical    'air-sensitive, moisture-sensitive'
_chemical_formula_weight         1089.04
_chemical_melting_point          ?
_exptl_crystal_description       irregular
_exptl_crystal_colour            yellow
_diffrn_ambient_temperature      120(1)
loop_
_atom_type_symbol
_atom_type_description
_atom_type_scat_dispersion_real
_atom_type_scat_dispersion_imag
_atom_type_scat_source
C C 0.0181 0.0091 'International Tables Vol C Tables 4.2.6.8 and 6.1.1.4'
H H 0.0000 0.0000 'International Tables Vol C Tables 4.2.6.8 and 6.1.1.4'
B B 0.0090 0.0039 'International Tables Vol C Tables 4.2.6.8 and 6.1.1.4'
P P 0.2955 0.4335 'International Tables Vol C Tables 4.2.6.8 and 6.1.1.4'
Y Y -0.2670 2.0244 'International Tables Vol C Tables 4.2.6.8 and 6.1.1.4'

_shelx_space_group_comment       
;
The symmetry employed for this shelxl refinement is uniquely defined
by the following loop, which should always be used as a source of
symmetry information in preference to the above space-group names.
They are only intended as comments.
;
_space_group_crystal_system      monoclinic
_space_group_IT_number           14
_space_group_name_H-M_alt        'P 21/c'
_space_group_name_Hall           '-P 2ybc'
_chemical_absolute_configuration .
loop_
_symmetry_equiv_pos_as_xyz
'x, y, z'
'-x, y+1/2, -z+1/2'
'-x, -y, -z'
'x, -y-1/2, z-1/2'

_cell_length_a                   19.84621(17)
_cell_length_b                   15.33735(10)
_cell_length_c                   19.6362(2)
_cell_angle_alpha                90
_cell_angle_beta                 91.1824(8)
_cell_angle_gamma                90
_cell_volume                     5975.76(9)
_cell_formula_units_Z            4
_cell_measurement_reflns_used    40139
_cell_measurement_temperature    120(1)
_cell_measurement_theta_max      70.9180
_cell_measurement_theta_min      3.6360
_shelx_estimated_absorpt_T_max   0.812
_shelx_estimated_absorpt_T_min   0.812
_exptl_absorpt_coefficient_mu    2.172
_exptl_absorpt_correction_T_max  1.000
_exptl_absorpt_correction_T_min  0.664
_exptl_absorpt_correction_type   gaussian
_exptl_absorpt_process_details   
;
CrysAlisPro 1.171.40.80a (Rigaku Oxford Diffraction, 2020)
Numerical absorption correction based on gaussian integration over
 a multifaceted crystal model (Busing & Levy, 1957).
Empirical absorption correction using spherical harmonics,
 implemented in SCALE3 ABSPACK scaling algorithm.
;
_exptl_absorpt_special_details   ?
_exptl_crystal_colour_primary    yellow
_exptl_crystal_density_diffrn    1.210
_exptl_crystal_density_meas      ?
_exptl_crystal_density_method    ?
_exptl_crystal_F_000             2320
loop_
_exptl_crystal_face_index_h
_exptl_crystal_face_index_k
_exptl_crystal_face_index_l
_exptl_crystal_face_perp_dist
-2 0 -13 0.0342
0 -10 0 0.0847
0 10 0 0.0847
-7 -8 -1 0.0643
-13 1 3 0.0067
13 -1 -2 0.0178
2 1 13 0.0221
_exptl_crystal_size_max          0.175
_exptl_crystal_size_mid          0.062
_exptl_crystal_size_min          0.028

_exptl_transmission_factor_max   ?
_exptl_transmission_factor_min   ?
_diffrn_reflns_av_R_equivalents  0.0809
_diffrn_reflns_av_unetI/netI     0.0348
_diffrn_reflns_Laue_measured_fraction_full 1.000
_diffrn_reflns_Laue_measured_fraction_max 0.995
_diffrn_reflns_limit_h_max       24
_diffrn_reflns_limit_h_min       -24
_diffrn_reflns_limit_k_max       18
_diffrn_reflns_limit_k_min       -18
_diffrn_reflns_limit_l_max       24
_diffrn_reflns_limit_l_min       -22
_diffrn_reflns_number            223988
_diffrn_reflns_point_group_measured_fraction_full 1.000
_diffrn_reflns_point_group_measured_fraction_max 0.995
_diffrn_reflns_theta_full        67.684
_diffrn_reflns_theta_max         71.152
_diffrn_reflns_theta_min         2.227
_diffrn_detector                 'CCD plate'
_diffrn_detector_area_resol_mean 7.9621
_diffrn_detector_type            Eos
_diffrn_measured_fraction_theta_full 1.000
_diffrn_measured_fraction_theta_max 0.995
_diffrn_measurement_details      
;
List of Runs (angles in degrees, time in seconds):

  # Type    Start    End  Width  t~exp~   \w     \q     \k     \f   Frames
#--------------------------------------------------------------------------
  1  \w    -72.00  26.00   1.00    4.00    --    0.00 -38.00-180.00   98
  2  \w    -69.00  21.00   1.00    4.00    --    0.00 -57.00 120.00   90
  3  \w    -69.00  21.00   1.00    4.00    --    0.00 -57.00 -60.00   90
  4  \w    -34.00  11.00   1.00    4.00    --   14.00 110.00 130.22   45
  5  \w    -36.00   7.00   1.00    4.00    --   14.00 114.00  13.69   43
  6  \w    -26.00  17.00   1.00    4.00    --   18.00 104.00-108.05   43
  7  \w    -31.00   4.00   1.00    4.00    --   22.00 118.00 112.22   35
  8  \w    -29.00   1.00   1.00    4.00    --   26.00 121.00 101.15   30
  9  \w    -22.00   5.00   1.00   16.00    --   30.00 117.00 -18.50   27
 10  \w    -31.00  59.00   1.00   16.00    --   38.00 -57.00-129.33   90
 11  \w      6.00  33.00   1.00   16.00    --   42.00  88.00  61.62   27
 12  \w      5.00  32.00   1.00   16.00    --   42.00  90.00 -40.48   27
 13  \w     12.00  38.00   1.00   16.00    --   46.00  84.00-113.04   26
 14  \w     13.00  40.00   1.00   16.00    --   46.00  83.00-152.84   27
 15  \w     12.00  38.00   1.00   16.00    --   46.00  84.00  75.87   26
 16  \w     12.00  38.00   1.00   16.00    --   46.00  84.00 145.61   26
 17  \w     13.00  40.00   1.00   16.00    --   46.00  83.00  -1.15   27
 18  \w     17.00  45.00   1.00   16.00    --   50.00  82.00-145.87   28
 19  \w     17.00  45.00   1.00   16.00    --   50.00  82.00 -75.01   28
 20  \w     17.00  45.00   1.00   16.00    --   50.00  82.00 169.32   28
 21  \w     18.00  45.00   1.00   16.00    --   50.00  81.00  98.39   27
 22  \w     18.00  45.00   1.00   16.00    --   50.00  80.00 -44.07   27
 23  \w     19.00  45.00   1.00   16.00    --   50.00  79.00  15.20   26
 24  \w     19.00  45.00   1.00   16.00    --   50.00  79.00  46.34   26
 25  \w     24.00 124.00   1.00   16.00    --   54.00  77.00-150.00  100
 26  \w    -15.00  75.00   1.00   16.00    --   54.00 -57.00  60.00   90
 27  \w     24.00 124.00   1.00   16.00    --   54.00  77.00 -30.00  100
 28  \w     23.00 111.00   1.00   16.00    --   54.00-125.00  60.00   88
 29  \w     24.00 124.00   1.00   16.00    --   54.00  77.00   0.00  100
 30  \w     25.00 124.00   1.00   16.00    --   54.00  76.00 116.09   99
 31  \w     23.00 111.00   1.00   16.00    --   54.00-125.00 -30.00   88
 32  \w     24.00 124.00   1.00   16.00    --   54.00  77.00  60.00  100
 33  \w    -15.00  75.00   1.00   16.00    --   54.00 -57.00 150.00   90
 34  \w     28.00 128.00   1.00   16.00    --   58.00  77.00 -52.76  100
 35  \w     28.00 128.00   1.00   16.00    --   58.00  77.00 165.02  100
 36  \w     29.00 128.00   1.00   16.00    --   58.00  75.00-115.41   99
 37  \w     29.00 128.00   1.00   16.00    --   58.00  76.00  31.36   99
 38  \w     30.00 128.00   1.00   16.00    --   58.00  74.00 130.55   98
 39  \w     29.00 128.00   1.00   16.00    --   58.00  76.00-171.44   99
 40  \w     28.00 128.00   1.00   16.00    --   58.00  77.00 108.85  100
 41  \w     28.00 128.00   1.00   16.00    --   58.00  77.00 -81.63  100
 42  \w     29.00 128.00   1.00   16.00    --   58.00  75.00 -95.87   99
 43  \w     28.00 128.00   1.00   16.00    --   58.00  77.00  71.42  100
 44  \w     28.00 128.00   1.00   16.00    --   58.00  77.00  18.49  100
 45  \w     28.00 128.00   1.00   16.00    --   58.00  77.00 149.43  100
 46  \w     30.00 128.00   1.00   16.00    --   58.00  74.00  12.80   98
 47  \w     32.00 132.00   1.00   16.00    --   62.00  77.00-101.43  100
 48  \w     34.00 132.00   1.00   16.00    --   62.00  74.00-124.45   98
 49  \w     32.00 132.00   1.00   16.00    --   62.00  77.00  44.81  100
 50  \w     33.00 132.00   1.00   16.00    --   62.00  75.00 172.09   99
 51  \w     32.00 132.00   1.00   16.00    --   62.00  77.00 -32.54  100
 52  \w     34.00 132.00   1.00   16.00    --   62.00  74.00 135.56   98
 53  \w     35.00 131.00   1.00   16.00    --   62.00  71.00 -70.58   96
 54  \w     34.00 131.00   1.00   16.00    --   62.00  73.00  82.24   97
 55  \w     32.00 132.00   1.00   16.00    --   62.00  77.00  83.77  100
 56  \w     32.00 132.00   1.00   16.00    --   62.00  77.00 149.11  100
 57  \w     35.00 110.00   1.00   16.00    --   62.00  72.00  70.95   75
 58  \w     39.00  66.00   1.00   16.00    --   62.00  70.00  28.30   27
 59  \w     35.00  62.00   1.00   16.00    --   62.00  74.00-158.85   27
 60  \w     38.00  65.00   1.00   16.00    --   66.00  77.00 134.44   27
 61  \w     39.00  66.00   1.00   16.00    --   66.00  77.00 171.34   27
 62  \w     42.00  70.00   1.00   16.00    --   66.00  67.00 124.27   28
 63  \w     37.00  64.00   1.00   16.00    --   66.00  76.00  80.47   27
 64  \w     40.00  65.00   1.00   16.00    --   66.00  72.00 170.95   25
 65  \w     37.00  64.00   1.00   16.00    --   66.00  75.00 -54.95   27
 66  \w     39.00  64.00   1.00   16.00    --   66.00  73.00  55.53   25
 67  \w     48.00  75.00   1.00   16.00    --   66.00  72.00 -27.15   27
 68  \w     41.00  68.00   1.00   16.00    --   70.00  77.00-105.72   27
 69  \w     44.00  75.00   1.00   16.00    --   70.00  70.00 138.94   31
 70  \w     41.00  73.00   1.00   16.00    --   70.00  77.00-163.89   32
 71  \w     47.00  74.00   1.00   16.00    --   70.00  74.00 147.95   27
 72  \w     42.00  68.00   1.00   16.00    --   70.00  75.00  63.93   26
 73  \w     42.00  69.00   1.00   16.00    --   70.00  75.00-150.50   27
 74  \w     47.00  74.00   1.00   16.00    --   70.00  69.00 125.55   27
 75  \w     42.00  69.00   1.00   16.00    --   70.00  76.00  -0.60   27
 76  \w     51.00  86.00   1.00   16.00    --   74.00  67.00-142.91   35
 77  \w     45.00  80.00   1.00   16.00    --   74.00  75.00-129.36   35
 78  \w     52.00 141.00   1.00   16.00    --   74.00  68.00 151.23   89
 79  \w     47.00  79.00   1.00   16.00    --   74.00  74.00 177.41   32
 80  \w     46.00  71.00   1.00   16.00    --   74.00  76.00 -72.89   25
 81  \w     52.00  79.00   1.00   16.00    --   74.00  72.00-168.19   27
 82  \w     54.00  81.00   1.00   16.00    --   74.00  64.00 101.14   27
 83  \w     48.00  75.00   1.00   16.00    --   74.00  74.00 -41.22   27
 84  \w     44.00  70.00   1.00   16.00    --   74.00  77.00  20.09   26
 85  \w     45.00  70.00   1.00   16.00    --   74.00  77.00-142.45   25
 86  \w     53.00 114.00   1.00   16.00    --   74.00  63.00 138.32   61
 87  \w     47.00  90.00   1.00   16.00    --   74.00  71.00 -16.65   43
 88  \w     54.00  81.00   1.00   16.00    --   78.00  69.00-174.40   27
 89  \w     49.00  79.00   1.00   16.00    --   78.00  77.00 156.08   30
 90  \w     59.00 113.00   1.00   16.00    --   78.00  66.00-132.29   54
 91  \w     60.00  88.00   1.00   16.00    --   78.00  74.00 -42.28   28
 92  \w     50.00  76.00   1.00   16.00    --   78.00  73.00  51.36   26
 93  \w     49.00  76.00   1.00   16.00    --   78.00  77.00 -64.86   27
 94  \w     48.00  85.00   1.00   16.00    --   78.00  77.00 -12.78   37
 95  \w     53.00  80.00   1.00   16.00    --   78.00  70.00  74.14   27
 96  \w     53.00  79.00   1.00   24.00    --   82.00  76.00 124.24   26
 97  \w     52.00  79.00   1.00   24.00    --   82.00  77.00  95.74   27
 98  \w     54.00  79.00   1.00   24.00    --   82.00  75.00 -55.76   25
 99  \w     61.00  88.00   1.00   24.00    --   82.00  65.00 -67.16   27
100  \w     56.00  83.00   1.00   24.00    --   82.00  70.00-156.66   27
101  \w     55.00  80.00   1.00   24.00    --   82.00  73.00 145.75   25
102  \w     56.00  82.00   1.00   24.00    --   82.00  72.00  14.32   26
103  \w     57.00  94.00   1.00   24.00    --   86.00  76.00 -93.93   37
104  \w     63.00 153.00   1.00   24.00    --   86.00  66.00 148.66   90
105  \w     63.00 105.00   1.00   24.00    --   86.00  74.00  12.50   42
106  \w     57.00  87.00   1.00   24.00    --   86.00  76.00  39.23   30
107  \w     73.00 100.00   1.00   24.00    --   86.00  52.00-109.53   27
108  \w     62.00 105.00   1.00   24.00    --   90.00  74.00  75.15   43
109  \w     69.00  94.00   1.00   24.00    --   90.00  61.00-154.93   25
110  \w     78.00 105.00   1.00   24.00    --   90.00  64.00-138.26   27
111  \w     69.00 155.00   1.00   24.00    --   90.00  63.00 101.27   86
112  \w     69.00 103.00   1.00   24.00    --   90.00  62.00-177.37   34
113  \w     70.00 107.00   1.00   24.00    --   94.00  68.00 117.57   37
114  \w     67.00 122.00   1.00   24.00    --   94.00  71.00 -73.99   55
115  \w     65.00  91.00   1.00   24.00    --   94.00  76.00  -9.97   26
116  \w     65.00  91.00   1.00   24.00    --   94.00  76.00  47.04   26
117  \w     67.00  92.00   1.00   24.00    --   94.00  73.00 148.47   25
118  \w     82.00 149.00   1.00   24.00    --   98.00  56.00 128.79   67
119  \w     71.00  99.00   1.00   24.00    --   98.00  74.00 146.82   28
120  \w     71.00 122.00   1.00   24.00    --   98.00  71.00-154.09   51
121  \w     77.00 103.00   1.00   24.00    --   98.00  57.00 -17.14   26
122  \w     78.00 105.00   1.00   24.00    --  108.00  77.00 120.00   27
123  \w     79.00 104.00   1.00   24.00    --  108.00  77.00  90.00   25
124  \w     78.00 105.00   1.00   24.00    --  108.00  77.00 -90.00   27
125  \w     78.00 105.00   1.00   24.00    --  108.00  77.00-120.00   27
126  \w     78.00 177.00   1.00   24.00    --  108.00  77.00  30.00   99
127  \w     78.00 104.00   1.00   24.00    --  108.00  77.00   0.00   26
128  \w     78.00 177.00   1.00   24.00    --  108.00  77.00 150.00   99
129  \w     78.00 177.00   1.00   24.00    --  108.00  77.00-150.00   99
130  \w     44.00  72.00   1.00   24.00    --  108.00-111.00  30.00   28
131  \w     79.00 178.00   1.00   24.00    --  108.00  77.00 -30.00   99
132  \w     41.00 130.00   1.00   24.00    --  108.00 -64.00  30.00   89
133  \w     85.00 167.00   1.00   24.00    --  108.00  64.00  90.00   82
134  \w     86.00 113.00   1.00   24.00    --  108.00  64.00-180.00   27
135  \w     86.00 174.00   1.00   24.00    --  108.00  64.00 120.00   88
136  \w     78.00 104.00   1.00   24.00    --  108.00  77.00 -60.00   26
137  \w    144.00 175.00   1.00   24.00    --  108.00  64.00-120.00   31
138  \w     85.00 111.00   1.00   24.00    --  108.00  64.00-120.00   26
139  \w     79.00 148.00   1.00   24.00    --  108.00  77.00  60.00   69
140  \w     36.00  81.00   1.00   24.00    --  108.00 -92.00-120.00   45
141  \w     81.00 109.00   1.00   24.00    --  108.00 -92.00  90.00   28
142  \w     36.00  92.00   1.00   24.00    --  108.00 -92.00 -30.00   56
143  \w     37.00 112.00   1.00   24.00    --  108.00-111.00-150.00   75
144  \w     81.00 166.00   1.00   24.00    --  108.00  72.00 -96.02   85
145  \w     83.00 146.00   1.00   24.00    --  108.00  38.00 -60.00   63
146  \w    115.00 156.00   1.00   24.00    --  108.00  38.00 -90.00   41
147  \w     83.00 110.00   1.00   24.00    --  108.00  38.00 -90.00   27
148  \w     86.00 111.00   1.00   24.00    --  108.00  64.00 -30.00   25
149  \w     36.00 110.00   1.00   24.00    --  108.00-115.00 -42.00   74
150  \w     78.00 163.00   1.00   24.00    --  108.00  77.00-180.00   85
151  \w     85.00 112.00   1.00   24.00    --  108.00  38.00  60.00   27
152  \w     86.00 111.00   1.00   24.00    --  108.00  64.00  60.00   25
153  \w     85.00 148.00   1.00   24.00    --  108.00  64.00  30.00   63
154  \w     53.00 112.00   1.00   24.00    --  108.00-111.00  60.00   59
155  \w    119.00 166.00   1.00   24.00    --  108.00  64.00   0.00   47
156  \w     85.00 118.00   1.00   24.00    --  108.00  64.00   0.00   33
157  \w     85.00 174.00   1.00   24.00    --  108.00  64.00 -60.00   89
;
_diffrn_measurement_device       'four-circle diffractometer'
_diffrn_measurement_device_type  'Agilent SuperNova, Dual, Cu at home/near, Eos'
_diffrn_measurement_method       '\w scans'
_diffrn_orient_matrix_type       
'CrysAlisPro convention (1999,Acta A55,543-557)'
_diffrn_orient_matrix_UB_11      -0.0764336000
_diffrn_orient_matrix_UB_12      0.0000295000
_diffrn_orient_matrix_UB_13      0.0121127000
_diffrn_orient_matrix_UB_21      -0.0031937000
_diffrn_orient_matrix_UB_22      -0.0976692000
_diffrn_orient_matrix_UB_23      -0.0181069000
_diffrn_orient_matrix_UB_31      0.0132354000
_diffrn_orient_matrix_UB_32      -0.0234584000
_diffrn_orient_matrix_UB_33      0.0753923000
_diffrn_radiation_monochromator  mirror
_diffrn_radiation_probe          x-ray
_diffrn_radiation_type           'Cu K\a'
_diffrn_radiation_wavelength     1.54184
_diffrn_source                   'microfocus X-Ray tube'
_diffrn_source_type              'Agilent SuperNova (Cu) X-ray Source'
_reflns_Friedel_coverage         0.000
_reflns_Friedel_fraction_full    .
_reflns_Friedel_fraction_max     .
_reflns_number_gt                9272
_reflns_number_total             11524
_reflns_odcompleteness_completeness 99.99
_reflns_odcompleteness_iscentric 1
_reflns_odcompleteness_theta     66.97
_reflns_special_details          
;
 Reflections were merged by SHELXL according to the crystal
 class for the calculation of statistics and refinement.

 _reflns_Friedel_fraction is defined as the number of unique
 Friedel pairs measured divided by the number that would be
 possible theoretically, ignoring centric projections and
 systematic absences.
;
_reflns_threshold_expression     'I > 2\s(I)'
_computing_cell_refinement       'CrysAlisPro 1.171.40.80a (Rigaku OD, 2020)'
_computing_data_collection       'CrysAlisPro 1.171.40.80a (Rigaku OD, 2020)'
_computing_data_reduction        'CrysAlisPro 1.171.40.80a (Rigaku OD, 2020)'
_computing_structure_refinement  'SHELXL 2018/3 (Sheldrick, 2015)'
_shelxl_version_number           2018/3
_computing_structure_solution    'SUPERFLIP (Palatinus, 2007-2009)'
_refine_diff_density_max         1.167
_refine_diff_density_min         -1.044
_refine_diff_density_rms         0.070
_refine_ls_extinction_coef       .
_refine_ls_extinction_method     none
_refine_ls_goodness_of_fit_ref   1.030
_refine_ls_hydrogen_treatment    mixed
_refine_ls_matrix_type           full
_refine_ls_number_parameters     700
_refine_ls_number_reflns         11524
_refine_ls_number_restraints     79
_refine_ls_R_factor_all          0.0645
_refine_ls_R_factor_gt           0.0474
_refine_ls_restrained_S_all      1.034
_refine_ls_shift/su_max          0.000
_refine_ls_shift/su_mean         0.000
_refine_ls_structure_factor_coef Fsqd
_refine_ls_weighting_details     
'w=1/[\s^2^(Fo^2^)+(0.0416P)^2^+11.6249P] where P=(Fo^2^+2Fc^2^)/3'
_refine_ls_weighting_scheme      calc
_refine_ls_wR_factor_gt          0.1042
_refine_ls_wR_factor_ref         0.1120
_refine_special_details          ?
_olex2_refinement_description    
;
1. Fixed Uiso
 At 1.2 times of:
  All C(H) groups, All C(H,H) groups
 At 1.5 times of:
  All C(H,H,H) groups
2. Restrained distances
 C24-C25A \\sim C24-C25B \\sim C24-C26
 with sigma of 0.02
 C25A-C26 \\sim C25B-C26
 with sigma of 0.02
3. Rigid body (RIGU) restrains
 C41, C42, C43, C44, C45, C46, C47, C48, C49, C50
 with sigma for 1-2 distances of 0.004 and sigma for 1-3 distances of 0.004
4. Others
 Sof(H24A)=Sof(C25B)=Sof(H25D)=Sof(H25E)=Sof(H25F)=1-FVAR(1)
 Sof(H24)=Sof(C25A)=Sof(H25A)=Sof(H25B)=Sof(H25C)=FVAR(1)
5.a Ternary CH refined with riding coordinates:
 C15(H15), C18(H18), C21(H21), C24(H24), C24(H24A)
5.b Aromatic/amide H refined with riding coordinates:
 C4(H4), C5(H5), C6(H6), C7(H7), C11(H11), C12(H12), C13(H13), C62(H62),
 C63(H63), C64(H64), C65(H65), C66(H66), C68(H68), C69(H69), C70(H70), C71(H71),
  C72(H72), C74(H74), C75(H75), C76(H76), C77(H77), C78(H78), C80(H80),
 C81(H81), C82(H82), C83(H83), C84(H84)
5.c Idealised Me refined as rotating group:
 C16(H16A,H16B,H16C), C17(H17A,H17B,H17C), C19(H19A,H19B,H19C), C20(H20A,H20B,
 H20C), C22(H22A,H22B,H22C), C23(H23A,H23B,H23C), C25A(H25A,H25B,H25C),
 C25B(H25D,H25E,H25F), C26(H26A,H26B,H26C), C36(H36A,H36B,H36C), C37(H37A,H37B,
 H37C), C38(H38A,H38B,H38C), C39(H39A,H39B,H39C), C40(H40A,H40B,H40C), C46(H46A,
 H46B,H46C), C47(H47A,H47B,H47C), C48(H48A,H48B,H48C), C49(H49A,H49B,H49C),
 C50(H50A,H50B,H50C)
;
_atom_sites_solution_hydrogens   mixed
_atom_sites_solution_primary     iterative
_atom_sites_solution_secondary   difmap
loop_
_atom_site_label
_atom_site_type_symbol
_atom_site_fract_x
_atom_site_fract_y
_atom_site_fract_z
_atom_site_U_iso_or_equiv
_atom_site_adp_type
_atom_site_occupancy
_atom_site_site_symmetry_order
_atom_site_calc_flag
_atom_site_refinement_flags_posn
_atom_site_refinement_flags_adp
_atom_site_refinement_flags_occupancy
_atom_site_disorder_assembly
_atom_site_disorder_group
Y Y 0.35490(2) 0.16598(2) 0.14772(2) 0.01881(7) Uani 1 1 d . . . . .
P1 P 0.24831(4) 0.44176(5) 0.23614(4) 0.02164(16) Uani 1 1 d . . . . .
P2 P 0.09312(4) 0.35884(5) 0.25028(4) 0.02458(17) Uani 1 1 d . . . . .
C1 C 0.25600(14) 0.32597(17) 0.21627(14) 0.0194(6) Uani 1 1 d . . . . .
C2 C 0.31708(14) 0.31056(17) 0.18717(15) 0.0202(6) Uani 1 1 d . . . . .
C3 C 0.35932(15) 0.38979(18) 0.18335(15) 0.0227(6) Uani 1 1 d . . . . .
C4 C 0.42111(15) 0.3958(2) 0.15115(16) 0.0274(7) Uani 1 1 d . . . . .
H4 H 0.438728 0.346253 0.128547 0.033 Uiso 1 1 calc R U . . .
C5 C 0.45721(16) 0.4735(2) 0.15180(17) 0.0316(7) Uani 1 1 d . . . . .
H5 H 0.499607 0.476624 0.130324 0.038 Uiso 1 1 calc R U . . .
C6 C 0.43136(17) 0.5465(2) 0.18376(18) 0.0346(8) Uani 1 1 d . . . . .
H6 H 0.456651 0.599063 0.184865 0.042 Uiso 1 1 calc R U . . .
C7 C 0.36905(16) 0.5434(2) 0.21408(17) 0.0300(7) Uani 1 1 d . . . . .
H7 H 0.350717 0.594029 0.234565 0.036 Uiso 1 1 calc R U . . .
C8 C 0.33371(15) 0.46512(18) 0.21409(15) 0.0243(6) Uani 1 1 d . . . . .
C9 C 0.20829(14) 0.25361(18) 0.22832(14) 0.0194(6) Uani 1 1 d . . . . .
C10 C 0.13711(15) 0.25633(19) 0.23230(15) 0.0229(6) Uani 1 1 d . . . . .
C11 C 0.10103(16) 0.1782(2) 0.22718(17) 0.0311(7) Uani 1 1 d . . . . .
H11 H 0.053192 0.180557 0.227117 0.037 Uiso 1 1 calc R U . . .
C12 C 0.13193(16) 0.0978(2) 0.22222(18) 0.0341(8) Uani 1 1 d . . . . .
H12 H 0.106001 0.046467 0.214942 0.041 Uiso 1 1 calc R U . . .
C13 C 0.20167(16) 0.0937(2) 0.22809(16) 0.0288(7) Uani 1 1 d . . . . .
H13 H 0.223931 0.038879 0.229668 0.035 Uiso 1 1 calc R U . . .
C14 C 0.23812(15) 0.16963(19) 0.23160(14) 0.0218(6) Uani 1 1 d . . . . .
C15 C 0.19556(15) 0.50476(19) 0.17426(16) 0.0261(7) Uani 1 1 d . . . . .
H15 H 0.156781 0.466480 0.160646 0.031 Uiso 1 1 calc R U . . .
C16 C 0.16571(19) 0.5873(2) 0.2052(2) 0.0405(9) Uani 1 1 d . . . . .
H16A H 0.141844 0.572185 0.246733 0.061 Uiso 1 1 calc R U . . .
H16B H 0.134123 0.614001 0.172313 0.061 Uiso 1 1 calc R U . . .
H16C H 0.202023 0.628511 0.216227 0.061 Uiso 1 1 calc R U . . .
C17 C 0.23408(18) 0.5244(3) 0.10966(19) 0.0449(9) Uani 1 1 d . . . . .
H17A H 0.269022 0.567955 0.119621 0.067 Uiso 1 1 calc R U . . .
H17B H 0.202852 0.546987 0.074616 0.067 Uiso 1 1 calc R U . . .
H17C H 0.255138 0.470765 0.093206 0.067 Uiso 1 1 calc R U . . .
C18 C 0.23569(16) 0.46441(19) 0.32675(16) 0.0276(7) Uani 1 1 d . . . . .
H18 H 0.186133 0.464766 0.334992 0.033 Uiso 1 1 calc R U . . .
C19 C 0.26466(18) 0.5521(2) 0.34985(18) 0.0360(8) Uani 1 1 d . . . . .
H19A H 0.313983 0.549871 0.348984 0.054 Uiso 1 1 calc R U . . .
H19B H 0.250275 0.564643 0.396285 0.054 Uiso 1 1 calc R U . . .
H19C H 0.248297 0.598167 0.319092 0.054 Uiso 1 1 calc R U . . .
C20 C 0.2675(2) 0.3902(2) 0.36864(17) 0.0396(9) Uani 1 1 d . . . . .
H20A H 0.245765 0.334917 0.356083 0.059 Uiso 1 1 calc R U . . .
H20B H 0.261261 0.401399 0.417238 0.059 Uiso 1 1 calc R U . . .
H20C H 0.315742 0.386746 0.359380 0.059 Uiso 1 1 calc R U . . .
C21 C 0.02328(15) 0.3639(2) 0.18518(16) 0.0275(7) Uani 1 1 d . . . . .
H21 H -0.014912 0.327058 0.201041 0.033 Uiso 1 1 calc R U . . .
C22 C -0.00060(17) 0.4588(2) 0.18033(19) 0.0382(8) Uani 1 1 d . . . . .
H22A H -0.009474 0.480989 0.226094 0.057 Uiso 1 1 calc R U . . .
H22B H -0.041997 0.461820 0.152355 0.057 Uiso 1 1 calc R U . . .
H22C H 0.034433 0.494391 0.159451 0.057 Uiso 1 1 calc R U . . .
C23 C 0.04393(16) 0.3321(2) 0.11520(16) 0.0302(7) Uani 1 1 d . . . . .
H23A H 0.084046 0.363938 0.100947 0.045 Uiso 1 1 calc R U . . .
H23B H 0.006991 0.342228 0.082255 0.045 Uiso 1 1 calc R U . . .
H23C H 0.054028 0.269572 0.117330 0.045 Uiso 1 1 calc R U . . .
C24 C 0.04639(16) 0.3288(2) 0.32846(17) 0.0331(7) Uani 1 1 d D . . . .
H24 H 0.022717 0.271959 0.321108 0.040 Uiso 0.646(8) 1 calc R U P A 1
H24A H 0.017170 0.380362 0.337967 0.040 Uiso 0.354(8) 1 calc R U P A 2
C25A C -0.0046(3) 0.3988(4) 0.3456(3) 0.0386(16) Uani 0.646(8) 1 d D . P A 1
H25A H 0.018500 0.455033 0.350806 0.058 Uiso 0.646(8) 1 calc R U P A 1
H25B H -0.026504 0.383796 0.388313 0.058 Uiso 0.646(8) 1 calc R U P A 1
H25C H -0.038567 0.402917 0.308875 0.058 Uiso 0.646(8) 1 calc R U P A 1
C25B C -0.0021(5) 0.2477(6) 0.3319(5) 0.041(3) Uani 0.354(8) 1 d D . P A 2
H25D H -0.032224 0.247285 0.291703 0.062 Uiso 0.354(8) 1 calc R U P A 2
H25E H -0.028994 0.251391 0.373141 0.062 Uiso 0.354(8) 1 calc R U P A 2
H25F H 0.024610 0.194005 0.333039 0.062 Uiso 0.354(8) 1 calc R U P A 2
C26 C 0.0939(2) 0.3220(3) 0.39000(19) 0.0505(10) Uani 1 1 d D . . . .
H26A H 0.129123 0.279064 0.380823 0.076 Uiso 1 1 calc R U . . .
H26B H 0.068506 0.303578 0.429796 0.076 Uiso 1 1 calc R U . . .
H26C H 0.114618 0.378933 0.399028 0.076 Uiso 1 1 calc R U . . .
C31 C 0.26577(16) 0.1868(2) 0.04687(15) 0.0284(7) Uani 1 1 d . . . . .
C32 C 0.27736(16) 0.0958(2) 0.05179(16) 0.0272(7) Uani 1 1 d . . . . .
C33 C 0.34418(16) 0.0793(2) 0.03307(16) 0.0265(7) Uani 1 1 d . . . . .
C34 C 0.37455(16) 0.1598(2) 0.01626(16) 0.0309(7) Uani 1 1 d . . . . .
C35 C 0.32605(19) 0.2260(2) 0.02491(16) 0.0332(8) Uani 1 1 d . . . . .
C36 C 0.1993(2) 0.2319(3) 0.0552(2) 0.0527(11) Uani 1 1 d . . . . .
H36A H 0.176668 0.237821 0.010608 0.079 Uiso 1 1 calc R U . . .
H36B H 0.206850 0.289773 0.074998 0.079 Uiso 1 1 calc R U . . .
H36C H 0.171003 0.197401 0.085407 0.079 Uiso 1 1 calc R U . . .
C37 C 0.2256(2) 0.0258(3) 0.0644(2) 0.0469(10) Uani 1 1 d . . . . .
H37A H 0.185611 0.052013 0.084505 0.070 Uiso 1 1 calc R U . . .
H37B H 0.244709 -0.017814 0.095805 0.070 Uiso 1 1 calc R U . . .
H37C H 0.212957 -0.002302 0.021211 0.070 Uiso 1 1 calc R U . . .
C38 C 0.3721(2) -0.0108(2) 0.0213(2) 0.0461(10) Uani 1 1 d . . . . .
H38A H 0.362754 -0.047839 0.060710 0.069 Uiso 1 1 calc R U . . .
H38B H 0.420942 -0.007170 0.015277 0.069 Uiso 1 1 calc R U . . .
H38C H 0.350860 -0.036064 -0.019620 0.069 Uiso 1 1 calc R U . . .
C39 C 0.4435(2) 0.1709(3) -0.01381(19) 0.0551(11) Uani 1 1 d . . . . .
H39A H 0.473299 0.124139 0.002712 0.083 Uiso 1 1 calc R U . . .
H39B H 0.462253 0.227448 -0.000039 0.083 Uiso 1 1 calc R U . . .
H39C H 0.439706 0.168197 -0.063606 0.083 Uiso 1 1 calc R U . . .
C40 C 0.3328(3) 0.3211(2) 0.0060(2) 0.0618(13) Uani 1 1 d . . . . .
H40A H 0.306358 0.332836 -0.035679 0.093 Uiso 1 1 calc R U . . .
H40B H 0.380333 0.334658 -0.001696 0.093 Uiso 1 1 calc R U . . .
H40C H 0.316220 0.357461 0.043094 0.093 Uiso 1 1 calc R U . . .
C41 C 0.46512(17) 0.0767(2) 0.17917(18) 0.0399(9) Uani 1 1 d . . . . .
C42 C 0.48112(16) 0.1639(2) 0.19531(17) 0.0332(7) Uani 1 1 d . . . . .
C43 C 0.4446(2) 0.1884(2) 0.25045(19) 0.0431(9) Uani 1 1 d . . . . .
C44 C 0.40525(18) 0.1211(3) 0.2699(2) 0.0517(10) Uani 1 1 d . . . . .
C45 C 0.41571(18) 0.0505(2) 0.2265(2) 0.0513(11) Uani 1 1 d . . . . .
C46 C 0.5042(3) 0.0175(5) 0.1336(3) 0.125(3) Uani 1 1 d . . . . .
H46A H 0.474491 -0.028488 0.115776 0.187 Uiso 1 1 calc R U . . .
H46B H 0.541636 -0.008787 0.159625 0.187 Uiso 1 1 calc R U . . .
H46C H 0.522036 0.051327 0.095615 0.187 Uiso 1 1 calc R U . . .
C47 C 0.5387(2) 0.2121(4) 0.1628(3) 0.112(3) Uani 1 1 d . . . . .
H47A H 0.530062 0.216798 0.113629 0.168 Uiso 1 1 calc R U . . .
H47B H 0.580807 0.180204 0.171220 0.168 Uiso 1 1 calc R U . . .
H47C H 0.542444 0.270663 0.182556 0.168 Uiso 1 1 calc R U . . .
C48 C 0.4579(4) 0.2723(3) 0.2910(3) 0.115(3) Uani 1 1 d . . . . .
H48A H 0.472376 0.318416 0.259993 0.173 Uiso 1 1 calc R U . . .
H48B H 0.493296 0.261702 0.325490 0.173 Uiso 1 1 calc R U . . .
H48C H 0.416456 0.290374 0.313319 0.173 Uiso 1 1 calc R U . . .
C49 C 0.3668(3) 0.1189(6) 0.3363(3) 0.147(4) Uani 1 1 d . . . . .
H49A H 0.337778 0.067292 0.336886 0.220 Uiso 1 1 calc R U . . .
H49B H 0.339127 0.171556 0.339765 0.220 Uiso 1 1 calc R U . . .
H49C H 0.398930 0.116536 0.374827 0.220 Uiso 1 1 calc R U . . .
C50 C 0.3865(3) -0.0398(3) 0.2332(5) 0.147(4) Uani 1 1 d . . . . .
H50A H 0.395421 -0.073345 0.191873 0.221 Uiso 1 1 calc R U . . .
H50B H 0.337757 -0.035688 0.239475 0.221 Uiso 1 1 calc R U . . .
H50C H 0.407405 -0.069142 0.272651 0.221 Uiso 1 1 calc R U . . .
C61 C 0.17038(14) 0.91704(19) 0.41753(16) 0.0243(6) Uani 1 1 d . . . . .
C62 C 0.18546(16) 0.9967(2) 0.38678(17) 0.0297(7) Uani 1 1 d . . . . .
H62 H 0.218061 0.997357 0.352033 0.036 Uiso 1 1 calc R U . . .
C63 C 0.15510(17) 1.0750(2) 0.40452(18) 0.0345(8) Uani 1 1 d . . . . .
H63 H 0.167038 1.127482 0.382075 0.041 Uiso 1 1 calc R U . . .
C64 C 0.10751(17) 1.0762(2) 0.45493(18) 0.0368(8) Uani 1 1 d . . . . .
H64 H 0.086642 1.129319 0.467674 0.044 Uiso 1 1 calc R U . . .
C65 C 0.09080(16) 0.9991(2) 0.48640(17) 0.0326(7) Uani 1 1 d . . . . .
H65 H 0.058185 0.999182 0.521131 0.039 Uiso 1 1 calc R U . . .
C66 C 0.12127(15) 0.9210(2) 0.46780(16) 0.0285(7) Uani 1 1 d . . . . .
H66 H 0.108333 0.868675 0.489901 0.034 Uiso 1 1 calc R U . . .
C67 C 0.28361(15) 0.8285(2) 0.44426(16) 0.0273(7) Uani 1 1 d . . . . .
C68 C 0.31784(17) 0.9062(2) 0.45921(18) 0.0351(8) Uani 1 1 d . . . . .
H68 H 0.298328 0.959524 0.444153 0.042 Uiso 1 1 calc R U . . .
C69 C 0.37890(18) 0.9091(2) 0.4949(2) 0.0410(9) Uani 1 1 d . . . . .
H69 H 0.400477 0.963540 0.503131 0.049 Uiso 1 1 calc R U . . .
C70 C 0.40829(17) 0.8330(2) 0.51861(19) 0.0415(9) Uani 1 1 d . . . . .
H70 H 0.449654 0.834471 0.543807 0.050 Uiso 1 1 calc R U . . .
C71 C 0.37654(18) 0.7547(2) 0.5050(2) 0.0418(9) Uani 1 1 d . . . . .
H71 H 0.396133 0.701730 0.520771 0.050 Uiso 1 1 calc R U . . .
C72 C 0.31575(17) 0.7533(2) 0.46824(19) 0.0364(8) Uani 1 1 d . . . . .
H72 H 0.295219 0.698437 0.459036 0.044 Uiso 1 1 calc R U . . .
C73 C 0.16492(15) 0.74270(19) 0.41788(16) 0.0258(7) Uani 1 1 d . . . . .
C74 C 0.15919(18) 0.7113(2) 0.48449(18) 0.0374(8) Uani 1 1 d . . . . .
H74 H 0.185438 0.737919 0.519726 0.045 Uiso 1 1 calc R U . . .
C75 C 0.1169(2) 0.6430(2) 0.5012(2) 0.0450(9) Uani 1 1 d . . . . .
H75 H 0.114879 0.624004 0.547198 0.054 Uiso 1 1 calc R U . . .
C76 C 0.07768(19) 0.6023(2) 0.4518(2) 0.0438(9) Uani 1 1 d . . . . .
H76 H 0.048812 0.555298 0.463107 0.053 Uiso 1 1 calc R U . . .
C77 C 0.08145(18) 0.6316(2) 0.38543(19) 0.0387(8) Uani 1 1 d . . . . .
H77 H 0.054652 0.604871 0.350658 0.046 Uiso 1 1 calc R U . . .
C78 C 0.12411(16) 0.6998(2) 0.36929(17) 0.0296(7) Uani 1 1 d . . . . .
H78 H 0.125759 0.718391 0.323191 0.036 Uiso 1 1 calc R U . . .
C79 C 0.22913(15) 0.82352(18) 0.31763(16) 0.0245(6) Uani 1 1 d . . . . .
C80 C 0.28781(15) 0.78546(19) 0.29291(17) 0.0273(7) Uani 1 1 d . . . . .
H80 H 0.320738 0.764998 0.324876 0.033 Uiso 1 1 calc R U . . .
C81 C 0.30036(17) 0.7761(2) 0.22407(18) 0.0326(8) Uani 1 1 d . . . . .
H81 H 0.341139 0.749743 0.210085 0.039 Uiso 1 1 calc R U . . .
C82 C 0.25384(18) 0.8048(2) 0.17562(17) 0.0336(8) Uani 1 1 d . . . . .
H82 H 0.261838 0.797989 0.128389 0.040 Uiso 1 1 calc R U . . .
C83 C 0.19548(17) 0.8438(2) 0.19774(17) 0.0333(7) Uani 1 1 d . . . . .
H83 H 0.163119 0.864605 0.165336 0.040 Uiso 1 1 calc R U . . .
C84 C 0.18361(16) 0.85277(19) 0.26659(16) 0.0274(7) Uani 1 1 d . . . . .
H84 H 0.142947 0.879874 0.280036 0.033 Uiso 1 1 calc R U . . .
B B 0.21208(17) 0.8276(2) 0.39919(18) 0.0252(7) Uani 1 1 d . . . . .
H14 H 0.2870(15) 0.1659(19) 0.2430(15) 0.018(7) Uiso 1 1 d . . . . .

loop_
_atom_site_aniso_label
_atom_site_aniso_U_11
_atom_site_aniso_U_22
_atom_site_aniso_U_33
_atom_site_aniso_U_23
_atom_site_aniso_U_13
_atom_site_aniso_U_12
Y 0.02155(13) 0.01680(12) 0.01806(13) -0.00188(10) 0.00044(9) 0.00157(10)
P1 0.0254(4) 0.0177(3) 0.0216(4) -0.0030(3) -0.0051(3) 0.0033(3)
P2 0.0214(4) 0.0298(4) 0.0226(4) 0.0004(3) 0.0001(3) 0.0047(3)
C1 0.0236(14) 0.0172(13) 0.0171(14) -0.0008(11) -0.0039(11) 0.0028(11)
C2 0.0238(14) 0.0183(13) 0.0182(15) 0.0011(11) -0.0025(11) -0.0001(11)
C3 0.0247(15) 0.0201(14) 0.0230(16) 0.0020(12) -0.0058(12) 0.0002(11)
C4 0.0266(16) 0.0245(15) 0.0310(18) 0.0021(13) -0.0019(13) 0.0013(12)
C5 0.0259(16) 0.0354(18) 0.0334(19) 0.0071(14) -0.0056(14) -0.0068(13)
C6 0.0354(18) 0.0276(17) 0.040(2) 0.0047(14) -0.0150(15) -0.0111(14)
C7 0.0330(17) 0.0210(15) 0.0355(19) -0.0022(13) -0.0107(14) -0.0022(13)
C8 0.0290(16) 0.0201(14) 0.0235(16) 0.0004(12) -0.0082(13) 0.0015(12)
C9 0.0238(14) 0.0189(13) 0.0153(15) -0.0005(11) -0.0014(11) 0.0022(11)
C10 0.0257(15) 0.0275(15) 0.0155(15) 0.0029(12) 0.0019(12) 0.0029(12)
C11 0.0240(15) 0.0341(17) 0.0353(19) 0.0090(14) 0.0023(13) -0.0024(13)
C12 0.0320(18) 0.0247(16) 0.046(2) 0.0076(14) 0.0030(15) -0.0087(13)
C13 0.0346(17) 0.0220(15) 0.0298(18) 0.0041(13) 0.0050(14) 0.0022(13)
C14 0.0238(15) 0.0253(14) 0.0165(15) 0.0024(12) 0.0035(11) 0.0009(12)
C15 0.0258(15) 0.0232(15) 0.0291(18) 0.0042(13) -0.0083(13) 0.0022(12)
C16 0.045(2) 0.0243(17) 0.052(2) -0.0001(15) -0.0141(18) 0.0111(15)
C17 0.0347(19) 0.066(3) 0.033(2) 0.0173(18) -0.0063(16) 0.0073(18)
C18 0.0339(17) 0.0256(15) 0.0230(17) -0.0056(13) -0.0054(13) 0.0058(13)
C19 0.045(2) 0.0306(17) 0.032(2) -0.0127(14) -0.0097(15) 0.0057(15)
C20 0.061(2) 0.0341(18) 0.0232(18) -0.0019(14) -0.0084(16) 0.0113(17)
C21 0.0213(15) 0.0344(17) 0.0265(17) 0.0014(13) -0.0025(12) 0.0029(12)
C22 0.0308(18) 0.042(2) 0.041(2) -0.0050(16) -0.0091(15) 0.0127(15)
C23 0.0284(16) 0.0361(17) 0.0261(17) 0.0023(14) -0.0049(13) 0.0025(14)
C24 0.0363(18) 0.0362(18) 0.0272(18) 0.0009(14) 0.0070(14) -0.0009(15)
C25A 0.036(3) 0.047(3) 0.033(3) 0.001(2) 0.015(2) 0.006(2)
C25B 0.042(6) 0.044(6) 0.038(6) 0.008(5) 0.015(5) -0.009(5)
C26 0.060(3) 0.061(3) 0.030(2) 0.0112(18) 0.0006(18) -0.004(2)
C31 0.0324(17) 0.0360(18) 0.0166(16) -0.0026(13) -0.0061(13) 0.0092(13)
C32 0.0298(16) 0.0326(17) 0.0190(16) -0.0015(13) -0.0018(12) -0.0043(13)
C33 0.0316(16) 0.0262(15) 0.0215(16) -0.0073(12) -0.0048(13) 0.0018(13)
C34 0.0331(17) 0.0415(18) 0.0180(16) -0.0052(14) 0.0023(13) -0.0087(15)
C35 0.059(2) 0.0254(16) 0.0154(16) -0.0004(12) -0.0064(15) -0.0036(15)
C36 0.051(2) 0.074(3) 0.032(2) -0.015(2) -0.0158(18) 0.034(2)
C37 0.047(2) 0.056(2) 0.037(2) -0.0061(18) -0.0029(17) -0.0247(19)
C38 0.054(2) 0.040(2) 0.043(2) -0.0213(17) -0.0145(18) 0.0132(17)
C39 0.045(2) 0.095(3) 0.026(2) -0.006(2) 0.0105(17) -0.023(2)
C40 0.124(4) 0.030(2) 0.030(2) 0.0100(16) -0.018(2) -0.014(2)
C41 0.0326(18) 0.052(2) 0.035(2) -0.0222(16) -0.0140(14) 0.0215(15)
C42 0.0267(16) 0.0397(17) 0.0325(18) 0.0152(15) -0.0133(13) -0.0089(14)
C43 0.059(2) 0.0408(19) 0.0288(19) -0.0104(15) -0.0213(16) 0.0267(16)
C44 0.0312(19) 0.091(3) 0.033(2) 0.025(2) 0.0038(16) 0.0302(19)
C45 0.0301(18) 0.0305(18) 0.092(3) 0.0305(18) -0.0307(19) -0.0122(14)
C46 0.084(4) 0.209(7) 0.080(4) -0.095(5) -0.051(3) 0.108(5)
C47 0.037(2) 0.146(5) 0.150(6) 0.113(5) -0.039(3) -0.041(3)
C48 0.179(6) 0.075(3) 0.088(4) -0.057(3) -0.098(4) 0.076(4)
C49 0.057(3) 0.329(11) 0.055(3) 0.092(5) 0.021(3) 0.075(5)
C50 0.108(5) 0.047(3) 0.282(10) 0.084(4) -0.136(6) -0.044(3)
C61 0.0214(14) 0.0283(16) 0.0228(17) -0.0067(12) -0.0076(12) 0.0040(12)
C62 0.0286(16) 0.0292(16) 0.0313(19) -0.0067(14) -0.0023(13) 0.0042(13)
C63 0.0380(19) 0.0277(17) 0.037(2) -0.0054(14) -0.0060(15) 0.0041(14)
C64 0.0368(19) 0.0343(18) 0.039(2) -0.0145(15) -0.0073(16) 0.0134(15)
C65 0.0284(16) 0.0440(19) 0.0252(18) -0.0114(15) -0.0041(13) 0.0084(14)
C66 0.0272(16) 0.0341(17) 0.0237(17) -0.0032(13) -0.0080(13) 0.0032(13)
C67 0.0263(15) 0.0317(16) 0.0237(16) -0.0049(13) -0.0034(12) 0.0072(13)
C68 0.0335(18) 0.0330(18) 0.039(2) -0.0051(15) -0.0077(15) 0.0062(14)
C69 0.0340(19) 0.0361(19) 0.052(2) -0.0120(17) -0.0113(17) 0.0005(15)
C70 0.0314(18) 0.047(2) 0.046(2) -0.0120(18) -0.0144(16) 0.0092(16)
C71 0.039(2) 0.0347(19) 0.051(2) -0.0020(16) -0.0150(17) 0.0127(15)
C72 0.0330(18) 0.0295(17) 0.046(2) -0.0065(15) -0.0118(16) 0.0068(14)
C73 0.0242(15) 0.0254(15) 0.0277(18) -0.0016(13) -0.0020(13) 0.0085(12)
C74 0.043(2) 0.0387(19) 0.030(2) 0.0033(15) -0.0051(15) 0.0020(16)
C75 0.056(2) 0.043(2) 0.036(2) 0.0155(17) 0.0011(18) 0.0012(18)
C76 0.043(2) 0.038(2) 0.050(2) 0.0093(17) 0.0072(18) -0.0069(16)
C77 0.0382(19) 0.0359(18) 0.042(2) -0.0008(16) -0.0017(16) -0.0045(15)
C78 0.0328(17) 0.0276(16) 0.0283(18) 0.0009(13) -0.0007(13) 0.0037(13)
C79 0.0256(15) 0.0183(14) 0.0295(17) -0.0028(12) -0.0022(12) -0.0006(12)
C80 0.0287(16) 0.0198(14) 0.0335(19) 0.0003(13) 0.0012(13) 0.0016(12)
C81 0.0379(18) 0.0206(15) 0.040(2) -0.0033(14) 0.0111(15) -0.0001(13)
C82 0.051(2) 0.0248(16) 0.0254(18) -0.0028(13) 0.0060(15) -0.0068(14)
C83 0.0432(19) 0.0277(17) 0.0287(18) 0.0041(14) -0.0048(15) -0.0016(14)
C84 0.0289(16) 0.0253(16) 0.0277(18) 0.0000(13) -0.0018(13) 0.0016(12)
B 0.0240(17) 0.0257(17) 0.0257(19) -0.0034(14) -0.0058(14) 0.0049(14)

_geom_special_details            
;
 All esds (except the esd in the dihedral angle between two l.s. planes)
 are estimated using the full covariance matrix.  The cell esds are taken
 into account individually in the estimation of esds in distances, angles
 and torsion angles; correlations between esds in cell parameters are only
 used when they are defined by crystal symmetry.  An approximate (isotropic)
 treatment of cell esds is used for estimating esds involving l.s. planes.
;
loop_
_geom_bond_atom_site_label_1
_geom_bond_atom_site_label_2
_geom_bond_distance
_geom_bond_site_symmetry_2
_geom_bond_publ_flag
Y C2 2.471(3) . ?
Y C14 2.871(3) . ?
Y C31 2.647(3) . ?
Y C32 2.637(3) . ?
Y C33 2.620(3) . ?
Y C34 2.620(3) . ?
Y C35 2.633(3) . ?
Y C41 2.643(3) . ?
Y C42 2.656(3) . ?
Y C43 2.685(3) . ?
Y C44 2.670(4) . ?
Y C45 2.629(3) . ?
Y H14 2.33(3) . ?
P1 C1 1.825(3) . ?
P1 C8 1.794(3) . ?
P1 C15 1.858(3) . ?
P1 C18 1.835(3) . ?
P2 C10 1.836(3) . ?
P2 C21 1.868(3) . ?
P2 C24 1.867(3) . ?
C1 C2 1.371(4) . ?
C1 C9 1.481(4) . ?
C2 C3 1.479(4) . ?
C3 C4 1.394(4) . ?
C3 C8 1.404(4) . ?
C4 H4 0.9500 . ?
C4 C5 1.391(4) . ?
C5 H5 0.9500 . ?
C5 C6 1.387(5) . ?
C6 H6 0.9500 . ?
C6 C7 1.384(5) . ?
C7 H7 0.9500 . ?
C7 C8 1.391(4) . ?
C9 C10 1.417(4) . ?
C9 C14 1.419(4) . ?
C10 C11 1.398(4) . ?
C11 H11 0.9500 . ?
C11 C12 1.382(5) . ?
C12 H12 0.9500 . ?
C12 C13 1.388(4) . ?
C13 H13 0.9500 . ?
C13 C14 1.372(4) . ?
C14 H14 0.99(3) . ?
C15 H15 1.0000 . ?
C15 C16 1.528(4) . ?
C15 C17 1.525(5) . ?
C16 H16A 0.9800 . ?
C16 H16B 0.9800 . ?
C16 H16C 0.9800 . ?
C17 H17A 0.9800 . ?
C17 H17B 0.9800 . ?
C17 H17C 0.9800 . ?
C18 H18 1.0000 . ?
C18 C19 1.528(4) . ?
C18 C20 1.533(4) . ?
C19 H19A 0.9800 . ?
C19 H19B 0.9800 . ?
C19 H19C 0.9800 . ?
C20 H20A 0.9800 . ?
C20 H20B 0.9800 . ?
C20 H20C 0.9800 . ?
C21 H21 1.0000 . ?
C21 C22 1.534(4) . ?
C21 C23 1.522(4) . ?
C22 H22A 0.9800 . ?
C22 H22B 0.9800 . ?
C22 H22C 0.9800 . ?
C23 H23A 0.9800 . ?
C23 H23B 0.9800 . ?
C23 H23C 0.9800 . ?
C24 H24 1.0000 . ?
C24 H24A 1.0000 . ?
C24 C25A 1.518(6) . ?
C24 C25B 1.576(8) . ?
C24 C26 1.521(5) . ?
C25A H25A 0.9800 . ?
C25A H25B 0.9800 . ?
C25A H25C 0.9800 . ?
C25B H25D 0.9800 . ?
C25B H25E 0.9800 . ?
C25B H25F 0.9800 . ?
C26 H26A 0.9800 . ?
C26 H26B 0.9800 . ?
C26 H26C 0.9800 . ?
C31 C32 1.416(4) . ?
C31 C35 1.414(5) . ?
C31 C36 1.501(5) . ?
C32 C33 1.407(4) . ?
C32 C37 1.510(4) . ?
C33 C34 1.416(4) . ?
C33 C38 1.509(4) . ?
C34 C35 1.412(5) . ?
C34 C39 1.511(5) . ?
C35 C40 1.512(5) . ?
C36 H36A 0.9800 . ?
C36 H36B 0.9800 . ?
C36 H36C 0.9800 . ?
C37 H37A 0.9800 . ?
C37 H37B 0.9800 . ?
C37 H37C 0.9800 . ?
C38 H38A 0.9800 . ?
C38 H38B 0.9800 . ?
C38 H38C 0.9800 . ?
C39 H39A 0.9800 . ?
C39 H39B 0.9800 . ?
C39 H39C 0.9800 . ?
C40 H40A 0.9800 . ?
C40 H40B 0.9800 . ?
C40 H40C 0.9800 . ?
C41 C42 1.409(5) . ?
C41 C45 1.423(6) . ?
C41 C46 1.501(5) . ?
C42 C43 1.368(5) . ?
C42 C47 1.513(5) . ?
C43 C44 1.354(6) . ?
C43 C48 1.532(6) . ?
C44 C45 1.395(6) . ?
C44 C49 1.524(6) . ?
C45 C50 1.509(5) . ?
C46 H46A 0.9800 . ?
C46 H46B 0.9800 . ?
C46 H46C 0.9800 . ?
C47 H47A 0.9800 . ?
C47 H47B 0.9800 . ?
C47 H47C 0.9800 . ?
C48 H48A 0.9800 . ?
C48 H48B 0.9800 . ?
C48 H48C 0.9800 . ?
C49 H49A 0.9800 . ?
C49 H49B 0.9800 . ?
C49 H49C 0.9800 . ?
C50 H50A 0.9800 . ?
C50 H50B 0.9800 . ?
C50 H50C 0.9800 . ?
C61 C62 1.398(4) . ?
C61 C66 1.403(4) . ?
C61 B 1.646(4) . ?
C62 H62 0.9500 . ?
C62 C63 1.392(4) . ?
C63 H63 0.9500 . ?
C63 C64 1.382(5) . ?
C64 H64 0.9500 . ?
C64 C65 1.378(5) . ?
C65 H65 0.9500 . ?
C65 C66 1.394(4) . ?
C66 H66 0.9500 . ?
C67 C68 1.400(5) . ?
C67 C72 1.396(4) . ?
C67 B 1.657(4) . ?
C68 H68 0.9500 . ?
C68 C69 1.388(5) . ?
C69 H69 0.9500 . ?
C69 C70 1.382(5) . ?
C70 H70 0.9500 . ?
C70 C71 1.379(5) . ?
C71 H71 0.9500 . ?
C71 C72 1.393(5) . ?
C72 H72 0.9500 . ?
C73 C74 1.401(5) . ?
C73 C78 1.402(4) . ?
C73 B 1.649(5) . ?
C74 H74 0.9500 . ?
C74 C75 1.386(5) . ?
C75 H75 0.9500 . ?
C75 C76 1.381(5) . ?
C76 H76 0.9500 . ?
C76 C77 1.382(5) . ?
C77 H77 0.9500 . ?
C77 C78 1.387(5) . ?
C78 H78 0.9500 . ?
C79 C80 1.399(4) . ?
C79 C84 1.409(4) . ?
C79 B 1.645(5) . ?
C80 H80 0.9500 . ?
C80 C81 1.387(5) . ?
C81 H81 0.9500 . ?
C81 C82 1.384(5) . ?
C82 H82 0.9500 . ?
C82 C83 1.381(5) . ?
C83 H83 0.9500 . ?
C83 C84 1.384(5) . ?
C84 H84 0.9500 . ?

loop_
_geom_angle_atom_site_label_1
_geom_angle_atom_site_label_2
_geom_angle_atom_site_label_3
_geom_angle
_geom_angle_site_symmetry_1
_geom_angle_site_symmetry_3
_geom_angle_publ_flag
C2 Y C14 63.17(9) . . ?
C2 Y C31 85.64(9) . . ?
C2 Y C32 114.43(10) . . ?
C2 Y C33 134.86(9) . . ?
C2 Y C34 113.19(10) . . ?
C2 Y C35 84.94(10) . . ?
C2 Y C41 130.32(10) . . ?
C2 Y C42 101.01(10) . . ?
C2 Y C43 81.39(10) . . ?
C2 Y C44 93.45(12) . . ?
C2 Y C45 123.98(13) . . ?
C2 Y H14 64.2(7) . . ?
C14 Y H14 18.5(7) . . ?
C31 Y C14 83.80(9) . . ?
C31 Y C42 151.11(10) . . ?
C31 Y C43 165.72(10) . . ?
C31 Y C44 159.25(11) . . ?
C31 Y H14 102.3(8) . . ?
C32 Y C14 87.23(9) . . ?
C32 Y C31 31.09(10) . . ?
C32 Y C41 115.05(10) . . ?
C32 Y C42 141.14(11) . . ?
C32 Y C43 163.15(10) . . ?
C32 Y C44 137.62(13) . . ?
C32 Y H14 103.6(7) . . ?
C33 Y C14 116.78(9) . . ?
C33 Y C31 51.47(9) . . ?
C33 Y C32 31.04(9) . . ?
C33 Y C34 31.36(10) . . ?
C33 Y C35 51.55(10) . . ?
C33 Y C41 89.42(10) . . ?
C33 Y C42 110.82(11) . . ?
C33 Y C43 138.73(10) . . ?
C33 Y C44 131.56(12) . . ?
C33 Y C45 101.06(13) . . ?
C33 Y H14 130.7(7) . . ?
C34 Y C14 134.76(9) . . ?
C34 Y C31 51.55(10) . . ?
C34 Y C32 51.54(10) . . ?
C34 Y C35 31.17(10) . . ?
C34 Y C41 94.13(11) . . ?
C34 Y C42 100.82(10) . . ?
C34 Y C43 129.41(12) . . ?
C34 Y C44 144.61(11) . . ?
C34 Y C45 118.66(14) . . ?
C34 Y H14 153.1(8) . . ?
C35 Y C14 110.84(10) . . ?
C35 Y C31 31.07(10) . . ?
C35 Y C32 51.37(10) . . ?
C35 Y C41 123.94(12) . . ?
C35 Y C42 120.81(11) . . ?
C35 Y C43 140.50(12) . . ?
C35 Y C44 169.51(12) . . ?
C35 Y H14 128.2(8) . . ?
C41 Y C14 123.36(11) . . ?
C41 Y C31 140.73(10) . . ?
C41 Y C42 30.84(11) . . ?
C41 Y C43 50.07(10) . . ?
C41 Y C44 50.49(11) . . ?
C41 Y H14 107.6(7) . . ?
C42 Y C14 124.40(10) . . ?
C42 Y C43 29.68(11) . . ?
C42 Y C44 49.29(11) . . ?
C42 Y H14 105.9(8) . . ?
C43 Y C14 95.57(11) . . ?
C43 Y H14 77.4(8) . . ?
C44 Y C14 77.36(10) . . ?
C44 Y C43 29.29(13) . . ?
C44 Y H14 59.3(8) . . ?
C45 Y C14 92.39(12) . . ?
C45 Y C31 144.39(11) . . ?
C45 Y C32 113.55(11) . . ?
C45 Y C35 149.66(14) . . ?
C45 Y C41 31.32(13) . . ?
C45 Y C42 50.69(10) . . ?
C45 Y C43 49.83(11) . . ?
C45 Y C44 30.53(14) . . ?
C45 Y H14 78.0(7) . . ?
C1 P1 C15 114.49(13) . . ?
C1 P1 C18 113.90(13) . . ?
C8 P1 C1 93.39(13) . . ?
C8 P1 C15 105.11(14) . . ?
C8 P1 C18 110.17(15) . . ?
C18 P1 C15 116.69(14) . . ?
C10 P2 C21 104.64(14) . . ?
C10 P2 C24 101.14(14) . . ?
C24 P2 C21 101.46(15) . . ?
C2 C1 P1 109.6(2) . . ?
C2 C1 C9 120.7(2) . . ?
C9 C1 P1 129.7(2) . . ?
C1 C2 Y 124.21(19) . . ?
C1 C2 C3 112.7(2) . . ?
C3 C2 Y 123.05(19) . . ?
C4 C3 C2 125.6(3) . . ?
C4 C3 C8 118.1(3) . . ?
C8 C3 C2 116.3(3) . . ?
C3 C4 H4 119.7 . . ?
C5 C4 C3 120.7(3) . . ?
C5 C4 H4 119.7 . . ?
C4 C5 H5 120.0 . . ?
C6 C5 C4 120.0(3) . . ?
C6 C5 H5 120.0 . . ?
C5 C6 H6 119.7 . . ?
C7 C6 C5 120.6(3) . . ?
C7 C6 H6 119.7 . . ?
C6 C7 H7 120.5 . . ?
C6 C7 C8 119.0(3) . . ?
C8 C7 H7 120.5 . . ?
C3 C8 P1 107.0(2) . . ?
C7 C8 P1 130.6(2) . . ?
C7 C8 C3 121.6(3) . . ?
C10 C9 C1 128.9(2) . . ?
C10 C9 C14 116.1(3) . . ?
C14 C9 C1 114.8(2) . . ?
C9 C10 P2 121.0(2) . . ?
C11 C10 P2 120.2(2) . . ?
C11 C10 C9 118.7(3) . . ?
C10 C11 H11 118.6 . . ?
C12 C11 C10 122.8(3) . . ?
C12 C11 H11 118.6 . . ?
C11 C12 H12 120.7 . . ?
C11 C12 C13 118.6(3) . . ?
C13 C12 H12 120.7 . . ?
C12 C13 H13 120.4 . . ?
C14 C13 C12 119.3(3) . . ?
C14 C13 H13 120.4 . . ?
Y C14 H14 48.1(17) . . ?
C9 C14 Y 109.43(18) . . ?
C9 C14 H14 117.9(17) . . ?
C13 C14 Y 112.7(2) . . ?
C13 C14 C9 123.3(3) . . ?
C13 C14 H14 118.3(17) . . ?
P1 C15 H15 106.8 . . ?
C16 C15 P1 112.9(2) . . ?
C16 C15 H15 106.8 . . ?
C17 C15 P1 111.2(2) . . ?
C17 C15 H15 106.8 . . ?
C17 C15 C16 111.8(3) . . ?
C15 C16 H16A 109.5 . . ?
C15 C16 H16B 109.5 . . ?
C15 C16 H16C 109.5 . . ?
H16A C16 H16B 109.5 . . ?
H16A C16 H16C 109.5 . . ?
H16B C16 H16C 109.5 . . ?
C15 C17 H17A 109.5 . . ?
C15 C17 H17B 109.5 . . ?
C15 C17 H17C 109.5 . . ?
H17A C17 H17B 109.5 . . ?
H17A C17 H17C 109.5 . . ?
H17B C17 H17C 109.5 . . ?
P1 C18 H18 108.2 . . ?
C19 C18 P1 113.4(2) . . ?
C19 C18 H18 108.2 . . ?
C19 C18 C20 110.3(3) . . ?
C20 C18 P1 108.5(2) . . ?
C20 C18 H18 108.2 . . ?
C18 C19 H19A 109.5 . . ?
C18 C19 H19B 109.5 . . ?
C18 C19 H19C 109.5 . . ?
H19A C19 H19B 109.5 . . ?
H19A C19 H19C 109.5 . . ?
H19B C19 H19C 109.5 . . ?
C18 C20 H20A 109.5 . . ?
C18 C20 H20B 109.5 . . ?
C18 C20 H20C 109.5 . . ?
H20A C20 H20B 109.5 . . ?
H20A C20 H20C 109.5 . . ?
H20B C20 H20C 109.5 . . ?
P2 C21 H21 108.7 . . ?
C22 C21 P2 107.8(2) . . ?
C22 C21 H21 108.7 . . ?
C23 C21 P2 113.3(2) . . ?
C23 C21 H21 108.7 . . ?
C23 C21 C22 109.7(3) . . ?
C21 C22 H22A 109.5 . . ?
C21 C22 H22B 109.5 . . ?
C21 C22 H22C 109.5 . . ?
H22A C22 H22B 109.5 . . ?
H22A C22 H22C 109.5 . . ?
H22B C22 H22C 109.5 . . ?
C21 C23 H23A 109.5 . . ?
C21 C23 H23B 109.5 . . ?
C21 C23 H23C 109.5 . . ?
H23A C23 H23B 109.5 . . ?
H23A C23 H23C 109.5 . . ?
H23B C23 H23C 109.5 . . ?
P2 C24 H24 109.6 . . ?
P2 C24 H24A 105.0 . . ?
C25A C24 P2 110.7(3) . . ?
C25A C24 H24 109.6 . . ?
C25A C24 C26 106.1(3) . . ?
C25B C24 P2 123.0(4) . . ?
C25B C24 H24A 105.0 . . ?
C26 C24 P2 111.1(2) . . ?
C26 C24 H24 109.6 . . ?
C26 C24 H24A 105.0 . . ?
C26 C24 C25B 106.3(5) . . ?
C24 C25A H25A 109.5 . . ?
C24 C25A H25B 109.5 . . ?
C24 C25A H25C 109.5 . . ?
H25A C25A H25B 109.5 . . ?
H25A C25A H25C 109.5 . . ?
H25B C25A H25C 109.5 . . ?
C24 C25B H25D 109.5 . . ?
C24 C25B H25E 109.5 . . ?
C24 C25B H25F 109.5 . . ?
H25D C25B H25E 109.5 . . ?
H25D C25B H25F 109.5 . . ?
H25E C25B H25F 109.5 . . ?
C24 C26 H26A 109.5 . . ?
C24 C26 H26B 109.5 . . ?
C24 C26 H26C 109.5 . . ?
H26A C26 H26B 109.5 . . ?
H26A C26 H26C 109.5 . . ?
H26B C26 H26C 109.5 . . ?
C32 C31 Y 74.06(17) . . ?
C32 C31 C36 126.0(3) . . ?
C35 C31 Y 73.91(18) . . ?
C35 C31 C32 107.6(3) . . ?
C35 C31 C36 126.0(3) . . ?
C36 C31 Y 123.3(2) . . ?
C31 C32 Y 74.85(18) . . ?
C31 C32 C37 127.0(3) . . ?
C33 C32 Y 73.80(17) . . ?
C33 C32 C31 108.2(3) . . ?
C33 C32 C37 124.2(3) . . ?
C37 C32 Y 124.2(2) . . ?
C32 C33 Y 75.16(17) . . ?
C32 C33 C34 108.1(3) . . ?
C32 C33 C38 123.9(3) . . ?
C34 C33 Y 74.34(17) . . ?
C34 C33 C38 127.1(3) . . ?
C38 C33 Y 124.9(2) . . ?
C33 C34 Y 74.30(18) . . ?
C33 C34 C39 125.6(3) . . ?
C35 C34 Y 74.91(18) . . ?
C35 C34 C33 107.7(3) . . ?
C35 C34 C39 126.3(3) . . ?
C39 C34 Y 122.4(2) . . ?
C31 C35 Y 75.02(18) . . ?
C31 C35 C40 124.4(4) . . ?
C34 C35 Y 73.92(18) . . ?
C34 C35 C31 108.3(3) . . ?
C34 C35 C40 126.9(4) . . ?
C40 C35 Y 122.9(2) . . ?
C31 C36 H36A 109.5 . . ?
C31 C36 H36B 109.5 . . ?
C31 C36 H36C 109.5 . . ?
H36A C36 H36B 109.5 . . ?
H36A C36 H36C 109.5 . . ?
H36B C36 H36C 109.5 . . ?
C32 C37 H37A 109.5 . . ?
C32 C37 H37B 109.5 . . ?
C32 C37 H37C 109.5 . . ?
H37A C37 H37B 109.5 . . ?
H37A C37 H37C 109.5 . . ?
H37B C37 H37C 109.5 . . ?
C33 C38 H38A 109.5 . . ?
C33 C38 H38B 109.5 . . ?
C33 C38 H38C 109.5 . . ?
H38A C38 H38B 109.5 . . ?
H38A C38 H38C 109.5 . . ?
H38B C38 H38C 109.5 . . ?
C34 C39 H39A 109.5 . . ?
C34 C39 H39B 109.5 . . ?
C34 C39 H39C 109.5 . . ?
H39A C39 H39B 109.5 . . ?
H39A C39 H39C 109.5 . . ?
H39B C39 H39C 109.5 . . ?
C35 C40 H40A 109.5 . . ?
C35 C40 H40B 109.5 . . ?
C35 C40 H40C 109.5 . . ?
H40A C40 H40B 109.5 . . ?
H40A C40 H40C 109.5 . . ?
H40B C40 H40C 109.5 . . ?
C42 C41 Y 75.07(18) . . ?
C42 C41 C45 106.0(3) . . ?
C42 C41 C46 126.2(5) . . ?
C45 C41 Y 73.77(18) . . ?
C45 C41 C46 126.2(5) . . ?
C46 C41 Y 127.5(3) . . ?
C41 C42 Y 74.09(18) . . ?
C41 C42 C47 122.5(4) . . ?
C43 C42 Y 76.3(2) . . ?
C43 C42 C41 108.6(3) . . ?
C43 C42 C47 128.0(4) . . ?
C47 C42 Y 124.1(2) . . ?
C42 C43 Y 73.98(19) . . ?
C42 C43 C48 123.6(5) . . ?
C44 C43 Y 74.7(2) . . ?
C44 C43 C42 109.3(3) . . ?
C44 C43 C48 126.0(5) . . ?
C48 C43 Y 127.0(2) . . ?
C43 C44 Y 76.0(2) . . ?
C43 C44 C45 109.0(3) . . ?
C43 C44 C49 124.0(6) . . ?
C45 C44 Y 73.1(2) . . ?
C45 C44 C49 126.0(6) . . ?
C49 C44 Y 126.1(3) . . ?
C41 C45 Y 74.9(2) . . ?
C41 C45 C50 126.0(5) . . ?
C44 C45 Y 76.4(2) . . ?
C44 C45 C41 107.0(3) . . ?
C44 C45 C50 126.7(5) . . ?
C50 C45 Y 119.8(3) . . ?
C41 C46 H46A 109.5 . . ?
C41 C46 H46B 109.5 . . ?
C41 C46 H46C 109.5 . . ?
H46A C46 H46B 109.5 . . ?
H46A C46 H46C 109.5 . . ?
H46B C46 H46C 109.5 . . ?
C42 C47 H47A 109.5 . . ?
C42 C47 H47B 109.5 . . ?
C42 C47 H47C 109.5 . . ?
H47A C47 H47B 109.5 . . ?
H47A C47 H47C 109.5 . . ?
H47B C47 H47C 109.5 . . ?
C43 C48 H48A 109.5 . . ?
C43 C48 H48B 109.5 . . ?
C43 C48 H48C 109.5 . . ?
H48A C48 H48B 109.5 . . ?
H48A C48 H48C 109.5 . . ?
H48B C48 H48C 109.5 . . ?
C44 C49 H49A 109.5 . . ?
C44 C49 H49B 109.5 . . ?
C44 C49 H49C 109.5 . . ?
H49A C49 H49B 109.5 . . ?
H49A C49 H49C 109.5 . . ?
H49B C49 H49C 109.5 . . ?
C45 C50 H50A 109.5 . . ?
C45 C50 H50B 109.5 . . ?
C45 C50 H50C 109.5 . . ?
H50A C50 H50B 109.5 . . ?
H50A C50 H50C 109.5 . . ?
H50B C50 H50C 109.5 . . ?
C62 C61 C66 115.1(3) . . ?
C62 C61 B 121.4(3) . . ?
C66 C61 B 123.3(3) . . ?
C61 C62 H62 118.4 . . ?
C63 C62 C61 123.3(3) . . ?
C63 C62 H62 118.4 . . ?
C62 C63 H63 120.1 . . ?
C64 C63 C62 119.8(3) . . ?
C64 C63 H63 120.1 . . ?
C63 C64 H64 120.5 . . ?
C65 C64 C63 119.0(3) . . ?
C65 C64 H64 120.5 . . ?
C64 C65 H65 119.7 . . ?
C64 C65 C66 120.7(3) . . ?
C66 C65 H65 119.7 . . ?
C61 C66 H66 118.9 . . ?
C65 C66 C61 122.2(3) . . ?
C65 C66 H66 118.9 . . ?
C68 C67 B 121.7(3) . . ?
C72 C67 C68 114.6(3) . . ?
C72 C67 B 123.6(3) . . ?
C67 C68 H68 118.4 . . ?
C69 C68 C67 123.3(3) . . ?
C69 C68 H68 118.4 . . ?
C68 C69 H69 120.0 . . ?
C70 C69 C68 120.0(3) . . ?
C70 C69 H69 120.0 . . ?
C69 C70 H70 120.6 . . ?
C71 C70 C69 118.9(3) . . ?
C71 C70 H70 120.6 . . ?
C70 C71 H71 119.9 . . ?
C70 C71 C72 120.1(3) . . ?
C72 C71 H71 119.9 . . ?
C67 C72 H72 118.4 . . ?
C71 C72 C67 123.1(3) . . ?
C71 C72 H72 118.4 . . ?
C74 C73 C78 114.6(3) . . ?
C74 C73 B 122.5(3) . . ?
C78 C73 B 122.8(3) . . ?
C73 C74 H74 118.6 . . ?
C75 C74 C73 122.9(3) . . ?
C75 C74 H74 118.6 . . ?
C74 C75 H75 119.7 . . ?
C76 C75 C74 120.7(3) . . ?
C76 C75 H75 119.7 . . ?
C75 C76 H76 120.8 . . ?
C75 C76 C77 118.4(3) . . ?
C77 C76 H76 120.8 . . ?
C76 C77 H77 119.8 . . ?
C76 C77 C78 120.4(3) . . ?
C78 C77 H77 119.8 . . ?
C73 C78 H78 118.5 . . ?
C77 C78 C73 123.0(3) . . ?
C77 C78 H78 118.5 . . ?
C80 C79 C84 114.4(3) . . ?
C80 C79 B 122.9(3) . . ?
C84 C79 B 122.6(3) . . ?
C79 C80 H80 118.3 . . ?
C81 C80 C79 123.3(3) . . ?
C81 C80 H80 118.3 . . ?
C80 C81 H81 119.8 . . ?
C82 C81 C80 120.4(3) . . ?
C82 C81 H81 119.8 . . ?
C81 C82 H82 120.9 . . ?
C83 C82 C81 118.3(3) . . ?
C83 C82 H82 120.9 . . ?
C82 C83 H83 119.6 . . ?
C82 C83 C84 120.7(3) . . ?
C84 C83 H83 119.6 . . ?
C79 C84 H84 118.5 . . ?
C83 C84 C79 122.9(3) . . ?
C83 C84 H84 118.5 . . ?
C61 B C67 107.8(2) . . ?
C61 B C73 108.6(2) . . ?
C73 B C67 111.8(3) . . ?
C79 B C61 111.1(2) . . ?
C79 B C67 109.2(2) . . ?
C79 B C73 108.4(2) . . ?

loop_
_geom_torsion_atom_site_label_1
_geom_torsion_atom_site_label_2
_geom_torsion_atom_site_label_3
_geom_torsion_atom_site_label_4
_geom_torsion
_geom_torsion_site_symmetry_1
_geom_torsion_site_symmetry_2
_geom_torsion_site_symmetry_3
_geom_torsion_site_symmetry_4
_geom_torsion_publ_flag
Y C2 C3 C4 7.4(4) . . . . ?
Y C2 C3 C8 -173.7(2) . . . . ?
Y C31 C32 C33 -66.8(2) . . . . ?
Y C31 C32 C37 121.6(3) . . . . ?
Y C31 C35 C34 67.0(2) . . . . ?
Y C31 C35 C40 -119.9(3) . . . . ?
Y C32 C33 C34 -67.6(2) . . . . ?
Y C32 C33 C38 122.4(3) . . . . ?
Y C33 C34 C35 -68.0(2) . . . . ?
Y C33 C34 C39 118.8(3) . . . . ?
Y C34 C35 C31 -67.7(2) . . . . ?
Y C34 C35 C40 119.4(3) . . . . ?
Y C41 C42 C43 69.2(2) . . . . ?
Y C41 C42 C47 -120.6(3) . . . . ?
Y C41 C45 C44 -70.2(2) . . . . ?
Y C41 C45 C50 116.2(4) . . . . ?
Y C42 C43 C44 67.0(3) . . . . ?
Y C42 C43 C48 -124.1(3) . . . . ?
Y C43 C44 C45 66.2(3) . . . . ?
Y C43 C44 C49 -124.4(4) . . . . ?
Y C44 C45 C41 69.2(2) . . . . ?
Y C44 C45 C50 -117.2(4) . . . . ?
P1 C1 C2 Y -178.91(13) . . . . ?
P1 C1 C2 C3 2.6(3) . . . . ?
P1 C1 C9 C10 27.9(5) . . . . ?
P1 C1 C9 C14 -156.8(2) . . . . ?
P2 C10 C11 C12 -171.7(3) . . . . ?
C1 P1 C8 C3 9.2(2) . . . . ?
C1 P1 C8 C7 178.7(3) . . . . ?
C1 P1 C15 C16 155.7(2) . . . . ?
C1 P1 C15 C17 -77.7(3) . . . . ?
C1 P1 C18 C19 150.0(2) . . . . ?
C1 P1 C18 C20 27.2(3) . . . . ?
C1 C2 C3 C4 -174.1(3) . . . . ?
C1 C2 C3 C8 4.8(4) . . . . ?
C1 C9 C10 P2 -20.3(4) . . . . ?
C1 C9 C10 C11 164.3(3) . . . . ?
C1 C9 C14 Y -29.7(3) . . . . ?
C1 C9 C14 C13 -165.9(3) . . . . ?
C2 C1 C9 C10 -153.4(3) . . . . ?
C2 C1 C9 C14 21.9(4) . . . . ?
C2 C3 C4 C5 -178.8(3) . . . . ?
C2 C3 C8 P1 -9.7(3) . . . . ?
C2 C3 C8 C7 179.7(3) . . . . ?
C3 C4 C5 C6 -1.0(5) . . . . ?
C4 C3 C8 P1 169.3(2) . . . . ?
C4 C3 C8 C7 -1.3(4) . . . . ?
C4 C5 C6 C7 -1.3(5) . . . . ?
C5 C6 C7 C8 2.2(5) . . . . ?
C6 C7 C8 P1 -169.1(3) . . . . ?
C6 C7 C8 C3 -0.9(5) . . . . ?
C8 P1 C1 C2 -6.9(2) . . . . ?
C8 P1 C1 C9 171.9(3) . . . . ?
C8 P1 C15 C16 -103.3(3) . . . . ?
C8 P1 C15 C17 23.3(3) . . . . ?
C8 P1 C18 C19 46.6(3) . . . . ?
C8 P1 C18 C20 -76.2(3) . . . . ?
C8 C3 C4 C5 2.3(4) . . . . ?
C9 C1 C2 Y 2.2(4) . . . . ?
C9 C1 C2 C3 -176.3(2) . . . . ?
C9 C10 C11 C12 3.7(5) . . . . ?
C10 P2 C21 C22 -161.1(2) . . . . ?
C10 P2 C21 C23 -39.5(3) . . . . ?
C10 P2 C24 C25A -169.3(3) . . . . ?
C10 P2 C24 C25B -54.4(5) . . . . ?
C10 P2 C24 C26 73.2(3) . . . . ?
C10 C9 C14 Y 146.1(2) . . . . ?
C10 C9 C14 C13 10.0(4) . . . . ?
C10 C11 C12 C13 5.4(5) . . . . ?
C11 C12 C13 C14 -6.6(5) . . . . ?
C12 C13 C14 Y -136.1(3) . . . . ?
C12 C13 C14 C9 -1.2(5) . . . . ?
C14 C9 C10 P2 164.5(2) . . . . ?
C14 C9 C10 C11 -10.9(4) . . . . ?
C15 P1 C1 C2 101.4(2) . . . . ?
C15 P1 C1 C9 -79.8(3) . . . . ?
C15 P1 C8 C3 -107.3(2) . . . . ?
C15 P1 C8 C7 62.2(3) . . . . ?
C15 P1 C18 C19 -73.1(3) . . . . ?
C15 P1 C18 C20 164.1(2) . . . . ?
C18 P1 C1 C2 -120.7(2) . . . . ?
C18 P1 C1 C9 58.1(3) . . . . ?
C18 P1 C8 C3 126.2(2) . . . . ?
C18 P1 C8 C7 -64.3(3) . . . . ?
C18 P1 C15 C16 19.0(3) . . . . ?
C18 P1 C15 C17 145.7(2) . . . . ?
C21 P2 C10 C9 132.4(2) . . . . ?
C21 P2 C10 C11 -52.2(3) . . . . ?
C21 P2 C24 C25A -61.6(3) . . . . ?
C21 P2 C24 C25B 53.3(5) . . . . ?
C21 P2 C24 C26 -179.2(3) . . . . ?
C24 P2 C10 C9 -122.4(2) . . . . ?
C24 P2 C10 C11 52.9(3) . . . . ?
C24 P2 C21 C22 94.1(2) . . . . ?
C24 P2 C21 C23 -144.4(2) . . . . ?
C31 C32 C33 Y 67.5(2) . . . . ?
C31 C32 C33 C34 -0.1(4) . . . . ?
C31 C32 C33 C38 -170.1(3) . . . . ?
C32 C31 C35 Y -67.0(2) . . . . ?
C32 C31 C35 C34 0.1(4) . . . . ?
C32 C31 C35 C40 173.1(3) . . . . ?
C32 C33 C34 Y 68.2(2) . . . . ?
C32 C33 C34 C35 0.1(4) . . . . ?
C32 C33 C34 C39 -173.0(3) . . . . ?
C33 C34 C35 Y 67.6(2) . . . . ?
C33 C34 C35 C31 -0.1(4) . . . . ?
C33 C34 C35 C40 -173.0(3) . . . . ?
C35 C31 C32 Y 66.9(2) . . . . ?
C35 C31 C32 C33 0.0(4) . . . . ?
C35 C31 C32 C37 -171.5(3) . . . . ?
C36 C31 C32 Y -119.9(3) . . . . ?
C36 C31 C32 C33 173.3(3) . . . . ?
C36 C31 C32 C37 1.7(5) . . . . ?
C36 C31 C35 Y 119.8(3) . . . . ?
C36 C31 C35 C34 -173.2(3) . . . . ?
C36 C31 C35 C40 -0.1(5) . . . . ?
C37 C32 C33 Y -120.6(3) . . . . ?
C37 C32 C33 C34 171.7(3) . . . . ?
C37 C32 C33 C38 1.8(5) . . . . ?
C38 C33 C34 Y -122.3(3) . . . . ?
C38 C33 C34 C35 169.7(3) . . . . ?
C38 C33 C34 C39 -3.4(5) . . . . ?
C39 C34 C35 Y -119.3(3) . . . . ?
C39 C34 C35 C31 172.9(3) . . . . ?
C39 C34 C35 C40 0.1(5) . . . . ?
C41 C42 C43 Y -67.7(2) . . . . ?
C41 C42 C43 C44 -0.7(4) . . . . ?
C41 C42 C43 C48 168.2(3) . . . . ?
C42 C41 C45 Y 68.7(2) . . . . ?
C42 C41 C45 C44 -1.5(4) . . . . ?
C42 C41 C45 C50 -175.1(4) . . . . ?
C42 C43 C44 Y -66.5(2) . . . . ?
C42 C43 C44 C45 -0.2(4) . . . . ?
C42 C43 C44 C49 169.1(3) . . . . ?
C43 C44 C45 Y -68.1(3) . . . . ?
C43 C44 C45 C41 1.1(4) . . . . ?
C43 C44 C45 C50 174.6(4) . . . . ?
C45 C41 C42 Y -67.8(2) . . . . ?
C45 C41 C42 C43 1.4(4) . . . . ?
C45 C41 C42 C47 171.6(3) . . . . ?
C46 C41 C42 Y 125.9(4) . . . . ?
C46 C41 C42 C43 -164.9(4) . . . . ?
C46 C41 C42 C47 5.2(6) . . . . ?
C46 C41 C45 Y -125.0(4) . . . . ?
C46 C41 C45 C44 164.8(4) . . . . ?
C46 C41 C45 C50 -8.8(6) . . . . ?
C47 C42 C43 Y 122.8(4) . . . . ?
C47 C42 C43 C44 -170.2(4) . . . . ?
C47 C42 C43 C48 -1.3(6) . . . . ?
C48 C43 C44 Y 124.9(4) . . . . ?
C48 C43 C44 C45 -168.8(4) . . . . ?
C48 C43 C44 C49 0.6(6) . . . . ?
C49 C44 C45 Y 122.8(4) . . . . ?
C49 C44 C45 C41 -168.0(4) . . . . ?
C49 C44 C45 C50 5.5(6) . . . . ?
C61 C62 C63 C64 0.1(5) . . . . ?
C62 C61 C66 C65 -1.1(4) . . . . ?
C62 C61 B C67 81.2(3) . . . . ?
C62 C61 B C73 -157.5(3) . . . . ?
C62 C61 B C79 -38.4(4) . . . . ?
C62 C63 C64 C65 -0.4(5) . . . . ?
C63 C64 C65 C66 -0.1(5) . . . . ?
C64 C65 C66 C61 0.9(5) . . . . ?
C66 C61 C62 C63 0.7(5) . . . . ?
C66 C61 B C67 -94.0(3) . . . . ?
C66 C61 B C73 27.3(4) . . . . ?
C66 C61 B C79 146.4(3) . . . . ?
C67 C68 C69 C70 -1.0(6) . . . . ?
C68 C67 C72 C71 0.9(5) . . . . ?
C68 C67 B C61 -34.0(4) . . . . ?
C68 C67 B C73 -153.3(3) . . . . ?
C68 C67 B C79 86.8(4) . . . . ?
C68 C69 C70 C71 1.1(6) . . . . ?
C69 C70 C71 C72 -0.2(6) . . . . ?
C70 C71 C72 C67 -0.8(6) . . . . ?
C72 C67 C68 C69 0.0(5) . . . . ?
C72 C67 B C61 148.3(3) . . . . ?
C72 C67 B C73 29.0(4) . . . . ?
C72 C67 B C79 -90.9(4) . . . . ?
C73 C74 C75 C76 -0.1(6) . . . . ?
C74 C73 C78 C77 -0.1(5) . . . . ?
C74 C73 B C61 -79.9(3) . . . . ?
C74 C73 B C67 38.9(4) . . . . ?
C74 C73 B C79 159.3(3) . . . . ?
C74 C75 C76 C77 -0.3(6) . . . . ?
C75 C76 C77 C78 0.5(6) . . . . ?
C76 C77 C78 C73 -0.3(5) . . . . ?
C78 C73 C74 C75 0.3(5) . . . . ?
C78 C73 B C61 95.8(3) . . . . ?
C78 C73 B C67 -145.4(3) . . . . ?
C78 C73 B C79 -24.9(4) . . . . ?
C79 C80 C81 C82 -0.1(5) . . . . ?
C80 C79 C84 C83 0.7(4) . . . . ?
C80 C79 B C61 146.7(3) . . . . ?
C80 C79 B C67 28.0(4) . . . . ?
C80 C79 B C73 -94.1(3) . . . . ?
C80 C81 C82 C83 0.8(5) . . . . ?
C81 C82 C83 C84 -0.7(5) . . . . ?
C82 C83 C84 C79 0.0(5) . . . . ?
C84 C79 C80 C81 -0.7(4) . . . . ?
C84 C79 B C61 -37.8(4) . . . . ?
C84 C79 B C67 -156.5(3) . . . . ?
C84 C79 B C73 81.4(3) . . . . ?
B C61 C62 C63 -174.9(3) . . . . ?
B C61 C66 C65 174.4(3) . . . . ?
B C67 C68 C69 -177.9(3) . . . . ?
B C67 C72 C71 178.8(3) . . . . ?
B C73 C74 C75 176.4(3) . . . . ?
B C73 C78 C77 -176.2(3) . . . . ?
B C79 C80 C81 175.2(3) . . . . ?
B C79 C84 C83 -175.2(3) . . . . ?
_oxdiff_exptl_absorpt_empirical_details 
;
Empirical correction (ABSPACK) includes:
- Absorption correction using spherical harmonics
- Frame scaling
;
_oxdiff_exptl_absorpt_empirical_full_max 1.213
_oxdiff_exptl_absorpt_empirical_full_min 0.837
_iucr_refine_instructions_details 
;
TITL ba_hw34 - #3571 - in P2(1)/c - superflip - nova
CELL 1.54184 19.846209 15.337346 19.636218 90 91.1824 90
ZERR 4 0.000169 0.000102 0.000209 0 0.0008 0
LATT 1
SYMM -X,0.5+Y,0.5-Z
SFAC C H B P Y
UNIT 280 344 4 8 4
SADI C24 C25A C24 C25B C24 C26
SADI C25A C26 C25B C26
RIGU C41 > C50

L.S. 10
PLAN  20
SIZE 0.1 0.1 0.1
TEMP -153.19
CONF
BOND $H
HTAB
fmap 2
acta

WGHT    0.041600   11.624900
FVAR       2.40494   0.64635
Y     5    0.354899    0.165983    0.147717    11.00000    0.02155    0.01680 =
         0.01806   -0.00188    0.00044    0.00157
P1    4    0.248312    0.441763    0.236142    11.00000    0.02537    0.01771 =
         0.02161   -0.00300   -0.00506    0.00326
P2    4    0.093122    0.358841    0.250282    11.00000    0.02139    0.02977 =
         0.02255    0.00042    0.00007    0.00471
C1    1    0.255999    0.325971    0.216272    11.00000    0.02362    0.01716 =
         0.01709   -0.00082   -0.00393    0.00283
C2    1    0.317084    0.310562    0.187170    11.00000    0.02384    0.01831 =
         0.01820    0.00114   -0.00253   -0.00010
C3    1    0.359320    0.389792    0.183349    11.00000    0.02471    0.02006 =
         0.02297    0.00204   -0.00584    0.00023
C4    1    0.421108    0.395771    0.151152    11.00000    0.02660    0.02452 =
         0.03096    0.00209   -0.00194    0.00130
AFIX  43
H4    2    0.438728    0.346253    0.128547    11.00000   -1.20000
AFIX   0
C5    1    0.457215    0.473514    0.151795    11.00000    0.02591    0.03537 =
         0.03341    0.00707   -0.00560   -0.00683
AFIX  43
H5    2    0.499607    0.476624    0.130324    11.00000   -1.20000
AFIX   0
C6    1    0.431359    0.546476    0.183763    11.00000    0.03535    0.02762 =
         0.04019    0.00472   -0.01497   -0.01113
AFIX  43
H6    2    0.456651    0.599063    0.184865    11.00000   -1.20000
AFIX   0
C7    1    0.369051    0.543428    0.214083    11.00000    0.03297    0.02100 =
         0.03552   -0.00221   -0.01066   -0.00216
AFIX  43
H7    2    0.350717    0.594029    0.234565    11.00000   -1.20000
AFIX   0
C8    1    0.333708    0.465123    0.214089    11.00000    0.02896    0.02009 =
         0.02347    0.00040   -0.00819    0.00146
C9    1    0.208285    0.253611    0.228322    11.00000    0.02385    0.01893 =
         0.01534   -0.00051   -0.00141    0.00218
C10   1    0.137107    0.256333    0.232305    11.00000    0.02566    0.02751 =
         0.01555    0.00295    0.00194    0.00290
C11   1    0.101028    0.178236    0.227185    11.00000    0.02405    0.03407 =
         0.03525    0.00904    0.00232   -0.00245
AFIX  43
H11   2    0.053192    0.180557    0.227117    11.00000   -1.20000
AFIX   0
C12   1    0.131928    0.097820    0.222219    11.00000    0.03202    0.02474 =
         0.04566    0.00764    0.00302   -0.00872
AFIX  43
H12   2    0.106001    0.046467    0.214942    11.00000   -1.20000
AFIX   0
C13   1    0.201670    0.093699    0.228093    11.00000    0.03464    0.02203 =
         0.02983    0.00409    0.00497    0.00219
AFIX  43
H13   2    0.223931    0.038879    0.229668    11.00000   -1.20000
AFIX   0
C14   1    0.238118    0.169625    0.231601    11.00000    0.02377    0.02526 =
         0.01648    0.00242    0.00354    0.00092
C15   1    0.195562    0.504756    0.174263    11.00000    0.02578    0.02317 =
         0.02906    0.00422   -0.00832    0.00215
AFIX  13
H15   2    0.156781    0.466480    0.160646    11.00000   -1.20000
AFIX   0
C16   1    0.165711    0.587261    0.205154    11.00000    0.04452    0.02435 =
         0.05196   -0.00013   -0.01412    0.01110
AFIX 137
H16A  2    0.141844    0.572185    0.246733    11.00000   -1.50000
H16B  2    0.134123    0.614001    0.172313    11.00000   -1.50000
H16C  2    0.202023    0.628511    0.216227    11.00000   -1.50000
AFIX   0
C17   1    0.234083    0.524367    0.109657    11.00000    0.03473    0.06645 =
         0.03317    0.01730   -0.00629    0.00728
AFIX 137
H17A  2    0.269022    0.567955    0.119621    11.00000   -1.50000
H17B  2    0.202852    0.546987    0.074616    11.00000   -1.50000
H17C  2    0.255138    0.470765    0.093206    11.00000   -1.50000
AFIX   0
C18   1    0.235687    0.464415    0.326747    11.00000    0.03392    0.02563 =
         0.02296   -0.00563   -0.00541    0.00580
AFIX  13
H18   2    0.186133    0.464766    0.334992    11.00000   -1.20000
AFIX   0
C19   1    0.264659    0.552144    0.349849    11.00000    0.04519    0.03063 =
         0.03183   -0.01268   -0.00969    0.00570
AFIX 137
H19A  2    0.313983    0.549871    0.348984    11.00000   -1.50000
H19B  2    0.250275    0.564643    0.396285    11.00000   -1.50000
H19C  2    0.248297    0.598167    0.319092    11.00000   -1.50000
AFIX   0
C20   1    0.267481    0.390174    0.368640    11.00000    0.06099    0.03415 =
         0.02319   -0.00195   -0.00841    0.01131
AFIX 137
H20A  2    0.245765    0.334917    0.356083    11.00000   -1.50000
H20B  2    0.261261    0.401399    0.417238    11.00000   -1.50000
H20C  2    0.315742    0.386746    0.359380    11.00000   -1.50000
AFIX   0
C21   1    0.023283    0.363863    0.185180    11.00000    0.02132    0.03445 =
         0.02646    0.00143   -0.00252    0.00289
AFIX  13
H21   2   -0.014912    0.327058    0.201041    11.00000   -1.20000
AFIX   0
C22   1   -0.000595    0.458844    0.180332    11.00000    0.03080    0.04209 =
         0.04143   -0.00497   -0.00908    0.01272
AFIX 137
H22A  2   -0.009474    0.480989    0.226094    11.00000   -1.50000
H22B  2   -0.041997    0.461820    0.152355    11.00000   -1.50000
H22C  2    0.034433    0.494391    0.159451    11.00000   -1.50000
AFIX   0
C23   1    0.043925    0.332069    0.115195    11.00000    0.02836    0.03610 =
         0.02606    0.00231   -0.00486    0.00246
AFIX 137
H23A  2    0.084046    0.363938    0.100947    11.00000   -1.50000
H23B  2    0.006991    0.342228    0.082255    11.00000   -1.50000
H23C  2    0.054028    0.269572    0.117330    11.00000   -1.50000
AFIX   0
C24   1    0.046392    0.328844    0.328460    11.00000    0.03632    0.03618 =
         0.02716    0.00094    0.00701   -0.00087
PART 1
AFIX  13
H24   2    0.022717    0.271959    0.321108    21.00000   -1.20000
AFIX  13
PART 2
H24A  2    0.017170    0.380362    0.337967   -21.00000   -1.20000
AFIX   0
PART 1
C25A  1   -0.004557    0.398847    0.345634    21.00000    0.03637    0.04679 =
         0.03325    0.00075    0.01547    0.00584
AFIX 137
H25A  2    0.018500    0.455033    0.350806    21.00000   -1.50000
H25B  2   -0.026504    0.383796    0.388313    21.00000   -1.50000
H25C  2   -0.038567    0.402917    0.308875    21.00000   -1.50000
AFIX   0
PART 2
C25B  1   -0.002142    0.247711    0.331912   -21.00000    0.04157    0.04412 =
         0.03830    0.00794    0.01539   -0.00871
AFIX 137
H25D  2   -0.032224    0.247285    0.291703   -21.00000   -1.50000
H25E  2   -0.028994    0.251391    0.373141   -21.00000   -1.50000
H25F  2    0.024610    0.194005    0.333039   -21.00000   -1.50000
AFIX   0
PART 0
C26   1    0.093881    0.321996    0.389996    11.00000    0.05962    0.06144 =
         0.03043    0.01117    0.00063   -0.00397
AFIX 137
H26A  2    0.129123    0.279064    0.380823    11.00000   -1.50000
H26B  2    0.068506    0.303578    0.429796    11.00000   -1.50000
H26C  2    0.114618    0.378933    0.399028    11.00000   -1.50000
AFIX   0
C31   1    0.265772    0.186759    0.046868    11.00000    0.03239    0.03604 =
         0.01662   -0.00263   -0.00606    0.00917
C32   1    0.277362    0.095837    0.051794    11.00000    0.02976    0.03262 =
         0.01900   -0.00149   -0.00184   -0.00429
C33   1    0.344181    0.079253    0.033070    11.00000    0.03162    0.02624 =
         0.02149   -0.00733   -0.00476    0.00178
C34   1    0.374555    0.159785    0.016259    11.00000    0.03312    0.04152 =
         0.01804   -0.00515    0.00229   -0.00874
C35   1    0.326052    0.225974    0.024910    11.00000    0.05867    0.02542 =
         0.01536   -0.00040   -0.00643   -0.00356
C36   1    0.199302    0.231853    0.055193    11.00000    0.05111    0.07395 =
         0.03232   -0.01498   -0.01577    0.03393
AFIX 137
H36A  2    0.176668    0.237821    0.010608    11.00000   -1.50000
H36B  2    0.206850    0.289773    0.074998    11.00000   -1.50000
H36C  2    0.171003    0.197401    0.085407    11.00000   -1.50000
AFIX   0
C37   1    0.225617    0.025784    0.064439    11.00000    0.04727    0.05597 =
         0.03744   -0.00609   -0.00291   -0.02469
AFIX 137
H37A  2    0.185611    0.052013    0.084505    11.00000   -1.50000
H37B  2    0.244709   -0.017814    0.095805    11.00000   -1.50000
H37C  2    0.212957   -0.002302    0.021211    11.00000   -1.50000
AFIX   0
C38   1    0.372133   -0.010847    0.021331    11.00000    0.05376    0.04050 =
         0.04346   -0.02134   -0.01452    0.01320
AFIX 137
H38A  2    0.362754   -0.047839    0.060710    11.00000   -1.50000
H38B  2    0.420942   -0.007170    0.015277    11.00000   -1.50000
H38C  2    0.350860   -0.036064   -0.019620    11.00000   -1.50000
AFIX   0
C39   1    0.443513    0.170866   -0.013811    11.00000    0.04456    0.09499 =
         0.02629   -0.00597    0.01053   -0.02319
AFIX 137
H39A  2    0.473299    0.124139    0.002712    11.00000   -1.50000
H39B  2    0.462253    0.227448   -0.000039    11.00000   -1.50000
H39C  2    0.439706    0.168197   -0.063606    11.00000   -1.50000
AFIX   0
C40   1    0.332838    0.321103    0.005993    11.00000    0.12412    0.03039 =
         0.03024    0.01000   -0.01764   -0.01383
AFIX 137
H40A  2    0.306358    0.332836   -0.035679    11.00000   -1.50000
H40B  2    0.380333    0.334658   -0.001696    11.00000   -1.50000
H40C  2    0.316220    0.357461    0.043094    11.00000   -1.50000
AFIX   0
C41   1    0.465123    0.076679    0.179171    11.00000    0.03260    0.05173 =
         0.03463   -0.02223   -0.01404    0.02154
C42   1    0.481123    0.163875    0.195309    11.00000    0.02670    0.03970 =
         0.03252    0.01524   -0.01326   -0.00887
C43   1    0.444603    0.188426    0.250448    11.00000    0.05893    0.04084 =
         0.02876   -0.01037   -0.02130    0.02672
C44   1    0.405253    0.121110    0.269867    11.00000    0.03116    0.09111 =
         0.03284    0.02462    0.00382    0.03024
C45   1    0.415705    0.050515    0.226511    11.00000    0.03009    0.03050 =
         0.09210    0.03053   -0.03068   -0.01216
C46   1    0.504215    0.017549    0.133590    11.00000    0.08361    0.20884 =
         0.08032   -0.09519   -0.05089    0.10763
AFIX 137
H46A  2    0.474491   -0.028488    0.115776    11.00000   -1.50000
H46B  2    0.541636   -0.008787    0.159625    11.00000   -1.50000
H46C  2    0.522036    0.051327    0.095615    11.00000   -1.50000
AFIX   0
C47   1    0.538679    0.212137    0.162816    11.00000    0.03725    0.14592 =
         0.15042    0.11316   -0.03916   -0.04123
AFIX 137
H47A  2    0.530062    0.216798    0.113629    11.00000   -1.50000
H47B  2    0.580807    0.180204    0.171220    11.00000   -1.50000
H47C  2    0.542444    0.270663    0.182556    11.00000   -1.50000
AFIX   0
C48   1    0.457879    0.272286    0.290963    11.00000    0.17930    0.07460 =
         0.08762   -0.05654   -0.09834    0.07572
AFIX 137
H48A  2    0.472376    0.318416    0.259993    11.00000   -1.50000
H48B  2    0.493296    0.261702    0.325490    11.00000   -1.50000
H48C  2    0.416456    0.290374    0.313319    11.00000   -1.50000
AFIX   0
C49   1    0.366844    0.118929    0.336262    11.00000    0.05660    0.32863 =
         0.05546    0.09176    0.02115    0.07539
AFIX 137
H49A  2    0.337778    0.067292    0.336886    11.00000   -1.50000
H49B  2    0.339127    0.171556    0.339765    11.00000   -1.50000
H49C  2    0.398930    0.116536    0.374827    11.00000   -1.50000
AFIX   0
C50   1    0.386515   -0.039829    0.233215    11.00000    0.10756    0.04660 =
         0.28158    0.08351   -0.13557   -0.04350
AFIX 137
H50A  2    0.395421   -0.073345    0.191873    11.00000   -1.50000
H50B  2    0.337757   -0.035688    0.239475    11.00000   -1.50000
H50C  2    0.407405   -0.069142    0.272651    11.00000   -1.50000
AFIX   0

C61   1    0.170377    0.917043    0.417530    11.00000    0.02138    0.02828 =
         0.02282   -0.00672   -0.00764    0.00397
C62   1    0.185458    0.996671    0.386780    11.00000    0.02856    0.02923 =
         0.03132   -0.00665   -0.00230    0.00416
AFIX  43
H62   2    0.218061    0.997357    0.352033    11.00000   -1.20000
AFIX   0
C63   1    0.155099    1.075007    0.404523    11.00000    0.03804    0.02774 =
         0.03741   -0.00543   -0.00604    0.00414
AFIX  43
H63   2    0.167038    1.127482    0.382075    11.00000   -1.20000
AFIX   0
C64   1    0.107506    1.076184    0.454930    11.00000    0.03680    0.03433 =
         0.03881   -0.01450   -0.00729    0.01338
AFIX  43
H64   2    0.086642    1.129319    0.467674    11.00000   -1.20000
AFIX   0
C65   1    0.090803    0.999104    0.486395    11.00000    0.02843    0.04396 =
         0.02524   -0.01137   -0.00406    0.00845
AFIX  43
H65   2    0.058185    0.999182    0.521131    11.00000   -1.20000
AFIX   0
C66   1    0.121266    0.920982    0.467796    11.00000    0.02724    0.03412 =
         0.02365   -0.00319   -0.00800    0.00320
AFIX  43
H66   2    0.108333    0.868675    0.489901    11.00000   -1.20000
AFIX   0
C67   1    0.283607    0.828494    0.444265    11.00000    0.02634    0.03172 =
         0.02368   -0.00492   -0.00336    0.00718
C68   1    0.317843    0.906164    0.459212    11.00000    0.03352    0.03296 =
         0.03860   -0.00510   -0.00766    0.00622
AFIX  43
H68   2    0.298328    0.959524    0.444153    11.00000   -1.20000
AFIX   0
C69   1    0.378901    0.909140    0.494947    11.00000    0.03404    0.03606 =
         0.05238   -0.01199   -0.01126    0.00051
AFIX  43
H69   2    0.400477    0.963540    0.503131    11.00000   -1.20000
AFIX   0
C70   1    0.408289    0.832959    0.518612    11.00000    0.03143    0.04675 =
         0.04577   -0.01203   -0.01436    0.00923
AFIX  43
H70   2    0.449654    0.834471    0.543807    11.00000   -1.20000
AFIX   0
C71   1    0.376536    0.754722    0.505024    11.00000    0.03892    0.03469 =
         0.05101   -0.00198   -0.01499    0.01272
AFIX  43
H71   2    0.396133    0.701730    0.520771    11.00000   -1.20000
AFIX   0
C72   1    0.315753    0.753253    0.468236    11.00000    0.03304    0.02948 =
         0.04616   -0.00648   -0.01178    0.00676
AFIX  43
H72   2    0.295219    0.698437    0.459036    11.00000   -1.20000
AFIX   0
C73   1    0.164924    0.742699    0.417877    11.00000    0.02419    0.02539 =
         0.02769   -0.00164   -0.00195    0.00849
C74   1    0.159186    0.711262    0.484489    11.00000    0.04320    0.03869 =
         0.03009    0.00327   -0.00513    0.00198
AFIX  43
H74   2    0.185438    0.737919    0.519726    11.00000   -1.20000
AFIX   0
C75   1    0.116907    0.643001    0.501238    11.00000    0.05556    0.04344 =
         0.03598    0.01554    0.00110    0.00116
AFIX  43
H75   2    0.114879    0.624004    0.547198    11.00000   -1.20000
AFIX   0
C76   1    0.077678    0.602297    0.451784    11.00000    0.04345    0.03803 =
         0.05029    0.00931    0.00723   -0.00688
AFIX  43
H76   2    0.048812    0.555298    0.463107    11.00000   -1.20000
AFIX   0
C77   1    0.081451    0.631618    0.385435    11.00000    0.03825    0.03595 =
         0.04175   -0.00081   -0.00173   -0.00450
AFIX  43
H77   2    0.054652    0.604871    0.350658    11.00000   -1.20000
AFIX   0
C78   1    0.124109    0.699839    0.369285    11.00000    0.03281    0.02763 =
         0.02827    0.00088   -0.00070    0.00371
AFIX  43
H78   2    0.125759    0.718391    0.323191    11.00000   -1.20000
AFIX   0
C79   1    0.229131    0.823516    0.317634    11.00000    0.02563    0.01826 =
         0.02946   -0.00277   -0.00221   -0.00062
C80   1    0.287814    0.785456    0.292909    11.00000    0.02874    0.01976 =
         0.03350    0.00034    0.00123    0.00162
AFIX  43
H80   2    0.320738    0.764998    0.324876    11.00000   -1.20000
AFIX   0
C81   1    0.300364    0.776073    0.224069    11.00000    0.03790    0.02062 =
         0.03954   -0.00333    0.01107   -0.00011
AFIX  43
H81   2    0.341139    0.749743    0.210085    11.00000   -1.20000
AFIX   0
C82   1    0.253835    0.804843    0.175620    11.00000    0.05084    0.02482 =
         0.02538   -0.00276    0.00597   -0.00676
AFIX  43
H82   2    0.261838    0.797989    0.128389    11.00000   -1.20000
AFIX   0
C83   1    0.195476    0.843770    0.197740    11.00000    0.04323    0.02773 =
         0.02868    0.00415   -0.00476   -0.00159
AFIX  43
H83   2    0.163119    0.864605    0.165336    11.00000   -1.20000
AFIX   0
C84   1    0.183608    0.852766    0.266594    11.00000    0.02895    0.02529 =
         0.02774   -0.00001   -0.00179    0.00160
AFIX  43
H84   2    0.142947    0.879874    0.280036    11.00000   -1.20000
AFIX   0
B     3    0.212079    0.827595    0.399191    11.00000    0.02397    0.02571 =
         0.02571   -0.00342   -0.00576    0.00491

H14   2    0.287000    0.165870    0.242993    11.00000    0.01767
HKLF 4


REM  ba_hw34 - #3571 - in P2(1)/c - superflip - nova
REM wR2 = 0.112037, GooF = S = 1.03010, Restrained GooF = 1.03367 for all data
REM R1 = 0.047392 for 9272 Fo > 4sig(Fo) and 0.064517 for all 11524 data
REM 700 parameters refined using 79 restraints

END

WGHT      0.0416     11.6249

REM No hydrogen bonds found for HTAB generation

REM Highest difference peak  1.167,  deepest hole -1.044,  1-sigma level  0.070
Q1    1   0.3540  0.0395  0.3074  11.00000  0.05    1.17
Q2    1   0.4170  0.2311  0.3159  11.00000  0.05    0.94
Q3    1   0.4193 -0.0554  0.1792  11.00000  0.05    0.90
Q4    1   0.5270  0.0795  0.1162  11.00000  0.05    0.80
Q5    1   0.5225  0.2451  0.2050  11.00000  0.05    0.74
Q6    1   0.4251  0.0439  0.1861  11.00000  0.05    0.57
Q7    1   0.3930  0.0813  0.2428  11.00000  0.05    0.49
Q8    1   0.2115  0.4650  0.2058  11.00000  0.05    0.42
Q9    1   0.4290  0.0417  0.2424  11.00000  0.05    0.41
Q10   1   0.3176  0.0945  0.3362  11.00000  0.05    0.39
Q11   1   0.3024  0.1646  0.1276  11.00000  0.05    0.37
Q12   1   0.4649  0.1210  0.1667  11.00000  0.05    0.37
Q13   1   0.4136  0.1670  0.1657  11.00000  0.05    0.37
Q14   1   0.4181  0.3148  0.2965  11.00000  0.05    0.34
Q15   1   0.3289  0.1617  0.1963  11.00000  0.05    0.33
Q16   1   0.4591 -0.0595  0.1298  11.00000  0.05    0.33
Q17   1   0.5122  0.0256  0.0845  11.00000  0.05    0.32
Q18   1   0.4165  0.1580  0.2568  11.00000  0.05    0.32
Q19   1   0.5401  0.2569  0.1404  11.00000  0.05    0.31
Q20   1   0.2182  0.8222  0.3565  11.00000  0.05    0.31
;
_shelx_res_checksum              23389
loop_
_refln_index_h
_refln_index_k
_refln_index_l
_refln_F_squared_meas
_refln_F_squared_sigma
_refln_observed_status
1 0 0 11517.31 337.89 o
2 0 0 75604.12 1084.64 o
3 0 0 2828.93 116.47 o
4 0 0 20863.59 611.79 o
5 0 0 1529.54 66.56 o
6 0 0 45.76 32.65 o
7 0 0 19147.42 124.84 o
8 0 0 13511.46 108.75 o
9 0 0 12068.19 108.24 o
10 0 0 7713.31 82.62 o
11 0 0 26062.89 182.30 o
12 0 0 1193.44 45.69 o
13 0 0 2798.91 70.42 o
14 0 0 375.23 45.12 o
15 0 0 3474.87 88.67 o
16 0 0 334.43 52.93 o
17 0 0 2276.38 84.43 o
18 0 0 6593.07 129.59 o
19 0 0 614.26 69.07 o
20 0 0 2729.21 120.60 o
21 0 0 283.25 92.30 o
22 0 0 1587.31 149.99 o
23 0 0 208.11 87.13 o
24 0 0 185.52 89.31 o
1 1 0 28810.82 274.85 o
2 1 0 24490.16 239.07 o
3 1 0 23453.58 233.98 o
4 1 0 11735.63 149.52 o
5 1 0 481.68 35.40 o
6 1 0 9294.96 71.56 o
7 1 0 221.34 18.43 o
8 1 0 34061.14 132.75 o
9 1 0 17379.57 88.54 o
10 1 0 454.29 25.10 o
11 1 0 5957.12 59.10 o
12 1 0 14793.77 94.07 o
13 1 0 258.33 27.51 o
14 1 0 1039.25 37.77 o
15 1 0 4349.28 71.98 o
16 1 0 1214.86 44.35 o
17 1 0 108.88 37.72 o
18 1 0 380.00 43.28 o
19 1 0 9727.43 126.64 o
20 1 0 93.56 54.96 o
21 1 0 386.80 58.29 o
22 1 0 516.36 56.69 o
23 1 0 3279.13 112.06 o
24 1 0 210.17 73.94 o
0 2 0 7602.24 137.68 o
1 2 0 73.19 27.88 o
2 2 0 862.70 41.80 o
3 2 0 5186.70 103.62 o
4 2 0 3955.90 72.39 o
5 2 0 11695.23 114.08 o
6 2 0 7570.27 60.81 o
7 2 0 433.68 21.53 o
8 2 0 4131.09 46.84 o
9 2 0 61.05 22.57 o
10 2 0 305.55 24.82 o
11 2 0 250.89 25.18 o
12 2 0 4339.63 53.68 o
13 2 0 339.69 29.99 o
14 2 0 1394.38 42.82 o
15 2 0 33.95 33.69 o
16 2 0 1596.03 47.95 o
17 2 0 89.69 36.48 o
18 2 0 167.10 43.42 o
19 2 0 241.65 49.18 o
20 2 0 387.33 57.59 o
21 2 0 1245.78 72.03 o
22 2 0 88.89 60.09 o
23 2 0 471.16 57.56 o
24 2 0 646.92 109.61 o
1 3 0 10891.57 166.03 o
2 3 0 5758.76 117.87 o
3 3 0 3725.84 71.36 o
4 3 0 556.46 36.65 o
5 3 0 1163.81 29.51 o
6 3 0 3275.60 41.18 o
7 3 0 3020.47 38.92 o
8 3 0 104.70 22.64 o
9 3 0 3068.66 43.34 o
10 3 0 32.44 25.49 o
11 3 0 261.44 26.78 o
12 3 0 86.67 26.56 o
13 3 0 1238.84 39.14 o
14 3 0 155.98 30.53 o
15 3 0 479.10 33.70 o
16 3 0 726.80 39.01 o
17 3 0 254.91 36.96 o
18 3 0 254.72 41.60 o
19 3 0 1885.70 85.16 o
20 3 0 50.06 59.95 o
21 3 0 274.57 59.50 o
22 3 0 373.59 57.66 o
23 3 0 65.57 83.17 o
0 4 0 8862.26 139.16 o
1 4 0 5538.32 81.37 o
2 4 0 5343.99 69.64 o
3 4 0 8907.83 77.68 o
4 4 0 22295.04 109.31 o
5 4 0 2916.87 35.79 o
6 4 0 3962.04 41.15 o
7 4 0 1840.61 33.12 o
8 4 0 2896.48 41.31 o
9 4 0 -4.10 24.69 o
10 4 0 642.34 29.93 o
11 4 0 6726.05 69.83 o
12 4 0 667.53 31.37 o
13 4 0 4589.05 62.85 o
14 4 0 948.92 40.23 o
15 4 0 742.65 35.37 o
16 4 0 2583.06 54.85 o
17 4 0 774.41 42.93 o
18 4 0 1421.45 63.22 o
19 4 0 97.50 64.77 o
20 4 0 246.40 62.73 o
21 4 0 753.81 70.80 o
22 4 0 409.01 65.66 o
23 4 0 473.46 55.42 o
1 5 0 12655.67 77.01 o
2 5 0 43287.81 168.76 o
3 5 0 35113.34 139.13 o
4 5 0 33061.50 128.83 o
5 5 0 11148.60 69.23 o
6 5 0 3624.21 40.51 o
7 5 0 34.50 21.38 o
8 5 0 577.98 26.61 o
9 5 0 8747.15 72.61 o
10 5 0 9823.99 82.61 o
11 5 0 312.98 28.78 o
12 5 0 9358.16 87.19 o
13 5 0 656.81 35.19 o
14 5 0 2906.32 53.63 o
15 5 0 2559.61 53.15 o
16 5 0 6326.86 86.38 o
17 5 0 86.73 43.71 o
18 5 0 880.85 66.40 o
19 5 0 667.18 74.12 o
20 5 0 362.64 68.58 o
21 5 0 28.29 57.26 o
22 5 0 1930.63 86.33 o
23 5 0 2837.88 116.38 o
0 6 0 19660.05 141.81 o
1 6 0 2214.70 32.07 o
2 6 0 464.80 20.49 o
3 6 0 10177.14 66.68 o
4 6 0 113.42 20.71 o
5 6 0 361.14 23.90 o
6 6 0 1994.23 35.82 o
7 6 0 37501.28 167.08 o
8 6 0 1210.06 34.12 o
9 6 0 2661.55 45.52 o
10 6 0 1889.08 42.05 o
11 6 0 7618.10 79.60 o
12 6 0 79.81 31.08 o
13 6 0 6015.40 80.36 o
14 6 0 2950.17 56.97 o
15 6 0 4645.85 72.41 o
16 6 0 1466.75 54.07 o
17 6 0 1468.28 66.50 o
18 6 0 1533.29 91.60 o
19 6 0 861.41 69.71 o
20 6 0 2877.47 117.28 o
21 6 0 86.27 65.18 o
22 6 0 2762.73 133.42 o
23 6 0 294.52 88.76 o
1 7 0 7847.46 63.06 o
2 7 0 5657.15 54.10 o
3 7 0 3756.83 45.84 o
4 7 0 16380.78 92.53 o
5 7 0 2545.83 40.39 o
6 7 0 1065.08 30.38 o
7 7 0 2852.48 45.25 o
8 7 0 9549.91 82.02 o
9 7 0 7314.22 75.25 o
10 7 0 782.85 33.17 o
11 7 0 9554.20 93.69 o
12 7 0 1242.91 45.10 o
13 7 0 960.36 38.73 o
14 7 0 1988.01 51.53 o
15 7 0 166.43 34.35 o
16 7 0 3753.56 75.30 o
17 7 0 96.29 51.94 o
18 7 0 412.15 60.64 o
19 7 0 1763.96 104.83 o
20 7 0 447.21 70.87 o
21 7 0 411.47 87.44 o
22 7 0 1031.58 87.78 o
0 8 0 10470.35 119.04 o
1 8 0 7194.52 66.80 o
2 8 0 4899.84 56.10 o
3 8 0 3938.34 49.19 o
4 8 0 1454.28 34.62 o
5 8 0 208.09 24.60 o
6 8 0 1528.81 35.57 o
7 8 0 323.78 27.07 o
8 8 0 5218.43 62.34 o
9 8 0 604.61 31.66 o
10 8 0 16190.66 117.21 o
11 8 0 -24.68 33.31 o
12 8 0 527.93 32.67 o
13 8 0 1089.04 42.19 o
14 8 0 69.90 34.56 o
15 8 0 132.29 36.48 o
16 8 0 52.61 44.06 o
17 8 0 2558.58 75.01 o
18 8 0 -12.12 55.03 o
19 8 0 79.43 58.29 o
20 8 0 1035.37 82.14 o
21 8 0 723.73 88.87 o
22 8 0 161.48 67.12 o
1 9 0 20.14 25.76 o
2 9 0 1854.57 39.85 o
3 9 0 52.77 23.57 o
4 9 0 44.87 23.57 o
5 9 0 217.81 24.51 o
6 9 0 -0.63 23.85 o
7 9 0 408.15 28.21 o
8 9 0 167.88 28.89 o
9 9 0 34.47 30.26 o
10 9 0 432.57 33.22 o
11 9 0 108.08 30.64 o
12 9 0 33.30 31.53 o
13 9 0 108.75 33.01 o
14 9 0 432.18 38.68 o
15 9 0 733.61 48.35 o
16 9 0 28.14 45.40 o
17 9 0 359.56 46.40 o
18 9 0 -33.02 48.31 o
19 9 0 46.82 58.72 o
20 9 0 123.84 76.28 o
21 9 0 -70.40 84.70 o
0 10 0 7704.98 117.88 o
1 10 0 481.95 29.93 o
2 10 0 43.48 27.08 o
3 10 0 2476.07 46.83 o
4 10 0 762.26 32.17 o
5 10 0 1434.81 37.35 o
6 10 0 66.21 26.57 o
7 10 0 4195.60 62.41 o
8 10 0 1904.56 50.52 o
9 10 0 1388.94 41.68 o
10 10 0 1356.98 43.74 o
11 10 0 531.48 36.32 o
12 10 0 804.43 39.99 o
13 10 0 94.18 35.48 o
14 10 0 181.55 45.82 o
15 10 0 1149.02 55.61 o
16 10 0 182.07 43.64 o
17 10 0 258.39 48.37 o
18 10 0 1529.41 61.80 o
19 10 0 62.73 65.60 o
20 10 0 1034.02 142.25 o
1 11 0 5708.19 77.92 o
2 11 0 1042.68 40.69 o
3 11 0 1266.62 42.11 o
4 11 0 3469.26 61.58 o
5 11 0 1159.01 39.62 o
6 11 0 2175.96 47.35 o
7 11 0 750.82 32.05 o
8 11 0 5090.68 69.01 o
9 11 0 8285.87 84.92 o
10 11 0 613.23 37.57 o
11 11 0 2054.63 55.29 o
12 11 0 1691.12 57.24 o
13 11 0 579.13 47.72 o
14 11 0 16.71 43.12 o
15 11 0 1113.97 57.00 o
16 11 0 1446.79 56.38 o
17 11 0 437.37 48.35 o
18 11 0 197.73 47.92 o
19 11 0 3833.04 127.60 o
0 12 0 18757.45 212.07 o
1 12 0 843.46 39.19 o
2 12 0 1836.13 46.52 o
3 12 0 770.17 36.94 o
4 12 0 5447.11 72.46 o
5 12 0 776.77 36.99 o
6 12 0 7531.57 85.22 o
7 12 0 8905.89 94.86 o
8 12 0 164.73 33.61 o
9 12 0 62.19 32.63 o
10 12 0 2114.37 56.93 o
11 12 0 1470.77 59.54 o
12 12 0 591.83 49.55 o
13 12 0 2177.93 68.65 o
14 12 0 2034.77 71.24 o
15 12 0 321.19 53.93 o
16 12 0 524.14 52.05 o
17 12 0 1322.89 66.47 o
18 12 0 509.36 53.74 o
1 13 0 2359.12 53.89 o
2 13 0 2925.76 60.98 o
3 13 0 860.98 39.97 o
4 13 0 652.48 37.47 o
5 13 0 2640.47 60.20 o
6 13 0 15.43 35.47 o
7 13 0 583.67 42.90 o
8 13 0 828.23 52.75 o
9 13 0 3148.26 81.36 o
10 13 0 39.79 47.98 o
11 13 0 178.50 50.19 o
12 13 0 2953.09 83.89 o
13 13 0 5908.43 119.15 o
14 13 0 2401.19 90.36 o
15 13 0 1764.80 91.57 o
16 13 0 749.28 58.96 o
17 13 0 -3.47 74.13 o
0 14 0 4309.39 110.32 o
1 14 0 3150.45 67.77 o
2 14 0 647.87 40.80 o
3 14 0 4644.13 80.95 o
4 14 0 39.37 37.81 o
5 14 0 1352.36 61.82 o
6 14 0 197.61 46.93 o
7 14 0 641.11 53.07 o
8 14 0 755.73 56.78 o
9 14 0 546.11 54.19 o
10 14 0 2292.28 94.34 o
11 14 0 152.62 46.34 o
12 14 0 224.62 49.17 o
13 14 0 163.84 61.80 o
14 14 0 2169.31 89.63 o
15 14 0 40.00 49.83 o
16 14 0 41.14 51.71 o
1 15 0 1206.89 62.92 o
2 15 0 66.31 49.10 o
3 15 0 795.79 55.39 o
4 15 0 173.24 51.00 o
5 15 0 5.46 50.61 o
6 15 0 43.58 49.17 o
7 15 0 41.67 45.47 o
8 15 0 604.53 51.77 o
9 15 0 56.52 44.75 o
10 15 0 6.78 43.86 o
11 15 0 156.53 43.89 o
12 15 0 14.62 50.09 o
13 15 0 -20.87 47.56 o
14 15 0 166.54 54.18 o
0 16 0 889.64 82.67 o
1 16 0 901.51 56.00 o
2 16 0 37.91 45.47 o
3 16 0 1157.90 69.30 o
4 16 0 1541.30 64.60 o
5 16 0 103.06 47.61 o
6 16 0 2824.65 86.42 o
7 16 0 568.81 54.25 o
8 16 0 77.31 42.37 o
9 16 0 35.74 41.08 o
10 16 0 188.95 41.27 o
11 16 0 443.40 53.36 o
12 16 0 471.54 62.77 o
1 17 0 1159.01 60.06 o
2 17 0 2028.35 77.64 o
3 17 0 161.99 45.11 o
4 17 0 188.56 45.45 o
5 17 0 1872.40 71.40 o
6 17 0 1555.97 73.62 o
7 17 0 79.13 51.03 o
8 17 0 1038.99 64.39 o
9 17 0 3152.88 107.31 o
10 17 0 281.96 66.94 o
0 18 0 2631.04 136.33 o
1 18 0 2584.39 96.22 o
2 18 0 841.33 54.48 o
3 18 0 3094.54 97.78 o
4 18 0 -16.69 63.56 o
5 18 0 372.47 65.52 o
6 18 0 47.81 54.40 o
-24 1 1 293.56 73.53 o
-23 1 1 1286.00 90.54 o
-22 1 1 293.88 59.69 o
-21 1 1 294.67 62.94 o
-20 1 1 975.52 64.81 o
-19 1 1 -12.90 46.95 o
-18 1 1 535.66 45.80 o
-17 1 1 46.10 37.12 o
-16 1 1 1789.65 51.04 o
-15 1 1 3103.00 63.90 o
-14 1 1 99.83 29.71 o
-13 1 1 7305.65 75.85 o
-12 1 1 12.68 24.74 o
-11 1 1 9470.54 76.88 o
-10 1 1 5508.96 52.92 o
-9 1 1 438.29 23.80 o
-8 1 1 4550.55 45.17 o
-7 1 1 882.87 23.79 o
-6 1 1 1240.86 24.46 o
-5 1 1 44374.85 273.62 o
-4 1 1 1130.22 67.54 o
-3 1 1 9444.94 164.30 o
-2 1 1 3884.96 85.85 o
-1 1 1 7753.73 89.33 o
0 1 1 170.27 24.96 o
1 1 1 3901.43 67.71 o
2 1 1 3904.12 81.04 o
3 1 1 55.36 42.04 o
4 1 1 16214.49 285.36 o
5 1 1 14467.15 136.71 o
6 1 1 5159.29 47.52 o
7 1 1 12685.27 74.08 o
8 1 1 3473.21 40.24 o
9 1 1 112.57 21.49 o
10 1 1 1950.83 36.08 o
11 1 1 628.48 27.83 o
12 1 1 149.72 24.76 o
13 1 1 1233.79 35.61 o
14 1 1 7801.68 80.82 o
15 1 1 1341.67 43.95 o
16 1 1 251.34 34.62 o
17 1 1 590.36 40.57 o
18 1 1 2446.95 62.22 o
19 1 1 179.48 46.13 o
20 1 1 221.81 49.46 o
21 1 1 230.90 54.74 o
22 1 1 555.78 66.68 o
23 1 1 233.38 57.64 o
24 1 1 309.78 93.49 o
-24 2 1 1466.80 99.27 o
-23 2 1 458.76 59.46 o
-22 2 1 246.41 67.62 o
-21 2 1 2467.44 114.26 o
-20 2 1 13.41 58.80 o
-19 2 1 97.25 52.13 o
-18 2 1 992.34 49.86 o
-17 2 1 5207.91 79.98 o
-16 2 1 18.99 32.81 o
-15 2 1 514.29 38.69 o
-14 2 1 10966.32 97.04 o
-13 2 1 56.72 27.46 o
-12 2 1 10149.08 85.63 o
-11 2 1 845.14 30.43 o
-10 2 1 1804.00 36.90 o
-9 2 1 2045.46 38.18 o
-8 2 1 5286.11 49.68 o
-7 2 1 4335.22 44.90 o
-6 2 1 1597.85 29.57 o
-5 2 1 2101.95 49.56 o
-4 2 1 28969.30 286.56 o
-3 2 1 401.94 44.65 o
-2 2 1 46034.01 389.23 o
-1 2 1 113436.44 930.42 o
0 2 1 68.52 31.62 o
1 2 1 2084.19 49.90 o
2 2 1 16231.63 170.70 o
3 2 1 9272.30 139.69 o
4 2 1 45143.49 311.80 o
5 2 1 1239.79 34.40 o
6 2 1 13197.74 78.63 o
7 2 1 3800.31 41.39 o
8 2 1 32.65 21.41 o
9 2 1 2705.77 40.84 o
10 2 1 12493.42 79.30 o
11 2 1 504.31 26.81 o
12 2 1 -2.19 25.16 o
13 2 1 6803.46 71.00 o
14 2 1 5619.26 68.44 o
15 2 1 1299.01 46.41 o
16 2 1 3557.16 62.15 o
17 2 1 2500.12 57.23 o
18 2 1 60.07 39.82 o
19 2 1 89.46 54.96 o
20 2 1 124.19 55.23 o
21 2 1 3101.86 93.19 o
22 2 1 408.04 54.47 o
23 2 1 788.84 104.39 o
24 2 1 825.22 103.87 o
-24 3 1 2627.67 202.23 o
-23 3 1 1426.83 69.45 o
-22 3 1 52.20 59.62 o
-21 3 1 176.26 58.99 o
-20 3 1 2131.09 83.92 o
-19 3 1 1037.11 73.01 o
-18 3 1 876.70 47.94 o
-17 3 1 3041.24 63.20 o
-16 3 1 3838.25 65.90 o
-15 3 1 448.86 33.75 o
-14 3 1 -11.09 31.46 o
-13 3 1 9148.86 87.67 o
-12 3 1 3705.82 56.10 o
-11 3 1 4356.78 56.89 o
-10 3 1 8095.29 72.43 o
-9 3 1 19694.39 111.84 o
-8 3 1 3813.35 44.53 o
-7 3 1 1353.20 27.33 o
-6 3 1 9069.53 64.96 o
-5 3 1 12799.88 97.44 o
-4 3 1 28906.56 180.25 o
-3 3 1 34452.95 306.62 o
-2 3 1 21516.21 211.08 o
-1 3 1 63486.45 493.24 o
0 3 1 31978.51 412.90 o
1 3 1 23334.18 243.68 o
2 3 1 31197.26 249.34 o
3 3 1 12315.09 154.58 o
4 3 1 688.72 36.44 o
5 3 1 335.94 22.49 o
6 3 1 3078.81 39.57 o
7 3 1 3812.95 44.74 o
8 3 1 12752.83 78.92 o
9 3 1 5750.99 55.36 o
10 3 1 2086.86 39.58 o
11 3 1 23877.12 126.96 o
12 3 1 2478.72 44.96 o
13 3 1 615.75 32.66 o
14 3 1 2566.49 51.39 o
15 3 1 1455.89 42.49 o
16 3 1 3754.78 61.47 o
17 3 1 16.47 37.59 o
18 3 1 8443.06 114.93 o
19 3 1 448.01 61.04 o
20 3 1 364.53 61.75 o
21 3 1 3016.25 90.48 o
22 3 1 571.21 66.99 o
23 3 1 87.97 53.50 o
-23 4 1 695.05 66.77 o
-22 4 1 2.32 55.17 o
-21 4 1 1883.84 83.27 o
-20 4 1 424.69 64.97 o
-19 4 1 424.21 64.63 o
-18 4 1 681.08 52.93 o
-17 4 1 4133.93 73.38 o
-16 4 1 1532.14 47.10 o
-15 4 1 4666.81 63.82 o
-14 4 1 679.34 37.56 o
-13 4 1 106.45 29.26 o
-12 4 1 461.17 30.84 o
-11 4 1 5489.36 65.39 o
-10 4 1 2565.61 46.25 o
-9 4 1 952.77 30.53 o
-8 4 1 25479.05 123.01 o
-7 4 1 972.76 27.61 o
-6 4 1 177.41 18.79 o
-5 4 1 299.64 19.23 o
-4 4 1 7990.62 58.81 o
-3 4 1 1659.45 34.38 o
-2 4 1 15226.84 108.94 o
-1 4 1 13375.32 133.02 o
0 4 1 642.84 33.87 o
1 4 1 4540.60 69.14 o
2 4 1 2873.23 45.91 o
3 4 1 21468.37 118.59 o
4 4 1 1342.68 28.89 o
5 4 1 1591.54 31.24 o
6 4 1 8021.83 59.37 o
7 4 1 8965.06 66.29 o
8 4 1 3277.47 45.60 o
9 4 1 8570.15 69.71 o
10 4 1 20265.22 114.51 o
11 4 1 698.85 29.95 o
12 4 1 8015.87 75.91 o
13 4 1 2408.67 47.55 o
14 4 1 218.15 31.61 o
15 4 1 1311.18 42.38 o
16 4 1 142.44 36.75 o
17 4 1 4934.39 82.76 o
18 4 1 392.34 52.92 o
19 4 1 3106.04 103.34 o
20 4 1 2765.51 96.47 o
21 4 1 133.52 60.24 o
22 4 1 301.93 59.90 o
23 4 1 990.28 65.25 o
-23 5 1 165.38 80.23 o
-22 5 1 307.60 67.37 o
-21 5 1 307.72 60.91 o
-20 5 1 -57.24 57.24 o
-19 5 1 90.05 59.08 o
-18 5 1 39.84 53.99 o
-17 5 1 621.33 44.47 o
-16 5 1 1243.72 44.61 o
-15 5 1 29.58 29.49 o
-14 5 1 966.75 39.63 o
-13 5 1 220.00 31.15 o
-12 5 1 3188.83 54.23 o
-11 5 1 1484.50 39.67 o
-10 5 1 7927.75 73.00 o
-9 5 1 235.43 24.77 o
-8 5 1 651.23 26.40 o
-7 5 1 2892.18 40.18 o
-6 5 1 8301.16 60.02 o
-5 5 1 1252.25 27.21 o
-4 5 1 2548.50 34.09 o
-3 5 1 5225.89 45.78 o
-2 5 1 6248.73 51.06 o
-1 5 1 136.79 18.21 o
0 5 1 7789.80 58.74 o
1 5 1 14990.43 78.40 o
2 5 1 3517.61 40.56 o
3 5 1 261.42 18.13 o
4 5 1 30948.23 127.05 o
5 5 1 240.14 21.44 o
6 5 1 185.64 21.80 o
7 5 1 2590.39 40.61 o
8 5 1 7714.09 67.82 o
9 5 1 326.90 26.07 o
10 5 1 107.04 24.68 o
11 5 1 2217.09 44.85 o
12 5 1 4528.08 64.30 o
13 5 1 15.86 31.33 o
14 5 1 826.87 39.91 o
15 5 1 8441.25 92.29 o
16 5 1 5394.02 81.79 o
17 5 1 75.34 39.25 o
18 5 1 184.92 55.20 o
19 5 1 1651.89 83.86 o
20 5 1 -13.91 59.20 o
21 5 1 1573.72 79.31 o
22 5 1 7.54 62.34 o
23 5 1 195.23 81.22 o
-23 6 1 6.05 186.25 o
-22 6 1 253.20 77.43 o
-21 6 1 181.57 88.11 o
-20 6 1 198.13 70.51 o
-19 6 1 67.09 69.35 o
-18 6 1 156.00 59.73 o
-17 6 1 983.20 68.06 o
-16 6 1 564.04 43.77 o
-15 6 1 2107.40 55.97 o
-14 6 1 106.52 31.51 o
-13 6 1 1066.74 44.60 o
-12 6 1 196.92 29.53 o
-11 6 1 1513.97 40.83 o
-10 6 1 14.13 25.98 o
-9 6 1 3757.72 52.26 o
-8 6 1 13.50 23.51 o
-7 6 1 250.36 25.07 o
-6 6 1 2897.63 42.01 o
-5 6 1 516.84 24.33 o
-4 6 1 6168.70 52.54 o
-3 6 1 4883.87 43.96 o
-2 6 1 3428.57 39.00 o
-1 6 1 114.24 17.93 o
0 6 1 322.74 19.97 o
1 6 1 891.87 25.20 o
2 6 1 10737.17 71.91 o
3 6 1 742.40 25.37 o
4 6 1 5175.31 51.13 o
5 6 1 2176.08 35.45 o
6 6 1 1150.65 30.57 o
7 6 1 81.04 24.87 o
8 6 1 2812.62 47.91 o
9 6 1 476.03 29.79 o
10 6 1 1975.99 45.58 o
11 6 1 2372.12 50.26 o
12 6 1 40.17 32.60 o
13 6 1 1838.37 50.36 o
14 6 1 655.80 35.56 o
15 6 1 319.64 36.31 o
16 6 1 1026.00 46.85 o
17 6 1 51.88 46.49 o
18 6 1 155.71 63.07 o
19 6 1 403.21 66.95 o
20 6 1 499.03 66.72 o
21 6 1 80.58 65.71 o
22 6 1 580.82 107.17 o
23 6 1 36.39 83.69 o
-22 7 1 447.70 72.91 o
-21 7 1 58.98 77.18 o
-20 7 1 347.83 82.83 o
-19 7 1 -60.65 60.65 o
-18 7 1 855.48 66.16 o
-17 7 1 2652.53 93.49 o
-16 7 1 341.30 43.17 o
-15 7 1 2268.08 57.63 o
-14 7 1 106.12 33.66 o
-13 7 1 377.37 33.35 o
-12 7 1 81.07 33.99 o
-11 7 1 1985.14 49.31 o
-10 7 1 608.27 32.57 o
-9 7 1 9140.93 81.85 o
-8 7 1 1114.54 35.28 o
-7 7 1 1370.74 34.10 o
-6 7 1 3999.02 49.96 o
-5 7 1 3177.01 44.68 o
-4 7 1 16068.01 92.48 o
-3 7 1 637.68 24.38 o
-2 7 1 2320.41 36.15 o
-1 7 1 298.80 21.66 o
0 7 1 39.11 20.71 o
1 7 1 3424.90 45.28 o
2 7 1 4945.49 55.14 o
3 7 1 5503.62 59.01 o
4 7 1 657.99 27.91 o
5 7 1 2673.74 41.53 o
6 7 1 1449.28 34.60 o
7 7 1 973.20 32.12 o
8 7 1 6155.05 69.41 o
9 7 1 5824.01 66.05 o
10 7 1 94.93 28.20 o
11 7 1 3276.90 57.13 o
12 7 1 297.65 34.27 o
13 7 1 166.23 30.88 o
14 7 1 2266.20 51.56 o
15 7 1 312.87 36.80 o
16 7 1 3255.75 71.25 o
17 7 1 506.75 52.14 o
18 7 1 501.37 59.08 o
19 7 1 147.93 68.64 o
20 7 1 189.77 67.99 o
21 7 1 653.67 95.72 o
22 7 1 131.29 100.76 o
-22 8 1 400.66 73.68 o
-21 8 1 1959.32 131.90 o
-20 8 1 91.08 59.38 o
-19 8 1 1808.85 97.57 o
-18 8 1 2616.64 87.44 o
-17 8 1 2734.08 90.42 o
-16 8 1 1840.79 66.02 o
-15 8 1 9429.13 110.15 o
-14 8 1 4071.67 67.85 o
-13 8 1 116.78 33.23 o
-12 8 1 881.56 36.69 o
-11 8 1 2895.15 58.39 o
-10 8 1 1941.59 46.95 o
-9 8 1 794.35 32.86 o
-8 8 1 5683.21 64.77 o
-7 8 1 43.69 22.66 o
-6 8 1 623.74 26.64 o
-5 8 1 38.20 23.21 o
-4 8 1 550.36 26.61 o
-3 8 1 5374.48 54.87 o
-2 8 1 9.65 22.49 o
-1 8 1 24139.24 132.59 o
0 8 1 50.50 22.63 o
1 8 1 10062.97 77.66 o
2 8 1 1315.45 33.10 o
3 8 1 19648.46 118.19 o
4 8 1 5770.50 61.48 o
5 8 1 243.87 23.79 o
6 8 1 6703.83 68.82 o
7 8 1 4065.72 57.36 o
8 8 1 5.57 26.25 o
9 8 1 1036.64 35.92 o
10 8 1 2628.25 53.02 o
11 8 1 248.19 32.16 o
12 8 1 149.45 30.56 o
13 8 1 5704.99 73.90 o
14 8 1 9921.59 101.13 o
15 8 1 131.77 36.88 o
16 8 1 2663.05 72.75 o
17 8 1 3812.88 85.29 o
18 8 1 7.63 49.47 o
19 8 1 373.46 56.95 o
20 8 1 697.07 86.91 o
21 8 1 784.20 88.58 o
-21 9 1 427.83 110.92 o
-20 9 1 2820.13 119.55 o
-19 9 1 401.54 56.07 o
-18 9 1 -19.89 49.94 o
-17 9 1 290.18 49.97 o
-16 9 1 2193.67 70.81 o
-15 9 1 2667.17 74.33 o
-14 9 1 139.06 35.99 o
-13 9 1 6843.40 83.64 o
-12 9 1 2345.80 52.44 o
-11 9 1 1949.49 46.98 o
-10 9 1 3356.62 56.66 o
-9 9 1 3825.61 59.49 o
-8 9 1 3974.10 60.46 o
-7 9 1 1698.29 38.74 o
-6 9 1 6856.42 68.59 o
-5 9 1 5188.09 60.03 o
-4 9 1 7312.33 69.45 o
-3 9 1 15387.15 102.81 o
-2 9 1 3284.43 51.38 o
-1 9 1 136.92 26.04 o
0 9 1 442.65 27.50 o
1 9 1 7347.35 74.09 o
2 9 1 4126.72 56.89 o
3 9 1 1035.00 33.90 o
4 9 1 1446.50 34.78 o
5 9 1 12956.27 92.18 o
6 9 1 1187.65 35.07 o
7 9 1 10851.57 91.85 o
8 9 1 11331.28 101.51 o
9 9 1 401.40 32.29 o
10 9 1 416.99 33.89 o
11 9 1 3061.18 54.77 o
12 9 1 4504.24 66.89 o
13 9 1 283.96 35.03 o
14 9 1 1264.00 48.40 o
15 9 1 10450.59 146.81 o
16 9 1 1742.06 76.90 o
17 9 1 1313.76 60.30 o
18 9 1 4673.56 113.62 o
19 9 1 256.91 61.50 o
20 9 1 98.53 70.98 o
21 9 1 130.36 58.81 o
-20 10 1 -14.89 58.33 o
-19 10 1 118.54 53.74 o
-18 10 1 2003.89 77.94 o
-17 10 1 976.18 65.65 o
-16 10 1 350.02 45.57 o
-15 10 1 3542.33 84.08 o
-14 10 1 1812.50 65.03 o
-13 10 1 91.87 38.79 o
-12 10 1 3423.35 64.99 o
-11 10 1 7756.69 88.61 o
-10 10 1 98.08 30.63 o
-9 10 1 169.50 30.30 o
-8 10 1 2182.15 54.05 o
-7 10 1 870.24 37.72 o
-6 10 1 1863.80 43.07 o
-5 10 1 210.41 26.75 o
-4 10 1 6866.04 74.60 o
-3 10 1 39.36 25.76 o
-2 10 1 3942.36 59.94 o
-1 10 1 11117.18 98.06 o
0 10 1 9697.06 90.74 o
1 10 1 125.64 26.89 o
2 10 1 1007.47 36.06 o
3 10 1 10458.10 96.00 o
4 10 1 3540.58 55.00 o
5 10 1 5417.10 65.42 o
6 10 1 8199.99 80.73 o
7 10 1 1130.95 38.52 o
8 10 1 60.48 32.06 o
9 10 1 5357.28 67.88 o
10 10 1 4052.64 61.43 o
11 10 1 3202.33 56.25 o
12 10 1 937.40 41.30 o
13 10 1 2439.13 58.31 o
14 10 1 1537.33 57.89 o
15 10 1 327.69 45.60 o
16 10 1 4730.63 93.80 o
17 10 1 1028.36 52.17 o
18 10 1 -44.59 44.59 o
19 10 1 259.65 56.84 o
20 10 1 2253.80 136.51 o
-19 11 1 836.45 69.94 o
-18 11 1 206.90 50.10 o
-17 11 1 198.08 51.44 o
-16 11 1 55.66 47.02 o
-15 11 1 426.23 48.45 o
-14 11 1 3164.50 76.99 o
-13 11 1 -5.23 47.06 o
-12 11 1 807.14 53.32 o
-11 11 1 45.66 36.65 o
-10 11 1 1482.45 45.08 o
-9 11 1 3430.43 59.48 o
-8 11 1 1859.65 46.03 o
-7 11 1 2794.40 52.57 o
-6 11 1 -4.33 28.01 o
-5 11 1 168.43 30.25 o
-4 11 1 316.77 32.10 o
-3 11 1 3272.24 61.74 o
-2 11 1 1463.65 43.42 o
-1 11 1 2113.20 51.79 o
0 11 1 252.11 32.44 o
1 11 1 10950.93 109.71 o
2 11 1 142.08 30.75 o
3 11 1 1050.61 40.20 o
4 11 1 4.82 29.16 o
5 11 1 124.80 30.66 o
6 11 1 173.27 28.68 o
7 11 1 635.35 32.05 o
8 11 1 13141.06 104.94 o
9 11 1 3866.20 61.49 o
10 11 1 607.49 37.02 o
11 11 1 2856.36 60.95 o
12 11 1 1543.32 54.01 o
13 11 1 652.08 46.62 o
14 11 1 53.32 43.20 o
15 11 1 704.88 47.94 o
16 11 1 50.02 41.88 o
17 11 1 10.09 42.52 o
18 11 1 149.24 43.10 o
19 11 1 224.76 71.39 o
-18 12 1 139.35 56.64 o
-17 12 1 66.30 47.43 o
-16 12 1 86.39 54.96 o
-15 12 1 333.68 54.46 o
-14 12 1 657.84 53.22 o
-13 12 1 107.75 49.42 o
-12 12 1 -18.59 48.32 o
-11 12 1 187.45 43.94 o
-10 12 1 731.83 42.61 o
-9 12 1 57.04 34.53 o
-8 12 1 139.36 32.79 o
-7 12 1 163.88 34.09 o
-6 12 1 420.04 35.78 o
-5 12 1 1668.10 44.37 o
-4 12 1 160.46 31.44 o
-3 12 1 80.22 30.48 o
-2 12 1 2526.15 56.64 o
-1 12 1 849.26 38.00 o
0 12 1 1305.85 44.49 o
1 12 1 3789.75 63.26 o
2 12 1 506.54 32.69 o
3 12 1 4367.78 64.25 o
4 12 1 0.37 28.93 o
5 12 1 17.53 29.72 o
6 12 1 1549.99 43.59 o
7 12 1 788.42 35.99 o
8 12 1 567.10 36.17 o
9 12 1 107.01 34.07 o
10 12 1 95.69 34.79 o
11 12 1 401.47 42.94 o
12 12 1 -9.90 40.76 o
13 12 1 81.52 41.73 o
14 12 1 287.31 47.48 o
15 12 1 83.36 43.45 o
16 12 1 10.36 45.36 o
17 12 1 375.38 45.67 o
18 12 1 422.08 66.66 o
-17 13 1 1212.73 116.29 o
-16 13 1 1235.51 65.31 o
-15 13 1 37.37 59.38 o
-14 13 1 78.17 46.15 o
-13 13 1 666.54 56.94 o
-12 13 1 384.33 49.83 o
-11 13 1 57.29 44.97 o
-10 13 1 864.22 55.55 o
-9 13 1 1870.08 61.60 o
-8 13 1 623.24 45.58 o
-7 13 1 92.89 37.16 o
-6 13 1 3324.60 70.38 o
-5 13 1 1411.91 49.87 o
-4 13 1 57.66 33.99 o
-3 13 1 1462.12 48.97 o
-2 13 1 2392.33 57.56 o
-1 13 1 -21.77 32.98 o
0 13 1 121.10 33.72 o
1 13 1 11156.17 109.36 o
2 13 1 3531.92 61.77 o
3 13 1 2460.91 53.85 o
4 13 1 1244.62 43.62 o
5 13 1 3216.74 63.47 o
6 13 1 669.58 37.78 o
7 13 1 3762.99 74.70 o
8 13 1 1144.91 56.77 o
9 13 1 82.51 42.44 o
10 13 1 423.01 49.51 o
11 13 1 432.67 55.25 o
12 13 1 813.78 62.89 o
13 13 1 120.02 49.50 o
14 13 1 1225.64 74.31 o
15 13 1 264.54 56.94 o
16 13 1 500.72 64.18 o
17 13 1 12.01 55.02 o
-16 14 1 62.09 61.83 o
-15 14 1 1064.40 79.38 o
-14 14 1 305.03 59.23 o
-13 14 1 96.76 44.93 o
-12 14 1 136.28 45.26 o
-11 14 1 1033.42 59.27 o
-10 14 1 1434.97 65.58 o
-9 14 1 98.38 49.32 o
-8 14 1 7465.25 120.40 o
-7 14 1 3395.56 88.18 o
-6 14 1 77.75 47.10 o
-5 14 1 1735.41 70.76 o
-4 14 1 1374.61 53.64 o
-3 14 1 756.37 44.66 o
-2 14 1 31.60 37.19 o
-1 14 1 7223.39 97.10 o
0 14 1 3093.19 66.49 o
1 14 1 2732.90 64.28 o
2 14 1 7912.00 100.72 o
3 14 1 2052.78 57.19 o
4 14 1 37.38 37.27 o
5 14 1 1450.50 53.74 o
6 14 1 2429.98 68.31 o
7 14 1 2683.58 81.42 o
8 14 1 482.49 51.75 o
9 14 1 2030.10 79.29 o
10 14 1 2598.64 82.55 o
11 14 1 120.16 54.02 o
12 14 1 2330.35 87.30 o
13 14 1 952.99 69.69 o
14 14 1 13.24 52.36 o
15 14 1 17.86 65.66 o
16 14 1 309.28 60.55 o
-14 15 1 738.87 73.12 o
-13 15 1 994.27 73.66 o
-12 15 1 1452.82 100.98 o
-11 15 1 1062.34 52.32 o
-10 15 1 584.36 50.87 o
-9 15 1 1285.93 62.71 o
-8 15 1 1981.75 72.37 o
-7 15 1 3722.36 94.87 o
-6 15 1 3293.28 87.82 o
-5 15 1 968.14 61.46 o
-4 15 1 54.66 54.03 o
-3 15 1 711.48 59.76 o
-2 15 1 1108.24 66.82 o
-1 15 1 2898.89 87.91 o
0 15 1 1275.73 63.75 o
1 15 1 3493.57 91.56 o
2 15 1 58.66 44.84 o
3 15 1 282.61 49.69 o
4 15 1 3954.04 107.50 o
5 15 1 1735.19 72.46 o
6 15 1 10.88 48.47 o
7 15 1 316.36 48.17 o
8 15 1 4296.16 93.46 o
9 15 1 362.91 51.77 o
10 15 1 543.13 54.73 o
11 15 1 1513.58 71.74 o
12 15 1 1078.10 67.49 o
13 15 1 81.82 48.57 o
14 15 1 370.43 55.95 o
-12 16 1 30.24 51.34 o
-11 16 1 1587.56 72.74 o
-10 16 1 6.41 41.71 o
-9 16 1 127.61 42.76 o
-8 16 1 822.94 56.86 o
-7 16 1 818.50 56.25 o
-6 16 1 119.58 81.39 o
-5 16 1 106.33 52.44 o
-4 16 1 4118.30 96.37 o
-3 16 1 110.52 50.43 o
-2 16 1 1272.89 68.53 o
-1 16 1 2470.38 84.96 o
0 16 1 689.89 51.05 o
1 16 1 305.76 48.99 o
2 16 1 292.20 45.75 o
3 16 1 2031.49 71.10 o
4 16 1 1962.44 76.06 o
5 16 1 727.00 52.36 o
6 16 1 638.87 50.05 o
7 16 1 1976.63 72.01 o
8 16 1 211.56 45.05 o
9 16 1 1399.36 59.06 o
10 16 1 4.14 46.86 o
11 16 1 2006.29 79.08 o
12 16 1 897.63 86.28 o
-10 17 1 211.86 92.52 o
-9 17 1 202.46 58.12 o
-8 17 1 695.43 62.99 o
-7 17 1 15.24 52.52 o
-6 17 1 215.47 51.69 o
-5 17 1 725.29 61.59 o
-4 17 1 -21.24 52.56 o
-3 17 1 2620.68 85.63 o
-2 17 1 -8.55 41.24 o
-1 17 1 331.18 46.90 o
0 17 1 2.20 43.52 o
1 17 1 -8.97 43.92 o
2 17 1 297.43 47.09 o
3 17 1 755.88 50.24 o
4 17 1 933.28 60.47 o
5 17 1 512.94 47.95 o
6 17 1 121.92 60.95 o
7 17 1 113.59 51.19 o
8 17 1 1511.86 72.10 o
9 17 1 11.86 43.73 o
10 17 1 340.10 68.75 o
-6 18 1 134.79 54.17 o
-5 18 1 78.14 42.25 o
-4 18 1 -33.75 46.30 o
-3 18 1 23.00 41.44 o
-2 18 1 -11.17 43.32 o
-1 18 1 132.57 41.56 o
0 18 1 32.26 43.47 o
1 18 1 -36.46 43.39 o
2 18 1 535.72 64.14 o
3 18 1 42.84 71.03 o
4 18 1 -59.21 59.21 o
5 18 1 34.12 64.49 o
6 18 1 -25.99 63.88 o
-24 0 2 17.97 173.33 o
-23 0 2 215.11 158.62 o
-22 0 2 1049.38 108.39 o
-21 0 2 124.06 89.08 o
-20 0 2 1456.91 104.29 o
-19 0 2 4234.77 122.52 o
-18 0 2 13450.86 196.52 o
-17 0 2 100.92 52.01 o
-16 0 2 2246.10 77.62 o
-15 0 2 5444.58 122.63 o
-14 0 2 1660.74 68.70 o
-13 0 2 1149.56 53.52 o
-12 0 2 4137.13 78.87 o
-11 0 2 4534.08 72.92 o
-10 0 2 4277.19 66.76 o
-9 0 2 2285.58 52.36 o
-8 0 2 25353.78 189.79 o
-7 0 2 3065.87 51.70 o
-6 0 2 44024.70 278.25 o
-5 0 2 25569.54 394.68 o
-4 0 2 31825.83 421.67 o
-3 0 2 8822.67 176.68 o
-2 0 2 84814.94 627.71 o
-1 0 2 11657.80 178.50 o
0 0 2 78971.93 1159.74 o
1 0 2 6589.26 98.49 o
2 0 2 78324.44 565.58 o
3 0 2 3308.75 97.84 o
4 0 2 29517.12 569.70 o
5 0 2 656.06 64.05 o
6 0 2 13214.02 134.79 o
7 0 2 280.07 26.46 o
8 0 2 2173.38 49.09 o
9 0 2 43438.24 227.25 o
10 0 2 494.15 37.01 o
11 0 2 651.61 39.20 o
12 0 2 21124.29 161.69 o
13 0 2 6470.64 95.29 o
14 0 2 1629.15 57.69 o
15 0 2 2694.35 78.65 o
16 0 2 3000.25 87.37 o
17 0 2 5312.41 110.92 o
18 0 2 3581.04 100.91 o
19 0 2 7558.96 150.66 o
20 0 2 8800.33 176.72 o
21 0 2 2056.31 108.50 o
22 0 2 287.23 126.08 o
23 0 2 2195.70 107.42 o
24 0 2 -5.26 120.73 o
-24 1 2 639.53 70.72 o
-23 1 2 910.86 74.13 o
-22 1 2 31.67 59.48 o
-21 1 2 2842.18 106.18 o
-20 1 2 849.12 71.58 o
-19 1 2 1932.52 71.05 o
-18 1 2 2859.96 65.25 o
-17 1 2 3865.34 69.92 o
-16 1 2 2855.53 60.39 o
-15 1 2 62.57 36.39 o
-14 1 2 6601.95 79.34 o
-13 1 2 287.95 29.19 o
-12 1 2 1115.74 35.30 o
-11 1 2 2102.55 40.86 o
-10 1 2 3466.62 45.94 o
-9 1 2 6012.68 57.11 o
-8 1 2 653.15 24.83 o
-7 1 2 35448.28 134.82 o
-6 1 2 10834.06 68.86 o
-5 1 2 1368.32 42.05 o
-4 1 2 3835.56 93.71 o
-3 1 2 53474.68 626.20 o
-2 1 2 1087.20 41.99 o
-1 1 2 3752.19 80.22 o
0 1 2 98501.75 698.04 o
1 1 2 41982.21 283.67 o
2 1 2 16852.60 124.77 o
3 1 2 10190.53 150.68 o
4 1 2 4650.97 91.18 o
5 1 2 789.45 47.43 o
6 1 2 11636.49 74.82 o
7 1 2 314.76 20.96 o
8 1 2 3320.82 41.66 o
9 1 2 36.87 23.02 o
10 1 2 8815.95 67.39 o
11 1 2 2440.85 41.53 o
12 1 2 133.18 25.69 o
13 1 2 6267.58 66.88 o
14 1 2 1872.79 43.47 o
15 1 2 1373.39 44.82 o
16 1 2 386.14 33.04 o
17 1 2 1929.54 54.35 o
18 1 2 657.56 43.86 o
19 1 2 1696.27 61.35 o
20 1 2 37.74 50.48 o
21 1 2 2300.93 80.77 o
22 1 2 619.07 62.01 o
23 1 2 170.39 50.10 o
24 1 2 443.66 148.31 o
-24 2 2 414.48 104.39 o
-23 2 2 119.55 66.68 o
-22 2 2 2201.89 116.02 o
-21 2 2 256.67 64.60 o
-20 2 2 71.45 56.73 o
-19 2 2 308.88 59.93 o
-18 2 2 75.20 41.10 o
-17 2 2 141.22 36.76 o
-16 2 2 219.80 36.51 o
-15 2 2 1339.75 49.39 o
-14 2 2 2911.04 55.66 o
-13 2 2 85.84 28.16 o
-12 2 2 9059.65 82.57 o
-11 2 2 1699.55 39.26 o
-10 2 2 3501.22 50.49 o
-9 2 2 49.28 24.02 o
-8 2 2 194.96 22.21 o
-7 2 2 1279.26 26.54 o
-6 2 2 10982.64 70.73 o
-5 2 2 395.60 27.67 o
-4 2 2 7610.21 108.83 o
-3 2 2 274.10 45.06 o
-2 2 2 2309.33 49.47 o
-1 2 2 3778.36 71.88 o
0 2 2 336.93 35.14 o
1 2 2 10493.35 125.09 o
2 2 2 423.88 32.33 o
3 2 2 8423.09 122.89 o
4 2 2 14575.50 152.20 o
5 2 2 41158.32 213.45 o
6 2 2 1646.26 31.70 o
7 2 2 1834.35 33.78 o
8 2 2 12.21 21.82 o
9 2 2 3463.75 44.92 o
10 2 2 72.05 23.52 o
11 2 2 132.79 24.52 o
12 2 2 -3.25 23.90 o
13 2 2 26.66 27.55 o
14 2 2 16.28 28.55 o
15 2 2 19.68 30.89 o
16 2 2 2868.66 53.86 o
17 2 2 1459.55 48.28 o
18 2 2 2.92 40.48 o
19 2 2 1865.53 72.75 o
20 2 2 309.93 54.87 o
21 2 2 65.45 57.40 o
22 2 2 161.29 60.63 o
23 2 2 2574.47 100.41 o
24 2 2 354.40 116.75 o
-23 3 2 55.12 61.36 o
-22 3 2 -58.51 58.51 o
-21 3 2 51.52 58.20 o
-20 3 2 271.37 56.29 o
-19 3 2 1619.60 76.09 o
-18 3 2 31.04 38.89 o
-17 3 2 1511.57 51.15 o
-16 3 2 49.13 34.77 o
-15 3 2 22.63 32.72 o
-14 3 2 106.10 31.63 o
-13 3 2 761.13 36.01 o
-12 3 2 207.77 28.92 o
-11 3 2 344.20 29.74 o
-10 3 2 568.02 32.63 o
-9 3 2 14.16 23.15 o
-8 3 2 2351.82 38.06 o
-7 3 2 5151.23 46.19 o
-6 3 2 2013.23 32.27 o
-5 3 2 2052.03 33.91 o
-4 3 2 11601.03 91.31 o
-3 3 2 1428.34 48.67 o
-2 3 2 3068.82 57.52 o
-1 3 2 2543.26 64.82 o
0 3 2 54.48 37.14 o
1 3 2 11211.99 111.96 o
2 3 2 9064.62 111.10 o
3 3 2 3143.26 69.49 o
4 3 2 531.84 30.21 o
5 3 2 9856.71 71.75 o
6 3 2 280.21 21.85 o
7 3 2 1311.16 31.51 o
8 3 2 2045.57 36.59 o
9 3 2 178.98 24.15 o
10 3 2 828.71 29.50 o
11 3 2 225.47 24.77 o
12 3 2 541.17 28.70 o
13 3 2 2952.74 50.10 o
14 3 2 196.28 31.42 o
15 3 2 916.29 37.61 o
16 3 2 44.89 35.12 o
17 3 2 466.27 41.40 o
18 3 2 1324.07 56.94 o
19 3 2 569.41 63.42 o
20 3 2 61.19 62.61 o
21 3 2 29.37 54.61 o
22 3 2 -32.48 54.78 o
23 3 2 569.26 57.92 o
-23 4 2 58.33 53.20 o
-22 4 2 1780.22 88.10 o
-21 4 2 -58.06 64.44 o
-20 4 2 59.25 59.92 o
-19 4 2 1528.82 146.07 o
-18 4 2 2834.27 76.43 o
-17 4 2 447.42 39.26 o
-16 4 2 401.51 36.86 o
-15 4 2 5979.07 71.32 o
-14 4 2 -34.15 34.15 o
-13 4 2 19.86 31.14 o
-12 4 2 126.43 28.41 o
-11 4 2 2367.66 48.04 o
-10 4 2 738.89 30.45 o
-9 4 2 6147.23 60.99 o
-8 4 2 48.77 23.78 o
-7 4 2 16183.14 90.77 o
-6 4 2 22.11 19.78 o
-5 4 2 16799.92 85.71 o
-4 4 2 2539.08 34.20 o
-3 4 2 6320.47 55.42 o
-2 4 2 2977.26 61.74 o
-1 4 2 2393.86 57.92 o
0 4 2 2980.62 68.36 o
1 4 2 4171.02 65.67 o
2 4 2 8837.10 83.91 o
3 4 2 609.01 21.93 o
4 4 2 2536.26 38.02 o
5 4 2 626.52 25.29 o
6 4 2 461.24 23.80 o
7 4 2 1240.68 32.61 o
8 4 2 134.05 24.99 o
9 4 2 3634.91 48.51 o
10 4 2 -16.30 23.73 o
11 4 2 308.35 26.50 o
12 4 2 10154.53 86.74 o
13 4 2 92.12 29.87 o
14 4 2 1117.23 44.13 o
15 4 2 19.86 32.95 o
16 4 2 5761.62 83.35 o
17 4 2 -15.57 36.01 o
18 4 2 135.79 46.37 o
19 4 2 370.81 63.21 o
20 4 2 842.19 64.42 o
21 4 2 316.19 55.29 o
22 4 2 -3.84 59.64 o
23 4 2 682.26 63.44 o
-23 5 2 1975.61 100.44 o
-22 5 2 29.59 61.59 o
-21 5 2 578.77 61.89 o
-20 5 2 671.36 69.07 o
-19 5 2 671.05 66.86 o
-18 5 2 2744.01 83.13 o
-17 5 2 249.60 41.71 o
-16 5 2 3882.22 70.36 o
-15 5 2 145.28 31.03 o
-14 5 2 8156.56 84.74 o
-13 5 2 1688.65 47.56 o
-12 5 2 1909.43 46.13 o
-11 5 2 5447.34 68.95 o
-10 5 2 7196.12 72.34 o
-9 5 2 40.74 23.82 o
-8 5 2 1102.49 31.49 o
-7 5 2 18848.82 102.20 o
-6 5 2 56.54 21.48 o
-5 5 2 1080.73 27.26 o
-4 5 2 610.67 23.18 o
-3 5 2 48436.70 177.81 o
-2 5 2 217.26 18.23 o
-1 5 2 4623.43 42.63 o
0 5 2 6661.16 49.70 o
1 5 2 1409.11 28.77 o
2 5 2 28.09 19.78 o
3 5 2 450.61 21.84 o
4 5 2 37330.86 150.68 o
5 5 2 958.88 26.90 o
6 5 2 2400.98 38.28 o
7 5 2 4568.49 53.92 o
8 5 2 8562.99 74.46 o
9 5 2 3983.82 54.10 o
10 5 2 3080.84 48.41 o
11 5 2 222.68 27.29 o
12 5 2 3782.15 59.26 o
13 5 2 2023.73 49.29 o
14 5 2 5171.16 75.33 o
15 5 2 16460.29 132.63 o
16 5 2 80.34 35.12 o
17 5 2 6462.97 94.07 o
18 5 2 989.22 67.57 o
19 5 2 -31.66 56.39 o
20 5 2 608.49 72.60 o
21 5 2 1083.47 73.44 o
22 5 2 334.52 63.28 o
23 5 2 297.25 58.70 o
-23 6 2 671.98 133.03 o
-22 6 2 2738.94 126.58 o
-21 6 2 306.50 88.34 o
-20 6 2 1276.79 89.88 o
-19 6 2 1992.76 85.72 o
-18 6 2 209.94 59.48 o
-17 6 2 171.79 50.57 o
-16 6 2 2382.39 63.40 o
-15 6 2 4761.30 72.47 o
-14 6 2 217.85 32.47 o
-13 6 2 35.85 32.77 o
-12 6 2 1413.90 45.32 o
-11 6 2 8268.44 83.31 o
-10 6 2 1584.31 38.76 o
-9 6 2 7422.73 72.58 o
-8 6 2 1802.82 38.30 o
-7 6 2 9934.63 75.52 o
-6 6 2 22.38 22.25 o
-5 6 2 3855.12 44.62 o
-4 6 2 8361.69 63.30 o
-3 6 2 9.95 19.68 o
-2 6 2 5217.68 46.54 o
-1 6 2 5804.94 49.16 o
0 6 2 2779.53 35.09 o
1 6 2 20630.51 104.75 o
2 6 2 13520.22 85.38 o
3 6 2 4991.25 51.68 o
4 6 2 933.25 28.55 o
5 6 2 20496.57 106.39 o
6 6 2 9922.11 74.19 o
7 6 2 2926.10 45.50 o
8 6 2 5258.77 62.95 o
9 6 2 16520.00 118.48 o
10 6 2 1167.16 38.09 o
11 6 2 451.14 32.62 o
12 6 2 7057.59 83.71 o
13 6 2 916.37 42.13 o
14 6 2 666.65 37.31 o
15 6 2 23.29 34.09 o
16 6 2 3404.91 68.44 o
17 6 2 149.39 45.15 o
18 6 2 700.43 60.30 o
19 6 2 1463.55 77.26 o
20 6 2 1594.54 90.91 o
21 6 2 258.01 65.52 o
22 6 2 1189.20 77.80 o
-22 7 2 707.57 78.14 o
-21 7 2 260.59 68.19 o
-20 7 2 1498.42 86.43 o
-19 7 2 412.22 64.59 o
-18 7 2 222.21 63.30 o
-17 7 2 959.75 74.05 o
-16 7 2 3263.06 76.98 o
-15 7 2 129.85 37.60 o
-14 7 2 869.98 40.51 o
-13 7 2 78.92 30.99 o
-12 7 2 17.58 32.54 o
-11 7 2 92.44 29.44 o
-10 7 2 3009.18 52.99 o
-9 7 2 3553.08 56.21 o
-8 7 2 3962.96 54.12 o
-7 7 2 1711.55 37.63 o
-6 7 2 1642.38 36.22 o
-5 7 2 2732.60 42.32 o
-4 7 2 1579.70 34.75 o
-3 7 2 2113.28 35.19 o
-2 7 2 2035.92 35.16 o
-1 7 2 2626.13 38.86 o
0 7 2 11828.39 81.80 o
1 7 2 3126.38 43.83 o
2 7 2 8.45 24.76 o
3 7 2 20037.26 115.06 o
4 7 2 1723.96 36.91 o
5 7 2 3653.58 48.96 o
6 7 2 11568.43 85.69 o
7 7 2 2001.93 42.23 o
8 7 2 7991.45 78.79 o
9 7 2 39.43 28.37 o
10 7 2 3795.92 59.69 o
11 7 2 11079.83 100.03 o
12 7 2 928.37 42.31 o
13 7 2 5933.98 74.35 o
14 7 2 4211.83 65.85 o
15 7 2 280.89 36.00 o
16 7 2 285.10 40.70 o
17 7 2 3397.16 86.99 o
18 7 2 1216.55 71.91 o
19 7 2 1033.71 77.66 o
20 7 2 1527.45 89.10 o
21 7 2 3683.54 141.84 o
22 7 2 409.94 76.58 o
-21 8 2 -70.44 70.44 o
-20 8 2 58.03 56.46 o
-19 8 2 1293.26 77.06 o
-18 8 2 533.29 63.52 o
-17 8 2 51.72 55.34 o
-16 8 2 4293.72 91.88 o
-15 8 2 617.42 42.59 o
-14 8 2 566.69 37.76 o
-13 8 2 316.28 33.44 o
-12 8 2 11.77 30.74 o
-11 8 2 2171.56 51.92 o
-10 8 2 181.41 30.20 o
-9 8 2 304.69 29.33 o
-8 8 2 3528.32 52.69 o
-7 8 2 669.44 30.66 o
-6 8 2 4593.51 56.86 o
-5 8 2 1531.30 36.20 o
-4 8 2 215.51 23.52 o
-3 8 2 219.66 23.96 o
-2 8 2 2132.13 39.84 o
-1 8 2 5939.99 62.04 o
0 8 2 3282.45 47.89 o
1 8 2 108.08 24.42 o
2 8 2 13383.39 95.33 o
3 8 2 2298.72 42.70 o
4 8 2 5455.96 63.38 o
5 8 2 903.50 32.09 o
6 8 2 860.46 32.01 o
7 8 2 340.69 27.49 o
8 8 2 79.93 27.22 o
9 8 2 821.81 35.81 o
10 8 2 9058.71 93.97 o
11 8 2 3065.81 60.37 o
12 8 2 3164.63 54.24 o
13 8 2 1435.18 43.96 o
14 8 2 1327.95 45.25 o
15 8 2 331.98 39.86 o
16 8 2 502.99 48.18 o
17 8 2 935.83 56.37 o
18 8 2 92.58 51.13 o
19 8 2 322.84 62.05 o
20 8 2 256.92 59.23 o
21 8 2 83.70 81.95 o
-21 9 2 -23.00 91.47 o
-20 9 2 232.89 49.59 o
-19 9 2 96.48 56.58 o
-18 9 2 -13.24 52.72 o
-17 9 2 1231.51 66.53 o
-16 9 2 332.16 51.95 o
-15 9 2 1664.07 61.25 o
-14 9 2 173.79 38.54 o
-13 9 2 754.17 42.27 o
-12 9 2 2150.17 52.98 o
-11 9 2 26.04 29.77 o
-10 9 2 54.46 29.68 o
-9 9 2 125.11 31.86 o
-8 9 2 532.61 32.18 o
-7 9 2 827.56 34.63 o
-6 9 2 13.49 25.04 o
-5 9 2 31.30 24.80 o
-4 9 2 2864.76 46.53 o
-3 9 2 643.88 28.37 o
-2 9 2 2270.30 44.11 o
-1 9 2 3655.74 53.43 o
0 9 2 75.53 26.41 o
1 9 2 36.80 25.23 o
2 9 2 184.39 25.30 o
3 9 2 428.16 27.22 o
4 9 2 1974.80 39.76 o
5 9 2 0.78 23.95 o
6 9 2 1571.37 41.02 o
7 9 2 796.55 33.93 o
8 9 2 135.04 29.89 o
9 9 2 42.11 32.32 o
10 9 2 69.44 31.58 o
11 9 2 595.12 34.98 o
12 9 2 70.56 31.92 o
13 9 2 422.15 36.20 o
14 9 2 33.88 37.05 o
15 9 2 1807.95 62.15 o
16 9 2 53.97 41.74 o
17 9 2 121.57 41.21 o
18 9 2 110.30 53.18 o
19 9 2 103.44 56.41 o
20 9 2 405.32 62.59 o
21 9 2 177.52 59.31 o
-20 10 2 8.49 52.91 o
-19 10 2 474.29 55.34 o
-18 10 2 2161.59 90.99 o
-17 10 2 91.15 58.58 o
-16 10 2 158.93 49.31 o
-15 10 2 1098.48 56.09 o
-14 10 2 52.30 43.49 o
-13 10 2 196.79 39.19 o
-12 10 2 279.32 38.73 o
-11 10 2 1794.08 50.98 o
-10 10 2 128.42 32.83 o
-9 10 2 678.03 34.83 o
-8 10 2 5006.64 75.17 o
-7 10 2 1905.37 48.79 o
-6 10 2 4807.69 66.52 o
-5 10 2 1693.89 44.39 o
-4 10 2 260.53 28.79 o
-3 10 2 709.09 33.59 o
-2 10 2 120.26 25.62 o
-1 10 2 250.61 26.89 o
0 10 2 9349.80 89.70 o
1 10 2 2493.20 49.72 o
2 10 2 2499.61 49.72 o
3 10 2 3105.12 54.98 o
4 10 2 167.46 26.66 o
5 10 2 2179.54 46.29 o
6 10 2 186.05 27.94 o
7 10 2 739.74 37.22 o
8 10 2 133.16 33.18 o
9 10 2 1541.09 44.33 o
10 10 2 198.68 31.97 o
11 10 2 526.23 36.80 o
12 10 2 7822.23 89.67 o
13 10 2 987.30 44.37 o
14 10 2 111.53 44.06 o
15 10 2 31.25 43.23 o
16 10 2 785.54 50.48 o
17 10 2 -42.30 42.30 o
18 10 2 43.10 46.94 o
19 10 2 498.79 60.05 o
20 10 2 211.80 61.92 o
-19 11 2 233.79 64.04 o
-18 11 2 721.98 62.00 o
-17 11 2 2767.96 88.10 o
-16 11 2 1229.96 70.53 o
-15 11 2 195.38 48.87 o
-14 11 2 786.67 55.88 o
-13 11 2 855.08 60.21 o
-12 11 2 34.01 45.03 o
-11 11 2 1237.68 49.88 o
-10 11 2 4398.11 70.33 o
-9 11 2 1818.64 49.24 o
-8 11 2 1716.15 47.52 o
-7 11 2 12058.35 110.97 o
-6 11 2 914.33 37.69 o
-5 11 2 2093.68 52.99 o
-4 11 2 37.14 31.73 o
-3 11 2 1456.73 45.86 o
-2 11 2 3076.34 63.33 o
-1 11 2 74.18 31.95 o
0 11 2 5756.58 77.19 o
1 11 2 7716.92 87.82 o
2 11 2 2010.37 49.32 o
3 11 2 8412.11 93.73 o
4 11 2 1533.28 44.87 o
5 11 2 80.42 31.19 o
6 11 2 1695.69 43.01 o
7 11 2 1087.24 35.46 o
8 11 2 3124.92 54.67 o
9 11 2 405.12 34.03 o
10 11 2 3388.97 64.08 o
11 11 2 2601.89 57.42 o
12 11 2 51.31 40.01 o
13 11 2 1460.34 55.19 o
14 11 2 1326.53 57.44 o
15 11 2 535.31 47.04 o
16 11 2 -41.98 41.98 o
17 11 2 417.40 43.05 o
18 11 2 1001.82 53.40 o
19 11 2 373.13 65.82 o
-18 12 2 2032.52 90.49 o
-17 12 2 23.68 46.10 o
-16 12 2 446.07 59.71 o
-15 12 2 902.61 62.10 o
-14 12 2 2786.34 87.73 o
-13 12 2 536.01 56.31 o
-12 12 2 3158.76 90.39 o
-11 12 2 130.29 44.89 o
-10 12 2 92.74 37.15 o
-9 12 2 4311.20 74.51 o
-8 12 2 3062.54 59.79 o
-7 12 2 630.77 36.77 o
-6 12 2 162.27 31.25 o
-5 12 2 5063.68 70.43 o
-4 12 2 423.15 31.95 o
-3 12 2 5504.68 75.04 o
-2 12 2 4017.52 66.29 o
-1 12 2 664.29 39.49 o
0 12 2 2311.06 51.96 o
1 12 2 5655.81 74.95 o
2 12 2 5582.05 71.10 o
3 12 2 473.90 30.95 o
4 12 2 4320.80 62.73 o
5 12 2 1521.32 42.86 o
6 12 2 6091.89 74.22 o
7 12 2 1109.15 40.65 o
8 12 2 3899.17 64.19 o
9 12 2 5438.91 82.49 o
10 12 2 2799.51 65.81 o
11 12 2 801.44 47.53 o
12 12 2 1954.03 62.41 o
13 12 2 3196.61 77.51 o
14 12 2 -28.20 48.21 o
15 12 2 3216.42 73.48 o
16 12 2 1462.93 55.83 o
17 12 2 984.84 80.91 o
18 12 2 282.11 83.20 o
-17 13 2 1918.34 96.90 o
-16 13 2 538.21 53.86 o
-15 13 2 229.07 60.49 o
-14 13 2 701.96 58.35 o
-13 13 2 5424.83 143.78 o
-12 13 2 89.02 48.26 o
-11 13 2 1765.20 64.84 o
-10 13 2 2245.37 72.33 o
-9 13 2 175.42 42.91 o
-8 13 2 401.23 42.45 o
-7 13 2 764.28 42.49 o
-6 13 2 2811.40 67.26 o
-5 13 2 934.50 45.89 o
-4 13 2 2261.10 57.72 o
-3 13 2 2516.82 59.76 o
-2 13 2 4309.79 76.89 o
-1 13 2 849.52 42.84 o
0 13 2 6319.77 88.51 o
1 13 2 7154.78 89.38 o
2 13 2 230.70 33.59 o
3 13 2 835.99 37.87 o
4 13 2 2971.82 58.36 o
5 13 2 3324.15 60.18 o
6 13 2 888.65 40.46 o
7 13 2 7867.12 102.24 o
8 13 2 215.30 42.27 o
9 13 2 328.54 42.60 o
10 13 2 1631.30 61.37 o
11 13 2 50.90 41.55 o
12 13 2 36.05 40.17 o
13 13 2 312.09 51.29 o
14 13 2 3804.61 101.27 o
15 13 2 1071.98 74.03 o
16 13 2 417.68 53.58 o
17 13 2 204.02 75.67 o
-16 14 2 996.58 103.25 o
-15 14 2 124.20 49.36 o
-14 14 2 436.69 80.49 o
-13 14 2 22.31 48.93 o
-12 14 2 1192.35 67.48 o
-11 14 2 -18.13 45.20 o
-10 14 2 317.22 46.73 o
-9 14 2 90.70 47.26 o
-8 14 2 1859.81 69.17 o
-7 14 2 84.15 46.58 o
-6 14 2 138.59 44.85 o
-5 14 2 3807.56 81.09 o
-4 14 2 956.03 52.25 o
-3 14 2 1187.95 50.79 o
-2 14 2 1296.22 51.50 o
-1 14 2 1298.41 50.43 o
0 14 2 399.83 39.81 o
1 14 2 477.54 41.19 o
2 14 2 948.18 45.76 o
3 14 2 1098.50 47.91 o
4 14 2 643.86 41.84 o
5 14 2 396.12 39.69 o
6 14 2 707.33 50.87 o
7 14 2 109.38 49.50 o
8 14 2 137.13 46.70 o
9 14 2 2325.68 71.13 o
10 14 2 1446.70 63.20 o
11 14 2 935.77 68.63 o
12 14 2 402.32 55.45 o
13 14 2 856.60 66.78 o
14 14 2 78.75 54.05 o
15 14 2 285.44 53.60 o
16 14 2 116.49 66.84 o
-14 15 2 -7.23 48.71 o
-13 15 2 189.00 54.43 o
-12 15 2 27.51 43.27 o
-11 15 2 250.12 42.98 o
-10 15 2 98.26 40.89 o
-9 15 2 -14.44 43.44 o
-8 15 2 299.62 48.98 o
-7 15 2 51.28 47.07 o
-6 15 2 80.06 47.51 o
-5 15 2 86.49 49.04 o
-4 15 2 45.97 47.04 o
-3 15 2 1593.56 76.86 o
-2 15 2 765.34 61.31 o
-1 15 2 2036.13 76.12 o
0 15 2 48.92 51.82 o
1 15 2 630.40 54.10 o
2 15 2 48.33 51.42 o
3 15 2 827.42 60.76 o
4 15 2 137.75 48.28 o
5 15 2 93.41 51.20 o
6 15 2 36.10 46.21 o
7 15 2 51.50 48.80 o
8 15 2 213.62 46.42 o
9 15 2 57.11 44.76 o
10 15 2 75.23 48.71 o
11 15 2 -39.94 50.62 o
12 15 2 40.45 49.56 o
13 15 2 1.00 49.21 o
14 15 2 15.26 43.04 o
-12 16 2 1423.54 84.98 o
-11 16 2 924.67 60.51 o
-10 16 2 476.18 49.81 o
-9 16 2 606.54 49.54 o
-8 16 2 176.68 45.18 o
-7 16 2 564.80 46.57 o
-6 16 2 163.59 46.40 o
-5 16 2 918.43 64.11 o
-4 16 2 852.67 58.96 o
-3 16 2 135.83 50.39 o
-2 16 2 1022.46 64.60 o
-1 16 2 1171.95 66.66 o
0 16 2 128.40 51.32 o
1 16 2 839.56 61.16 o
2 16 2 185.51 49.73 o
3 16 2 1086.82 59.35 o
4 16 2 277.95 49.33 o
5 16 2 1434.52 73.87 o
6 16 2 2620.80 76.56 o
7 16 2 -41.60 41.60 o
8 16 2 1377.97 58.01 o
9 16 2 227.91 43.65 o
10 16 2 6.38 41.71 o
11 16 2 4.82 51.32 o
12 16 2 212.40 45.96 o
-10 17 2 1031.74 106.57 o
-9 17 2 1126.61 88.74 o
-8 17 2 549.95 60.82 o
-7 17 2 1676.41 77.02 o
-6 17 2 1081.04 73.17 o
-5 17 2 86.12 52.25 o
-4 17 2 1654.57 69.81 o
-3 17 2 1265.54 65.23 o
-2 17 2 527.55 50.34 o
-1 17 2 758.63 53.94 o
0 17 2 1861.92 71.00 o
1 17 2 753.23 57.60 o
2 17 2 -35.55 49.06 o
3 17 2 3040.16 92.39 o
4 17 2 1319.92 63.99 o
5 17 2 144.10 42.85 o
6 17 2 201.76 52.15 o
7 17 2 1387.76 66.99 o
8 17 2 1392.47 62.07 o
9 17 2 229.87 76.29 o
10 17 2 1473.10 160.60 o
-6 18 2 1460.03 110.16 o
-5 18 2 3367.60 98.21 o
-4 18 2 36.38 41.03 o
-3 18 2 164.82 40.86 o
-2 18 2 226.93 41.93 o
-1 18 2 3332.54 84.71 o
0 18 2 715.58 50.23 o
1 18 2 69.98 43.80 o
2 18 2 4435.38 117.67 o
3 18 2 2753.45 102.50 o
4 18 2 532.31 70.93 o
5 18 2 2421.55 182.61 o
6 18 2 956.00 86.50 o
-24 1 3 496.77 69.50 o
-23 1 3 320.92 67.76 o
-22 1 3 130.88 90.65 o
-21 1 3 1176.01 80.94 o
-20 1 3 252.29 59.92 o
-19 1 3 260.32 55.03 o
-18 1 3 35.48 40.84 o
-17 1 3 757.29 44.68 o
-16 1 3 28.19 35.43 o
-15 1 3 97.11 36.63 o
-14 1 3 504.81 35.21 o
-13 1 3 2898.26 53.21 o
-12 1 3 2437.79 46.76 o
-11 1 3 2175.89 42.32 o
-10 1 3 1124.12 32.73 o
-9 1 3 2946.16 43.02 o
-8 1 3 8029.02 64.51 o
-7 1 3 1582.18 30.40 o
-6 1 3 1729.18 32.96 o
-5 1 3 411.79 32.86 o
-4 1 3 4810.10 94.19 o
-3 1 3 5495.69 134.45 o
-2 1 3 71.18 31.03 o
-1 1 3 15108.23 199.18 o
0 1 3 29.55 28.47 o
1 1 3 16067.40 142.88 o
2 1 3 733.81 34.42 o
3 1 3 6153.85 74.38 o
4 1 3 1820.99 46.81 o
5 1 3 55503.74 282.42 o
6 1 3 599.41 25.29 o
7 1 3 2220.46 35.47 o
8 1 3 204.72 24.34 o
9 1 3 2822.76 43.39 o
10 1 3 150.57 24.77 o
11 1 3 1988.86 40.50 o
12 1 3 2568.77 46.54 o
13 1 3 37.54 27.20 o
14 1 3 1379.09 40.38 o
15 1 3 -23.09 30.79 o
16 1 3 2124.11 51.34 o
17 1 3 743.85 40.85 o
18 1 3 1143.15 48.64 o
19 1 3 204.63 49.36 o
20 1 3 547.93 53.45 o
21 1 3 13.64 55.10 o
22 1 3 47.13 49.25 o
23 1 3 349.56 61.32 o
24 1 3 20.50 126.71 o
-24 2 3 -9.44 80.44 o
-23 2 3 1906.75 116.45 o
-22 2 3 567.21 67.07 o
-21 2 3 386.51 68.77 o
-20 2 3 1658.89 77.63 o
-19 2 3 2491.12 87.18 o
-18 2 3 84.87 40.69 o
-17 2 3 303.89 39.26 o
-16 2 3 8263.72 92.48 o
-15 2 3 2161.60 51.88 o
-14 2 3 95.93 30.97 o
-13 2 3 1931.85 44.65 o
-12 2 3 8910.61 83.66 o
-11 2 3 2275.97 44.45 o
-10 2 3 2540.27 44.30 o
-9 2 3 3569.11 47.43 o
-8 2 3 5401.91 51.71 o
-7 2 3 3893.91 42.12 o
-6 2 3 557.33 22.84 o
-5 2 3 20919.78 108.31 o
-4 2 3 -8.54 26.87 o
-3 2 3 4864.82 92.46 o
-2 2 3 251.69 27.90 o
-1 2 3 1899.44 45.89 o
0 2 3 8080.79 156.13 o
1 2 3 1222.86 48.13 o
2 2 3 20979.42 170.56 o
3 2 3 2820.42 47.45 o
4 2 3 2097.64 40.64 o
5 2 3 869.68 27.36 o
6 2 3 2666.64 38.79 o
7 2 3 11796.61 80.29 o
8 2 3 28582.12 177.30 o
9 2 3 3360.58 46.40 o
10 2 3 133.86 25.34 o
11 2 3 12475.78 86.83 o
12 2 3 320.82 26.54 o
13 2 3 1622.34 41.06 o
14 2 3 121.67 30.17 o
15 2 3 6851.02 76.71 o
16 2 3 3860.22 64.68 o
17 2 3 112.55 37.95 o
18 2 3 5932.35 89.56 o
19 2 3 468.52 54.37 o
20 2 3 424.92 53.76 o
21 2 3 193.49 50.68 o
22 2 3 1039.27 69.89 o
23 2 3 334.75 54.41 o
-23 3 3 -18.13 54.01 o
-22 3 3 841.20 71.56 o
-21 3 3 374.58 62.90 o
-20 3 3 983.34 71.10 o
-19 3 3 229.74 59.01 o
-18 3 3 1088.03 54.69 o
-17 3 3 8202.91 101.61 o
-16 3 3 649.43 39.91 o
-15 3 3 2589.73 52.99 o
-14 3 3 3182.51 62.73 o
-13 3 3 2194.21 47.73 o
-12 3 3 2917.85 54.06 o
-11 3 3 6754.06 77.20 o
-10 3 3 2440.81 46.55 o
-9 3 3 172.94 24.97 o
-8 3 3 3099.90 43.53 o
-7 3 3 8748.46 66.45 o
-6 3 3 7167.70 56.49 o
-5 3 3 8729.52 65.03 o
-4 3 3 25062.04 125.28 o
-3 3 3 13210.85 98.47 o
-2 3 3 4739.91 66.04 o
-1 3 3 1475.66 37.90 o
0 3 3 29542.29 217.19 o
1 3 3 15988.51 144.58 o
2 3 3 10751.16 125.75 o
3 3 3 6966.62 75.57 o
4 3 3 171.18 21.47 o
5 3 3 266.79 21.61 o
6 3 3 11710.34 79.08 o
7 3 3 21190.45 113.46 o
8 3 3 150.35 24.33 o
9 3 3 5354.46 55.35 o
10 3 3 11338.81 81.66 o
11 3 3 7269.31 69.02 o
12 3 3 570.48 29.53 o
13 3 3 5891.44 69.13 o
14 3 3 3944.72 65.64 o
15 3 3 3269.46 59.87 o
16 3 3 245.44 35.37 o
17 3 3 3761.88 69.08 o
18 3 3 4342.54 89.98 o
19 3 3 609.68 63.06 o
20 3 3 6384.18 118.60 o
21 3 3 784.73 58.23 o
22 3 3 -13.46 52.92 o
23 3 3 1292.32 80.96 o
-23 4 3 1791.18 79.52 o
-22 4 3 119.84 59.17 o
-21 4 3 259.00 68.44 o
-20 4 3 -31.83 63.90 o
-19 4 3 776.69 63.41 o
-18 4 3 14.32 49.63 o
-17 4 3 26.52 36.15 o
-16 4 3 4869.80 76.16 o
-15 4 3 5605.19 74.01 o
-14 4 3 157.53 34.75 o
-13 4 3 3299.67 61.46 o
-12 4 3 566.50 34.57 o
-11 4 3 26.51 28.86 o
-10 4 3 37.36 25.15 o
-9 4 3 4299.61 53.47 o
-8 4 3 14924.24 94.27 o
-7 4 3 727.20 26.33 o
-6 4 3 31179.36 136.89 o
-5 4 3 11949.85 73.97 o
-4 4 3 226.83 20.41 o
-3 4 3 498.18 23.51 o
-2 4 3 10082.61 69.20 o
-1 4 3 936.68 30.49 o
0 4 3 945.25 31.98 o
1 4 3 12633.28 82.88 o
2 4 3 6697.41 58.89 o
3 4 3 179.77 22.26 o
4 4 3 46204.38 190.01 o
5 4 3 23693.90 128.11 o
6 4 3 268.34 24.52 o
7 4 3 24.34 24.15 o
8 4 3 3653.01 49.98 o
9 4 3 13457.11 93.61 o
10 4 3 1829.47 39.40 o
11 4 3 6876.49 69.45 o
12 4 3 4751.96 66.85 o
13 4 3 11.75 28.98 o
14 4 3 2201.72 52.65 o
15 4 3 4197.83 65.79 o
16 4 3 3475.99 66.32 o
17 4 3 630.95 43.49 o
18 4 3 3798.09 84.63 o
19 4 3 2195.19 76.68 o
20 4 3 724.91 64.50 o
21 4 3 3252.63 92.67 o
22 4 3 3880.54 162.88 o
23 4 3 56.98 46.60 o
-23 5 3 78.79 66.15 o
-22 5 3 141.59 54.75 o
-21 5 3 258.17 56.36 o
-20 5 3 581.42 63.75 o
-19 5 3 -7.12 56.21 o
-18 5 3 1395.33 72.72 o
-17 5 3 198.54 41.83 o
-16 5 3 4938.31 78.06 o
-15 5 3 2691.12 58.16 o
-14 5 3 8366.49 85.32 o
-13 5 3 431.01 34.18 o
-12 5 3 428.99 32.06 o
-11 5 3 575.33 30.43 o
-10 5 3 1589.45 39.96 o
-9 5 3 54.53 24.48 o
-8 5 3 3251.95 47.48 o
-7 5 3 3224.92 46.58 o
-6 5 3 6163.60 57.64 o
-5 5 3 1100.63 29.97 o
-4 5 3 3347.71 41.35 o
-3 5 3 5458.30 48.71 o
-2 5 3 8755.27 59.53 o
-1 5 3 1252.66 25.77 o
0 5 3 241.65 17.82 o
1 5 3 3155.39 39.53 o
2 5 3 20.26 19.18 o
3 5 3 77.89 18.49 o
4 5 3 7952.54 62.25 o
5 5 3 1279.60 31.19 o
6 5 3 2896.34 45.01 o
7 5 3 3322.93 48.63 o
8 5 3 374.26 28.47 o
9 5 3 260.59 27.15 o
10 5 3 4515.39 61.46 o
11 5 3 886.55 34.24 o
12 5 3 1394.20 41.21 o
13 5 3 5396.50 76.75 o
14 5 3 92.17 32.67 o
15 5 3 186.10 38.15 o
16 5 3 54.77 38.48 o
17 5 3 5104.03 83.20 o
18 5 3 968.13 59.50 o
19 5 3 489.32 62.09 o
20 5 3 1068.60 77.71 o
21 5 3 1561.68 79.09 o
22 5 3 -46.25 62.07 o
23 5 3 306.71 65.13 o
-22 6 3 -33.96 89.57 o
-21 6 3 198.66 63.57 o
-20 6 3 15.40 58.43 o
-19 6 3 -53.65 58.42 o
-18 6 3 30.89 54.01 o
-17 6 3 545.36 55.94 o
-16 6 3 51.67 38.55 o
-15 6 3 3680.59 65.62 o
-14 6 3 548.25 35.38 o
-13 6 3 99.90 33.19 o
-12 6 3 204.41 33.01 o
-11 6 3 2859.29 53.10 o
-10 6 3 1139.16 36.83 o
-9 6 3 427.45 28.57 o
-8 6 3 4374.27 57.38 o
-7 6 3 1839.81 39.31 o
-6 6 3 11384.67 81.88 o
-5 6 3 126.46 22.61 o
-4 6 3 2271.90 38.46 o
-3 6 3 4167.69 44.66 o
-2 6 3 18485.98 91.61 o
-1 6 3 2552.44 34.78 o
0 6 3 4404.18 45.63 o
1 6 3 435.17 21.74 o
2 6 3 9269.87 70.60 o
3 6 3 1965.90 36.19 o
4 6 3 12308.78 82.77 o
5 6 3 228.43 24.85 o
6 6 3 2489.19 43.13 o
7 6 3 1530.98 38.76 o
8 6 3 827.75 34.12 o
9 6 3 24.06 28.41 o
10 6 3 1280.83 40.90 o
11 6 3 4531.18 64.79 o
12 6 3 42.80 31.24 o
13 6 3 591.61 37.58 o
14 6 3 4161.81 64.34 o
15 6 3 48.46 35.34 o
16 6 3 3900.05 75.73 o
17 6 3 284.49 49.34 o
18 6 3 74.09 50.63 o
19 6 3 134.52 54.42 o
20 6 3 201.58 60.10 o
21 6 3 -2.75 59.31 o
22 6 3 2073.11 82.29 o
-22 7 3 92.95 69.34 o
-21 7 3 94.37 58.13 o
-20 7 3 1581.69 78.28 o
-19 7 3 263.85 65.56 o
-18 7 3 37.78 59.40 o
-17 7 3 1434.10 82.49 o
-16 7 3 1225.73 52.88 o
-15 7 3 5204.39 79.38 o
-14 7 3 1760.84 49.72 o
-13 7 3 -29.49 31.34 o
-12 7 3 1058.43 43.51 o
-11 7 3 509.24 34.09 o
-10 7 3 560.02 31.25 o
-9 7 3 626.80 31.75 o
-8 7 3 126.33 26.02 o
-7 7 3 1272.30 37.06 o
-6 7 3 2488.73 43.24 o
-5 7 3 319.90 24.12 o
-4 7 3 5351.60 56.01 o
-3 7 3 309.65 24.88 o
-2 7 3 460.72 24.54 o
-1 7 3 16.82 21.97 o
0 7 3 90.38 23.70 o
1 7 3 2018.34 38.39 o
2 7 3 2597.45 44.43 o
3 7 3 13728.69 96.05 o
4 7 3 176.68 26.01 o
5 7 3 1002.23 34.03 o
6 7 3 1973.90 42.43 o
7 7 3 4050.60 58.45 o
8 7 3 2044.23 45.81 o
9 7 3 2137.24 51.12 o
10 7 3 3207.99 59.53 o
11 7 3 2973.39 56.85 o
12 7 3 9759.69 101.63 o
13 7 3 2604.67 53.61 o
14 7 3 6692.94 83.12 o
15 7 3 327.56 36.09 o
16 7 3 1258.13 56.49 o
17 7 3 -5.91 48.06 o
18 7 3 473.55 57.33 o
19 7 3 478.90 60.45 o
20 7 3 571.29 66.20 o
21 7 3 202.06 70.53 o
22 7 3 68.04 72.09 o
-21 8 3 -61.06 61.06 o
-20 8 3 673.19 64.86 o
-19 8 3 1102.15 88.71 o
-18 8 3 55.51 61.61 o
-17 8 3 501.43 61.86 o
-16 8 3 4349.25 106.91 o
-15 8 3 1403.13 55.95 o
-14 8 3 591.07 42.06 o
-13 8 3 2542.92 55.43 o
-12 8 3 7470.47 83.28 o
-11 8 3 125.07 31.97 o
-10 8 3 124.36 32.57 o
-9 8 3 8078.66 85.04 o
-8 8 3 3923.55 60.92 o
-7 8 3 4705.77 62.37 o
-6 8 3 7764.10 77.81 o
-5 8 3 3167.62 49.46 o
-4 8 3 782.86 29.15 o
-3 8 3 1521.78 37.00 o
-2 8 3 17614.60 112.40 o
-1 8 3 11792.54 87.29 o
0 8 3 1987.73 39.99 o
1 8 3 6645.20 70.53 o
2 8 3 7007.30 72.70 o
3 8 3 999.66 33.33 o
4 8 3 10083.02 86.43 o
5 8 3 16693.72 118.99 o
6 8 3 3975.36 60.29 o
7 8 3 1655.54 41.59 o
8 8 3 12220.54 109.76 o
9 8 3 1586.11 47.55 o
10 8 3 924.01 41.96 o
11 8 3 3366.31 60.72 o
12 8 3 148.78 30.81 o
13 8 3 921.04 40.23 o
14 8 3 41.27 33.43 o
15 8 3 1378.51 48.93 o
16 8 3 5465.70 137.83 o
17 8 3 864.01 57.16 o
18 8 3 1314.65 80.33 o
19 8 3 329.84 56.03 o
20 8 3 -44.32 58.36 o
21 8 3 258.54 54.60 o
-21 9 3 2951.21 242.61 o
-20 9 3 170.93 51.98 o
-19 9 3 489.54 65.48 o
-18 9 3 2996.90 104.66 o
-17 9 3 2207.83 89.58 o
-16 9 3 1625.82 80.93 o
-15 9 3 1301.35 63.30 o
-14 9 3 2891.70 65.42 o
-13 9 3 2841.80 59.71 o
-12 9 3 386.05 37.75 o
-11 9 3 8260.26 85.64 o
-10 9 3 1131.69 39.04 o
-9 9 3 2154.04 52.73 o
-8 9 3 94.57 30.19 o
-7 9 3 1340.98 39.45 o
-6 9 3 3928.11 58.22 o
-5 9 3 2043.89 44.82 o
-4 9 3 20670.78 134.55 o
-3 9 3 9046.33 85.32 o
-2 9 3 156.48 25.52 o
-1 9 3 15961.38 112.61 o
0 9 3 14156.83 106.30 o
1 9 3 25.74 24.88 o
2 9 3 4476.91 58.41 o
3 9 3 1079.55 34.98 o
4 9 3 2565.32 48.20 o
5 9 3 147.19 26.12 o
6 9 3 3733.98 58.44 o
7 9 3 15619.00 121.15 o
8 9 3 12.65 31.65 o
9 9 3 2608.73 61.12 o
10 9 3 3606.08 60.57 o
11 9 3 110.83 31.70 o
12 9 3 87.44 31.77 o
13 9 3 8079.85 90.70 o
14 9 3 4164.98 70.97 o
15 9 3 -22.54 43.69 o
16 9 3 2782.81 75.95 o
17 9 3 6325.35 122.90 o
18 9 3 1129.84 64.18 o
19 9 3 860.39 74.71 o
20 9 3 1875.30 86.70 o
21 9 3 174.84 112.94 o
-20 10 3 1379.82 88.00 o
-19 10 3 842.38 68.07 o
-18 10 3 13.63 56.72 o
-17 10 3 271.17 60.09 o
-16 10 3 333.35 56.32 o
-15 10 3 4415.72 95.64 o
-14 10 3 35.77 49.77 o
-13 10 3 2603.17 66.91 o
-12 10 3 2476.37 59.04 o
-11 10 3 58.93 33.96 o
-10 10 3 3885.40 62.81 o
-9 10 3 1656.29 43.47 o
-8 10 3 1386.16 42.33 o
-7 10 3 1134.80 42.53 o
-6 10 3 3488.63 62.96 o
-5 10 3 1227.32 41.88 o
-4 10 3 934.79 37.81 o
-3 10 3 8656.01 90.57 o
-2 10 3 4726.91 67.30 o
-1 10 3 8.26 26.88 o
0 10 3 1712.03 44.15 o
1 10 3 7960.42 85.57 o
2 10 3 1990.33 46.84 o
3 10 3 102.14 27.16 o
4 10 3 2022.07 44.98 o
5 10 3 7812.64 83.44 o
6 10 3 2484.16 52.46 o
7 10 3 1831.12 50.00 o
8 10 3 15658.88 116.94 o
9 10 3 3458.78 57.42 o
10 10 3 1980.42 49.90 o
11 10 3 455.69 36.86 o
12 10 3 446.32 37.04 o
13 10 3 85.32 40.70 o
14 10 3 52.64 40.92 o
15 10 3 1508.66 58.37 o
16 10 3 3012.54 71.89 o
17 10 3 536.61 45.67 o
18 10 3 2469.48 88.51 o
19 10 3 1671.62 72.97 o
20 10 3 3.60 66.77 o
-19 11 3 427.00 70.59 o
-18 11 3 931.00 62.44 o
-17 11 3 543.58 64.06 o
-16 11 3 239.15 57.45 o
-15 11 3 329.89 58.10 o
-14 11 3 1267.92 70.10 o
-13 11 3 23.02 49.83 o
-12 11 3 92.08 45.38 o
-11 11 3 623.55 42.41 o
-10 11 3 74.86 35.25 o
-9 11 3 755.02 39.14 o
-8 11 3 187.51 32.20 o
-7 11 3 3514.74 60.02 o
-6 11 3 1093.67 40.18 o
-5 11 3 1422.19 44.69 o
-4 11 3 1712.43 51.71 o
-3 11 3 5572.49 80.35 o
-2 11 3 3894.86 68.58 o
-1 11 3 397.54 34.54 o
0 11 3 4539.71 73.03 o
1 11 3 19.20 30.25 o
2 11 3 154.46 31.23 o
3 11 3 397.72 32.50 o
4 11 3 3009.17 59.17 o
5 11 3 3411.69 59.35 o
6 11 3 2004.77 43.43 o
7 11 3 135.60 28.70 o
8 11 3 7944.53 88.91 o
9 11 3 511.73 35.16 o
10 11 3 2015.36 54.30 o
11 11 3 286.77 38.12 o
12 11 3 9.87 41.27 o
13 11 3 1668.08 64.55 o
14 11 3 46.25 42.60 o
15 11 3 48.73 44.31 o
16 11 3 375.91 43.24 o
17 11 3 182.17 39.67 o
18 11 3 121.62 59.40 o
19 11 3 737.92 102.31 o
-18 12 3 468.12 89.01 o
-17 12 3 351.28 73.07 o
-16 12 3 137.66 55.56 o
-15 12 3 98.09 48.24 o
-14 12 3 667.16 56.23 o
-13 12 3 -50.43 50.43 o
-12 12 3 700.98 57.71 o
-11 12 3 498.01 50.60 o
-10 12 3 100.26 41.54 o
-9 12 3 227.70 36.97 o
-8 12 3 19.56 32.83 o
-7 12 3 51.27 34.32 o
-6 12 3 2098.82 54.08 o
-5 12 3 209.48 32.99 o
-4 12 3 11.28 30.83 o
-3 12 3 140.19 31.31 o
-2 12 3 1995.16 51.00 o
-1 12 3 357.15 32.66 o
0 12 3 7153.19 85.01 o
1 12 3 1560.58 43.01 o
2 12 3 -20.49 27.56 o
3 12 3 1964.36 44.98 o
4 12 3 -29.06 29.06 o
5 12 3 189.80 29.73 o
6 12 3 147.47 30.31 o
7 12 3 126.13 32.27 o
8 12 3 66.93 31.98 o
9 12 3 80.51 37.67 o
10 12 3 69.48 40.84 o
11 12 3 970.26 49.90 o
12 12 3 51.50 42.33 o
13 12 3 100.75 41.16 o
14 12 3 353.91 45.99 o
15 12 3 140.84 39.21 o
16 12 3 104.44 42.31 o
17 12 3 148.57 50.83 o
18 12 3 400.05 85.77 o
-17 13 3 1000.27 97.53 o
-16 13 3 52.98 62.08 o
-15 13 3 636.92 56.59 o
-14 13 3 544.11 57.46 o
-13 13 3 437.21 48.78 o
-12 13 3 372.41 49.46 o
-11 13 3 882.77 56.85 o
-10 13 3 288.91 48.34 o
-9 13 3 199.08 45.78 o
-8 13 3 1216.83 52.21 o
-7 13 3 341.51 38.03 o
-6 13 3 1082.67 44.69 o
-5 13 3 48.65 34.20 o
-4 13 3 1187.57 44.95 o
-3 13 3 19.22 34.95 o
-2 13 3 2.40 35.74 o
-1 13 3 5610.15 81.88 o
0 13 3 2080.79 53.68 o
1 13 3 73.85 32.71 o
2 13 3 1481.81 46.63 o
3 13 3 6073.85 76.67 o
4 13 3 1253.84 41.38 o
5 13 3 648.01 34.77 o
6 13 3 302.32 34.83 o
7 13 3 2463.62 58.77 o
8 13 3 37.72 39.68 o
9 13 3 669.98 48.11 o
10 13 3 527.13 46.13 o
11 13 3 227.23 43.18 o
12 13 3 129.52 43.67 o
13 13 3 13.65 42.52 o
14 13 3 1350.27 60.47 o
15 13 3 5.67 46.80 o
16 13 3 260.96 58.82 o
17 13 3 267.16 81.32 o
-16 14 3 2813.19 178.72 o
-15 14 3 558.55 65.49 o
-14 14 3 519.52 48.85 o
-13 14 3 603.99 49.89 o
-12 14 3 706.40 57.81 o
-11 14 3 139.98 45.10 o
-10 14 3 618.56 53.84 o
-9 14 3 4578.59 91.81 o
-8 14 3 3250.50 83.78 o
-7 14 3 234.92 50.59 o
-6 14 3 3251.08 96.53 o
-5 14 3 695.03 46.64 o
-4 14 3 53.30 44.06 o
-3 14 3 569.57 43.64 o
-2 14 3 141.02 37.28 o
-1 14 3 338.14 40.14 o
0 14 3 41.53 37.63 o
1 14 3 6168.87 94.19 o
2 14 3 1895.01 60.52 o
3 14 3 390.26 42.51 o
4 14 3 4124.49 80.55 o
5 14 3 2404.34 66.14 o
6 14 3 55.82 43.19 o
7 14 3 182.18 46.75 o
8 14 3 1050.96 60.06 o
9 14 3 3086.70 82.17 o
10 14 3 373.44 49.31 o
11 14 3 1785.40 71.24 o
12 14 3 2757.95 85.49 o
13 14 3 73.98 55.10 o
14 14 3 2335.81 113.47 o
15 14 3 1020.43 66.01 o
-14 15 3 1887.99 94.06 o
-13 15 3 73.98 42.12 o
-12 15 3 505.75 44.06 o
-11 15 3 692.02 51.05 o
-10 15 3 797.19 49.38 o
-9 15 3 234.81 45.62 o
-8 15 3 1052.31 58.67 o
-7 15 3 5856.99 113.05 o
-6 15 3 1455.32 66.72 o
-5 15 3 2783.88 90.59 o
-4 15 3 2482.10 87.20 o
-3 15 3 2821.11 88.32 o
-2 15 3 582.69 58.42 o
-1 15 3 728.73 61.69 o
0 15 3 3361.86 93.91 o
1 15 3 1297.59 71.36 o
2 15 3 5976.70 135.72 o
3 15 3 3074.51 89.52 o
4 15 3 1132.55 63.58 o
5 15 3 210.07 48.49 o
6 15 3 3556.93 92.27 o
7 15 3 541.61 53.49 o
8 15 3 183.31 48.75 o
9 15 3 301.87 45.85 o
10 15 3 1150.07 60.49 o
11 15 3 487.43 54.89 o
12 15 3 35.03 50.02 o
13 15 3 4780.86 122.44 o
14 15 3 19.79 49.67 o
-12 16 3 579.12 99.22 o
-11 16 3 174.21 63.38 o
-10 16 3 1159.84 64.07 o
-9 16 3 976.83 65.69 o
-8 16 3 1029.91 52.79 o
-7 16 3 60.09 45.53 o
-6 16 3 3390.86 96.01 o
-5 16 3 39.13 52.02 o
-4 16 3 662.19 56.90 o
-3 16 3 1445.01 69.13 o
-2 16 3 2794.76 92.17 o
-1 16 3 3.05 49.93 o
0 16 3 17.70 49.93 o
1 16 3 2904.02 88.60 o
2 16 3 153.77 51.89 o
3 16 3 119.25 49.17 o
4 16 3 459.61 56.75 o
5 16 3 2167.03 78.78 o
6 16 3 -44.94 44.94 o
7 16 3 77.88 42.05 o
8 16 3 2992.99 75.58 o
9 16 3 2831.45 77.32 o
10 16 3 1432.96 70.81 o
11 16 3 627.31 62.59 o
12 16 3 797.91 55.51 o
-10 17 3 85.64 70.31 o
-9 17 3 1022.36 79.04 o
-8 17 3 208.17 66.70 o
-7 17 3 -40.99 48.60 o
-6 17 3 -50.62 50.62 o
-5 17 3 424.49 55.68 o
-4 17 3 115.44 47.38 o
-3 17 3 3703.02 84.60 o
-2 17 3 645.23 51.30 o
-1 17 3 1115.11 56.71 o
0 17 3 289.77 47.76 o
1 17 3 16.70 45.94 o
2 17 3 -7.73 41.81 o
3 17 3 2.26 47.31 o
4 17 3 1450.23 68.51 o
5 17 3 -10.45 45.04 o
6 17 3 1302.42 69.06 o
7 17 3 182.55 39.62 o
8 17 3 24.78 40.53 o
9 17 3 640.28 81.77 o
-6 18 3 -30.82 59.84 o
-5 18 3 79.95 54.99 o
-4 18 3 -1.09 48.58 o
-3 18 3 37.68 37.40 o
-2 18 3 112.05 38.28 o
-1 18 3 61.12 39.84 o
0 18 3 27.63 39.30 o
1 18 3 135.44 40.51 o
2 18 3 219.00 46.95 o
3 18 3 139.00 51.89 o
4 18 3 127.32 53.77 o
5 18 3 -5.06 88.27 o
6 18 3 70.48 104.19 o
-24 0 4 2640.40 242.47 o
-23 0 4 189.69 109.45 o
-22 0 4 17.66 189.66 o
-21 0 4 1311.93 125.27 o
-20 0 4 1945.44 147.36 o
-19 0 4 1536.85 120.00 o
-18 0 4 70.22 59.98 o
-17 0 4 17385.14 195.60 o
-16 0 4 3850.38 96.56 o
-15 0 4 370.16 51.40 o
-14 0 4 13127.06 159.46 o
-13 0 4 2744.26 74.45 o
-12 0 4 2479.81 68.92 o
-11 0 4 102.92 36.41 o
-10 0 4 20234.01 180.39 o
-9 0 4 49.68 32.08 o
-8 0 4 2339.46 52.58 o
-7 0 4 104.37 31.33 o
-6 0 4 8108.96 89.05 o
-5 0 4 6558.44 79.34 o
-4 0 4 20080.72 287.45 o
-3 0 4 22680.11 223.44 o
-2 0 4 15523.11 163.05 o
-1 0 4 60521.00 671.71 o
0 0 4 47802.77 546.99 o
1 0 4 32043.78 555.62 o
2 0 4 2034.15 74.57 o
3 0 4 16197.07 148.34 o
4 0 4 22193.25 221.07 o
5 0 4 32974.19 242.68 o
6 0 4 34148.94 360.87 o
7 0 4 20988.33 150.95 o
8 0 4 3287.00 61.13 o
9 0 4 1348.59 47.45 o
10 0 4 12869.64 131.95 o
11 0 4 7047.63 102.66 o
12 0 4 5797.69 94.75 o
13 0 4 7617.20 108.23 o
14 0 4 8323.89 124.89 o
15 0 4 1123.96 57.16 o
16 0 4 17.83 46.56 o
17 0 4 1207.33 71.68 o
18 0 4 40.23 53.87 o
19 0 4 1670.50 104.76 o
20 0 4 577.11 74.14 o
21 0 4 9053.96 202.26 o
22 0 4 2836.93 113.91 o
23 0 4 807.77 171.19 o
-24 1 4 235.62 156.66 o
-23 1 4 219.82 66.32 o
-22 1 4 1180.44 114.18 o
-21 1 4 359.11 78.62 o
-20 1 4 203.50 66.64 o
-19 1 4 109.53 58.59 o
-18 1 4 5409.71 90.24 o
-17 1 4 630.09 42.66 o
-16 1 4 3300.63 62.60 o
-15 1 4 2937.79 58.05 o
-14 1 4 1960.34 50.66 o
-13 1 4 1924.80 44.13 o
-12 1 4 3175.90 53.04 o
-11 1 4 532.34 29.97 o
-10 1 4 30.73 25.28 o
-9 1 4 1002.96 30.90 o
-8 1 4 1070.80 30.81 o
-7 1 4 12076.93 79.98 o
-6 1 4 13158.50 86.68 o
-5 1 4 20460.35 116.78 o
-4 1 4 18102.55 184.95 o
-3 1 4 2026.37 71.47 o
-2 1 4 41543.83 296.57 o
-1 1 4 4286.55 89.61 o
0 1 4 56.82 32.01 o
1 1 4 5236.07 81.72 o
2 1 4 4728.58 70.01 o
3 1 4 2931.61 45.78 o
4 1 4 1701.26 35.07 o
5 1 4 35216.89 157.84 o
6 1 4 11474.68 76.59 o
7 1 4 28.75 21.79 o
8 1 4 17612.83 103.78 o
9 1 4 15694.12 100.00 o
10 1 4 8961.20 73.97 o
11 1 4 22.45 25.81 o
12 1 4 1112.88 35.52 o
13 1 4 6881.44 77.80 o
14 1 4 156.44 30.29 o
15 1 4 226.83 32.68 o
16 1 4 9417.30 97.18 o
17 1 4 2728.02 60.26 o
18 1 4 27.29 42.74 o
19 1 4 837.82 56.20 o
20 1 4 2877.20 77.64 o
21 1 4 212.85 61.23 o
22 1 4 354.31 52.75 o
23 1 4 654.28 53.08 o
-23 2 4 1398.24 98.02 o
-22 2 4 1667.66 123.25 o
-21 2 4 62.40 67.41 o
-20 2 4 708.86 71.45 o
-19 2 4 49.75 59.07 o
-18 2 4 429.96 44.44 o
-17 2 4 1374.87 52.35 o
-16 2 4 804.97 42.61 o
-15 2 4 366.44 34.89 o
-14 2 4 1369.41 43.91 o
-13 2 4 2296.35 47.57 o
-12 2 4 6.18 27.69 o
-11 2 4 2.61 26.28 o
-10 2 4 3096.30 48.98 o
-9 2 4 3249.75 46.01 o
-8 2 4 3564.52 44.34 o
-7 2 4 13071.62 86.14 o
-6 2 4 37.80 20.04 o
-5 2 4 355.64 23.22 o
-4 2 4 1687.95 33.94 o
-3 2 4 33.82 27.21 o
-2 2 4 787.89 42.75 o
-1 2 4 2468.12 60.34 o
0 2 4 5139.48 110.36 o
1 2 4 766.60 43.66 o
2 2 4 3212.56 54.71 o
3 2 4 61460.06 258.96 o
4 2 4 44961.44 203.60 o
5 2 4 3192.31 40.14 o
6 2 4 4376.23 46.84 o
7 2 4 1797.89 35.58 o
8 2 4 9374.12 72.85 o
9 2 4 415.48 26.83 o
10 2 4 4078.26 55.00 o
11 2 4 2132.38 43.18 o
12 2 4 178.71 26.80 o
13 2 4 616.84 31.39 o
14 2 4 52.82 32.05 o
15 2 4 1699.51 45.89 o
16 2 4 234.07 35.23 o
17 2 4 1074.97 46.78 o
18 2 4 984.91 52.11 o
19 2 4 8.66 51.45 o
20 2 4 177.77 53.92 o
21 2 4 955.37 63.08 o
22 2 4 355.86 55.32 o
23 2 4 49.15 50.57 o
-23 3 4 232.21 69.01 o
-22 3 4 70.25 63.76 o
-21 3 4 269.05 61.10 o
-20 3 4 22.86 57.21 o
-19 3 4 98.06 53.60 o
-18 3 4 359.80 50.71 o
-17 3 4 98.49 39.32 o
-16 3 4 174.47 37.09 o
-15 3 4 171.86 33.52 o
-14 3 4 54.10 32.42 o
-13 3 4 1503.11 44.01 o
-12 3 4 257.10 30.93 o
-11 3 4 313.40 28.84 o
-10 3 4 542.11 29.07 o
-9 3 4 33.74 24.77 o
-8 3 4 238.61 24.20 o
-7 3 4 472.10 25.36 o
-6 3 4 986.18 29.10 o
-5 3 4 5179.59 50.22 o
-4 3 4 11418.07 86.19 o
-3 3 4 4912.30 48.66 o
-2 3 4 412.53 23.75 o
-1 3 4 645.25 32.25 o
0 3 4 281.88 30.26 o
1 3 4 -8.08 26.72 o
2 3 4 376.51 29.52 o
3 3 4 2020.87 40.16 o
4 3 4 404.12 23.15 o
5 3 4 2260.86 38.95 o
6 3 4 8.03 21.47 o
7 3 4 4869.61 54.50 o
8 3 4 433.45 27.96 o
9 3 4 2036.48 40.04 o
10 3 4 5.76 24.62 o
11 3 4 509.43 29.83 o
12 3 4 215.10 27.70 o
13 3 4 3674.88 56.65 o
14 3 4 886.32 38.70 o
15 3 4 65.46 33.51 o
16 3 4 238.89 35.50 o
17 3 4 84.03 37.98 o
18 3 4 446.01 49.38 o
19 3 4 2021.86 74.39 o
20 3 4 1808.96 71.05 o
21 3 4 527.66 83.28 o
22 3 4 163.95 49.29 o
23 3 4 127.83 50.76 o
-23 4 4 328.61 99.09 o
-22 4 4 471.01 60.99 o
-21 4 4 394.17 60.15 o
-20 4 4 144.59 57.73 o
-19 4 4 189.55 55.78 o
-18 4 4 4.46 49.78 o
-17 4 4 913.57 48.10 o
-16 4 4 1099.71 45.05 o
-15 4 4 791.05 39.51 o
-14 4 4 4336.19 71.92 o
-13 4 4 185.95 37.12 o
-12 4 4 13.49 28.79 o
-11 4 4 197.41 29.44 o
-10 4 4 5482.49 65.71 o
-9 4 4 1457.95 36.86 o
-8 4 4 3254.17 47.04 o
-7 4 4 501.28 26.42 o
-6 4 4 6028.44 57.14 o
-5 4 4 918.77 28.55 o
-4 4 4 2322.66 36.76 o
-3 4 4 31913.48 139.01 o
-2 4 4 757.33 25.24 o
-1 4 4 200.32 18.75 o
0 4 4 760.43 25.19 o
1 4 4 17458.30 100.53 o
2 4 4 665.26 23.44 o
3 4 4 18432.28 102.54 o
4 4 4 1949.93 36.57 o
5 4 4 122.02 23.27 o
6 4 4 909.44 30.90 o
7 4 4 1092.18 33.32 o
8 4 4 4885.50 59.94 o
9 4 4 3485.00 51.99 o
10 4 4 4668.36 57.74 o
11 4 4 -8.66 26.84 o
12 4 4 1478.19 40.57 o
13 4 4 50.24 31.70 o
14 4 4 3584.52 59.45 o
15 4 4 1275.81 45.84 o
16 4 4 232.57 36.90 o
17 4 4 -11.49 40.63 o
18 4 4 1910.11 68.07 o
19 4 4 1014.04 59.22 o
20 4 4 141.84 48.84 o
21 4 4 641.74 58.74 o
22 4 4 128.02 48.33 o
23 4 4 67.57 56.96 o
-23 5 4 -13.81 107.79 o
-22 5 4 1470.22 81.95 o
-21 5 4 3208.36 98.04 o
-20 5 4 751.38 65.05 o
-19 5 4 1017.12 66.20 o
-18 5 4 4870.04 106.88 o
-17 5 4 62.53 41.28 o
-16 5 4 1657.08 57.88 o
-15 5 4 5766.18 80.75 o
-14 5 4 12670.53 108.56 o
-13 5 4 -25.41 33.56 o
-12 5 4 1439.20 44.24 o
-11 5 4 6156.72 71.89 o
-10 5 4 4127.72 59.32 o
-9 5 4 3851.79 56.12 o
-8 5 4 1000.02 33.90 o
-7 5 4 8315.65 74.25 o
-6 5 4 17.12 25.49 o
-5 5 4 4819.60 56.56 o
-4 5 4 2556.96 41.17 o
-3 5 4 8581.93 64.92 o
-2 5 4 353.68 20.43 o
-1 5 4 21249.38 100.86 o
0 5 4 9715.20 68.55 o
1 5 4 568.03 24.34 o
2 5 4 2952.24 41.46 o
3 5 4 610.85 24.65 o
4 5 4 5146.56 53.63 o
5 5 4 191.96 24.56 o
6 5 4 14668.41 109.27 o
7 5 4 993.98 34.62 o
8 5 4 194.51 27.44 o
9 5 4 15951.50 112.85 o
10 5 4 125.91 28.27 o
11 5 4 3169.47 53.75 o
12 5 4 5968.92 73.76 o
13 5 4 1360.75 45.92 o
14 5 4 3723.01 62.54 o
15 5 4 1084.13 44.04 o
16 5 4 3877.98 75.15 o
17 5 4 3701.39 81.12 o
18 5 4 1280.92 64.01 o
19 5 4 2544.98 88.11 o
20 5 4 538.64 63.64 o
21 5 4 129.86 56.59 o
22 5 4 809.41 66.36 o
23 5 4 423.10 121.61 o
-22 6 4 109.73 67.77 o
-21 6 4 504.73 58.66 o
-20 6 4 1037.86 63.52 o
-19 6 4 2363.95 93.25 o
-18 6 4 676.87 63.64 o
-17 6 4 3436.42 86.79 o
-16 6 4 18.60 38.73 o
-15 6 4 2118.27 54.27 o
-14 6 4 411.18 35.91 o
-13 6 4 6490.83 78.36 o
-12 6 4 769.18 39.42 o
-11 6 4 25.30 28.85 o
-10 6 4 12735.88 103.00 o
-9 6 4 2455.23 46.57 o
-8 6 4 549.66 29.50 o
-7 6 4 9201.40 82.63 o
-6 6 4 14956.91 104.85 o
-5 6 4 255.67 26.24 o
-4 6 4 -7.76 24.15 o
-3 6 4 1016.23 30.87 o
-2 6 4 31284.56 140.62 o
-1 6 4 1286.86 29.16 o
0 6 4 14863.13 87.81 o
1 6 4 1908.99 35.84 o
2 6 4 662.35 26.63 o
3 6 4 10456.91 81.87 o
4 6 4 12270.19 86.15 o
5 6 4 1992.26 41.06 o
6 6 4 5420.26 66.99 o
7 6 4 17990.62 120.45 o
8 6 4 12729.20 103.17 o
9 6 4 182.33 28.31 o
10 6 4 1433.85 45.75 o
11 6 4 182.70 30.82 o
12 6 4 17093.13 129.65 o
13 6 4 471.23 38.30 o
14 6 4 8776.72 97.00 o
15 6 4 2358.73 56.28 o
16 6 4 115.32 41.03 o
17 6 4 1202.02 62.09 o
18 6 4 2967.02 83.95 o
19 6 4 420.49 58.89 o
20 6 4 2131.26 87.59 o
21 6 4 4313.11 138.15 o
22 6 4 71.20 49.61 o
-22 7 4 1599.01 114.21 o
-21 7 4 755.00 64.79 o
-20 7 4 -32.16 53.75 o
-19 7 4 2618.69 93.77 o
-18 7 4 1602.26 82.87 o
-17 7 4 1891.99 84.27 o
-16 7 4 310.37 47.50 o
-15 7 4 5021.39 77.83 o
-14 7 4 277.46 35.06 o
-13 7 4 4873.93 70.15 o
-12 7 4 138.30 31.06 o
-11 7 4 815.12 36.77 o
-10 7 4 104.00 30.62 o
-9 7 4 27.09 27.67 o
-8 7 4 1518.26 43.45 o
-7 7 4 4173.22 58.89 o
-6 7 4 647.09 29.93 o
-5 7 4 6902.57 66.27 o
-4 7 4 2458.98 42.07 o
-3 7 4 233.00 24.50 o
-2 7 4 50.62 24.69 o
-1 7 4 328.59 24.73 o
0 7 4 10739.47 83.05 o
1 7 4 1725.79 37.40 o
2 7 4 59.12 25.59 o
3 7 4 20143.10 124.15 o
4 7 4 132.75 24.80 o
5 7 4 20637.22 133.67 o
6 7 4 19806.30 132.60 o
7 7 4 825.47 33.69 o
8 7 4 929.00 37.92 o
9 7 4 4165.19 66.14 o
10 7 4 2183.04 53.68 o
11 7 4 1644.67 47.70 o
12 7 4 10015.10 97.73 o
13 7 4 1772.76 50.08 o
14 7 4 523.00 39.30 o
15 7 4 3929.15 75.70 o
16 7 4 1244.51 57.99 o
17 7 4 191.87 48.95 o
18 7 4 1122.94 61.58 o
19 7 4 1883.97 81.34 o
20 7 4 1076.63 69.99 o
21 7 4 511.74 58.59 o
22 7 4 141.45 88.77 o
-21 8 4 112.34 56.78 o
-20 8 4 164.01 62.40 o
-19 8 4 -49.17 57.40 o
-18 8 4 206.35 57.24 o
-17 8 4 48.76 58.75 o
-16 8 4 4144.88 106.88 o
-15 8 4 202.52 43.86 o
-14 8 4 1530.00 51.33 o
-13 8 4 38.66 35.05 o
-12 8 4 1645.75 46.51 o
-11 8 4 33.25 30.85 o
-10 8 4 17.36 33.01 o
-9 8 4 1931.89 50.87 o
-8 8 4 597.01 34.34 o
-7 8 4 6863.83 80.35 o
-6 8 4 401.82 29.27 o
-5 8 4 1029.13 34.95 o
-4 8 4 9436.49 83.90 o
-3 8 4 1586.16 40.16 o
-2 8 4 935.97 33.44 o
-1 8 4 4662.65 58.87 o
0 8 4 417.96 27.45 o
1 8 4 197.97 26.08 o
2 8 4 3986.81 57.02 o
3 8 4 86.80 26.68 o
4 8 4 7396.98 75.14 o
5 8 4 282.64 26.99 o
6 8 4 4115.44 61.06 o
7 8 4 304.61 29.69 o
8 8 4 508.49 34.32 o
9 8 4 80.67 33.22 o
10 8 4 899.75 45.76 o
11 8 4 1960.91 49.32 o
12 8 4 2716.34 55.86 o
13 8 4 132.17 35.18 o
14 8 4 1266.28 46.49 o
15 8 4 47.10 40.88 o
16 8 4 266.92 47.63 o
17 8 4 75.81 43.76 o
18 8 4 60.95 54.68 o
19 8 4 866.49 65.73 o
20 8 4 49.48 55.46 o
21 8 4 247.70 58.57 o
-21 9 4 89.30 109.87 o
-20 9 4 211.36 51.61 o
-19 9 4 343.47 55.97 o
-18 9 4 252.93 58.28 o
-17 9 4 223.42 64.71 o
-16 9 4 96.32 54.75 o
-15 9 4 3171.38 95.03 o
-14 9 4 668.90 47.42 o
-13 9 4 45.85 38.49 o
-12 9 4 -23.98 32.33 o
-11 9 4 120.66 31.03 o
-10 9 4 725.84 36.34 o
-9 9 4 3486.77 66.67 o
-8 9 4 128.17 31.81 o
-7 9 4 41.95 29.12 o
-6 9 4 280.05 29.61 o
-5 9 4 49.87 27.85 o
-4 9 4 994.78 35.65 o
-3 9 4 2375.01 49.02 o
-2 9 4 3055.73 53.38 o
-1 9 4 43.21 25.78 o
0 9 4 7.51 26.46 o
1 9 4 655.63 31.50 o
2 9 4 1830.69 42.40 o
3 9 4 31.45 25.33 o
4 9 4 164.47 27.27 o
5 9 4 48.40 27.51 o
6 9 4 928.33 37.60 o
7 9 4 941.79 37.99 o
8 9 4 149.48 32.64 o
9 9 4 604.65 39.46 o
10 9 4 126.92 33.73 o
11 9 4 682.73 39.19 o
12 9 4 839.55 39.95 o
13 9 4 2378.76 54.76 o
14 9 4 263.84 40.92 o
15 9 4 586.79 46.67 o
16 9 4 209.25 44.67 o
17 9 4 214.11 49.47 o
18 9 4 1312.57 62.67 o
19 9 4 1.95 65.26 o
20 9 4 -14.26 71.00 o
-20 10 4 -28.54 67.64 o
-19 10 4 191.23 50.50 o
-18 10 4 541.94 77.82 o
-17 10 4 223.10 59.39 o
-16 10 4 1723.12 81.77 o
-15 10 4 502.85 56.13 o
-14 10 4 1631.92 76.91 o
-13 10 4 508.96 49.45 o
-12 10 4 7.66 36.40 o
-11 10 4 16.65 32.17 o
-10 10 4 2380.48 52.60 o
-9 10 4 615.71 35.57 o
-8 10 4 141.63 29.39 o
-7 10 4 729.91 39.82 o
-6 10 4 3672.02 68.53 o
-5 10 4 27.35 31.33 o
-4 10 4 315.39 30.48 o
-3 10 4 2796.35 54.30 o
-2 10 4 1127.57 39.12 o
-1 10 4 73.00 29.57 o
0 10 4 1416.84 41.94 o
1 10 4 1885.24 44.43 o
2 10 4 3890.04 62.31 o
3 10 4 2773.14 54.22 o
4 10 4 1503.82 45.32 o
5 10 4 2.49 28.45 o
6 10 4 3283.57 61.07 o
7 10 4 251.76 35.71 o
8 10 4 36.49 31.55 o
9 10 4 1561.62 47.00 o
10 10 4 1735.14 49.10 o
11 10 4 969.17 41.98 o
12 10 4 2191.66 56.80 o
13 10 4 30.87 42.83 o
14 10 4 2584.92 67.69 o
15 10 4 817.27 47.52 o
16 10 4 247.69 45.46 o
17 10 4 686.23 52.83 o
18 10 4 -15.79 47.31 o
19 10 4 91.08 47.51 o
20 10 4 -37.89 169.58 o
-19 11 4 188.09 55.67 o
-18 11 4 3454.91 107.39 o
-17 11 4 541.97 88.12 o
-16 11 4 456.88 63.17 o
-15 11 4 915.52 66.38 o
-14 11 4 1788.82 79.30 o
-13 11 4 761.16 59.03 o
-12 11 4 649.26 50.96 o
-11 11 4 797.52 45.97 o
-10 11 4 1251.92 46.16 o
-9 11 4 578.10 37.95 o
-8 11 4 6270.68 82.44 o
-7 11 4 6182.90 79.40 o
-6 11 4 2490.64 51.46 o
-5 11 4 6178.26 82.99 o
-4 11 4 936.29 43.59 o
-3 11 4 2048.96 52.66 o
-2 11 4 675.27 38.33 o
-1 11 4 611.55 36.42 o
0 11 4 1535.06 48.76 o
1 11 4 48.08 31.88 o
2 11 4 4559.84 76.63 o
3 11 4 2994.58 65.72 o
4 11 4 1162.67 42.72 o
5 11 4 6773.67 73.80 o
6 11 4 667.65 33.16 o
7 11 4 24.49 30.96 o
8 11 4 121.44 32.57 o
9 11 4 1834.77 51.30 o
10 11 4 1084.68 43.94 o
11 11 4 284.93 38.68 o
12 11 4 2802.73 71.83 o
13 11 4 2333.98 70.45 o
14 11 4 257.88 42.37 o
15 11 4 512.60 46.33 o
16 11 4 2032.02 81.83 o
17 11 4 168.65 40.09 o
18 11 4 86.71 46.96 o
19 11 4 387.61 87.05 o
-18 12 4 55.03 52.01 o
-17 12 4 2019.79 98.14 o
-16 12 4 2678.19 121.55 o
-15 12 4 114.82 46.97 o
-14 12 4 725.23 57.55 o
-13 12 4 2600.02 82.28 o
-12 12 4 1504.89 64.10 o
-11 12 4 1924.65 70.07 o
-10 12 4 5121.65 96.11 o
-9 12 4 422.24 40.70 o
-8 12 4 868.15 42.54 o
-7 12 4 1440.70 48.21 o
-6 12 4 2885.17 60.65 o
-5 12 4 1273.64 42.91 o
-4 12 4 1991.10 51.81 o
-3 12 4 1885.01 48.65 o
-2 12 4 41.93 30.69 o
-1 12 4 1822.92 48.45 o
0 12 4 1377.06 43.07 o
1 12 4 8932.15 95.18 o
2 12 4 221.39 30.87 o
3 12 4 2932.41 55.00 o
4 12 4 1073.08 38.76 o
5 12 4 4303.67 66.48 o
6 12 4 2344.26 51.47 o
7 12 4 4842.99 69.99 o
8 12 4 1819.18 49.84 o
9 12 4 336.40 38.51 o
10 12 4 340.57 41.61 o
11 12 4 1124.68 55.34 o
12 12 4 134.45 43.69 o
13 12 4 954.24 50.87 o
14 12 4 1756.01 59.93 o
15 12 4 2672.51 80.52 o
16 12 4 202.36 40.02 o
17 12 4 1829.16 100.07 o
18 12 4 967.28 152.38 o
-17 13 4 21.54 55.86 o
-16 13 4 614.10 60.39 o
-15 13 4 588.54 51.49 o
-14 13 4 298.52 53.57 o
-13 13 4 894.95 58.05 o
-12 13 4 2093.57 73.87 o
-11 13 4 2225.63 71.48 o
-10 13 4 70.68 44.79 o
-9 13 4 169.10 43.93 o
-8 13 4 4957.41 85.46 o
-7 13 4 168.81 39.98 o
-6 13 4 197.04 35.65 o
-5 13 4 337.41 35.35 o
-4 13 4 11208.49 114.82 o
-3 13 4 1624.51 48.76 o
-2 13 4 5248.82 80.41 o
-1 13 4 8476.80 101.02 o
0 13 4 329.75 35.18 o
1 13 4 40.73 37.03 o
2 13 4 2702.56 58.81 o
3 13 4 3520.12 62.23 o
4 13 4 -2.07 31.50 o
5 13 4 120.71 34.76 o
6 13 4 1477.68 48.99 o
7 13 4 6201.78 94.22 o
8 13 4 225.90 40.34 o
9 13 4 4489.68 93.75 o
10 13 4 2781.21 73.51 o
11 13 4 861.49 51.24 o
12 13 4 1113.24 59.76 o
13 13 4 -5.74 44.79 o
14 13 4 1282.41 87.94 o
15 13 4 47.94 39.96 o
16 13 4 1114.44 60.69 o
17 13 4 985.06 148.89 o
-15 14 4 172.03 58.72 o
-14 14 4 31.20 41.20 o
-13 14 4 522.55 55.44 o
-12 14 4 1057.33 57.79 o
-11 14 4 561.50 52.39 o
-10 14 4 301.64 46.15 o
-9 14 4 339.78 46.21 o
-8 14 4 31.06 42.94 o
-7 14 4 165.89 46.50 o
-6 14 4 227.37 46.21 o
-5 14 4 2335.34 75.60 o
-4 14 4 81.27 42.40 o
-3 14 4 1555.20 61.04 o
-2 14 4 2074.83 66.02 o
-1 14 4 1551.83 53.34 o
0 14 4 1678.96 53.77 o
1 14 4 102.42 39.98 o
2 14 4 2598.31 71.13 o
3 14 4 -30.07 35.89 o
4 14 4 1368.22 54.08 o
5 14 4 245.07 45.23 o
6 14 4 165.89 44.41 o
7 14 4 848.60 50.42 o
8 14 4 1011.07 57.73 o
9 14 4 161.96 44.54 o
10 14 4 -31.10 43.17 o
11 14 4 1983.48 73.25 o
12 14 4 72.54 45.60 o
13 14 4 58.57 41.90 o
14 14 4 69.29 40.86 o
15 14 4 1560.67 78.81 o
-14 15 4 388.55 114.70 o
-13 15 4 76.29 46.04 o
-12 15 4 176.85 40.41 o
-11 15 4 445.09 46.96 o
-10 15 4 136.36 46.08 o
-9 15 4 716.86 53.74 o
-8 15 4 146.69 44.00 o
-7 15 4 103.28 45.73 o
-6 15 4 -52.68 52.68 o
-5 15 4 229.86 55.41 o
-4 15 4 413.92 63.03 o
-3 15 4 685.47 61.86 o
-2 15 4 286.80 51.54 o
-1 15 4 1578.48 71.63 o
0 15 4 310.56 50.87 o
1 15 4 721.17 60.94 o
2 15 4 503.46 57.86 o
3 15 4 402.39 56.73 o
4 15 4 395.44 49.65 o
5 15 4 66.28 45.90 o
6 15 4 206.79 42.52 o
7 15 4 85.54 46.35 o
8 15 4 168.10 42.85 o
9 15 4 13.35 40.52 o
10 15 4 92.95 43.55 o
11 15 4 163.95 49.54 o
12 15 4 162.98 63.99 o
13 15 4 27.96 48.49 o
14 15 4 28.53 66.13 o
-12 16 4 860.65 140.09 o
-11 16 4 -15.96 39.46 o
-10 16 4 2298.70 80.43 o
-9 16 4 1351.45 67.16 o
-8 16 4 263.35 44.20 o
-7 16 4 134.55 47.54 o
-6 16 4 54.91 48.84 o
-5 16 4 664.52 54.09 o
-4 16 4 -27.83 46.62 o
-3 16 4 2155.78 75.49 o
-2 16 4 730.65 56.10 o
-1 16 4 304.70 51.94 o
0 16 4 537.00 55.78 o
1 16 4 296.60 50.19 o
2 16 4 64.83 48.71 o
3 16 4 -45.16 55.15 o
4 16 4 23.84 48.99 o
5 16 4 967.83 66.55 o
6 16 4 664.84 60.59 o
7 16 4 778.80 55.30 o
8 16 4 1714.68 65.33 o
9 16 4 70.74 41.66 o
10 16 4 1088.90 69.78 o
11 16 4 239.13 54.12 o
12 16 4 30.09 73.41 o
-9 17 4 10.13 83.57 o
-8 17 4 3044.09 122.87 o
-7 17 4 320.87 50.68 o
-6 17 4 160.99 53.62 o
-5 17 4 1168.31 66.42 o
-4 17 4 1713.48 66.03 o
-3 17 4 48.56 44.76 o
-2 17 4 141.35 44.67 o
-1 17 4 3460.09 94.39 o
0 17 4 362.75 47.44 o
1 17 4 579.08 47.19 o
2 17 4 1460.67 65.92 o
3 17 4 2361.79 100.45 o
4 17 4 86.06 50.02 o
5 17 4 477.22 57.96 o
6 17 4 1364.15 62.24 o
7 17 4 212.45 39.88 o
8 17 4 12.89 40.53 o
9 17 4 357.65 121.35 o
-5 18 4 112.69 54.27 o
-4 18 4 2502.48 80.32 o
-3 18 4 1163.52 57.00 o
-2 18 4 986.76 49.40 o
-1 18 4 89.26 36.07 o
0 18 4 1772.93 66.89 o
1 18 4 937.16 58.12 o
2 18 4 1288.90 69.07 o
3 18 4 811.64 66.40 o
4 18 4 3646.88 125.25 o
5 18 4 218.82 82.51 o
-23 1 5 88.35 59.74 o
-22 1 5 359.66 72.59 o
-21 1 5 339.70 69.50 o
-20 1 5 32.11 63.24 o
-19 1 5 3150.39 101.83 o
-18 1 5 33.34 50.10 o
-17 1 5 198.65 40.54 o
-16 1 5 312.20 36.36 o
-15 1 5 936.03 41.06 o
-14 1 5 771.31 38.67 o
-13 1 5 134.38 29.19 o
-12 1 5 3462.72 55.31 o
-11 1 5 1804.50 40.42 o
-10 1 5 1109.52 34.41 o
-9 1 5 6881.84 66.42 o
-8 1 5 2462.28 41.26 o
-7 1 5 192.37 24.56 o
-6 1 5 3334.69 43.50 o
-5 1 5 8912.26 70.08 o
-4 1 5 1836.66 39.45 o
-3 1 5 13802.11 99.66 o
-2 1 5 186.26 26.68 o
-1 1 5 14677.34 163.52 o
0 1 5 2464.14 55.05 o
1 1 5 13152.59 134.20 o
2 1 5 1750.27 40.24 o
3 1 5 13217.49 103.77 o
4 1 5 7558.35 66.34 o
5 1 5 937.03 27.20 o
6 1 5 5681.11 55.79 o
7 1 5 2.67 24.14 o
8 1 5 12327.55 86.84 o
9 1 5 1846.03 39.39 o
10 1 5 2863.78 48.12 o
11 1 5 8900.27 83.48 o
12 1 5 202.97 29.45 o
13 1 5 260.75 32.82 o
14 1 5 244.96 33.24 o
15 1 5 1028.31 40.43 o
16 1 5 1548.57 51.62 o
17 1 5 1672.61 53.67 o
18 1 5 486.53 51.98 o
19 1 5 3206.22 83.12 o
20 1 5 61.53 53.50 o
21 1 5 1197.31 57.63 o
22 1 5 426.38 51.64 o
23 1 5 3.56 49.89 o
-23 2 5 804.16 72.84 o
-22 2 5 466.72 90.27 o
-21 2 5 1410.56 95.34 o
-20 2 5 545.27 69.42 o
-19 2 5 -0.59 57.05 o
-18 2 5 4087.22 92.32 o
-17 2 5 801.04 46.50 o
-16 2 5 491.06 41.18 o
-15 2 5 2049.35 52.96 o
-14 2 5 1088.45 44.77 o
-13 2 5 2317.35 47.77 o
-12 2 5 912.87 35.85 o
-11 2 5 13564.47 102.52 o
-10 2 5 6590.40 64.84 o
-9 2 5 1802.89 38.47 o
-8 2 5 2432.32 42.58 o
-7 2 5 7737.09 66.13 o
-6 2 5 3009.12 41.65 o
-5 2 5 2271.12 36.81 o
-4 2 5 33567.30 157.52 o
-3 2 5 28198.77 154.48 o
-2 2 5 788.03 30.31 o
-1 2 5 6366.24 90.07 o
0 2 5 1926.93 52.36 o
1 2 5 4233.09 59.50 o
2 2 5 3987.23 51.55 o
3 2 5 3783.23 50.10 o
4 2 5 2660.60 38.46 o
5 2 5 11628.20 78.63 o
6 2 5 9730.78 75.30 o
7 2 5 17394.36 108.03 o
8 2 5 2672.04 46.47 o
9 2 5 728.63 32.18 o
10 2 5 2441.32 46.73 o
11 2 5 6074.56 69.53 o
12 2 5 2432.77 48.75 o
13 2 5 35.78 29.06 o
14 2 5 197.18 34.55 o
15 2 5 2191.48 51.97 o
16 2 5 38.55 35.92 o
17 2 5 1860.99 57.23 o
18 2 5 2720.03 70.40 o
19 2 5 792.10 58.75 o
20 2 5 3949.34 100.05 o
21 2 5 146.71 51.01 o
22 2 5 28.71 52.42 o
23 2 5 1257.80 105.31 o
-23 3 5 1235.34 79.63 o
-22 3 5 1055.99 98.83 o
-21 3 5 56.60 60.70 o
-20 3 5 98.76 58.00 o
-19 3 5 6775.33 126.57 o
-18 3 5 27.34 47.84 o
-17 3 5 309.27 43.76 o
-16 3 5 3284.22 67.88 o
-15 3 5 8103.13 90.33 o
-14 3 5 791.10 41.25 o
-13 3 5 509.77 34.46 o
-12 3 5 10344.08 93.93 o
-11 3 5 3468.23 54.78 o
-10 3 5 1068.50 35.45 o
-9 3 5 3642.27 51.27 o
-8 3 5 19206.18 110.69 o
-7 3 5 107.27 23.56 o
-6 3 5 6777.00 61.77 o
-5 3 5 9122.32 72.12 o
-4 3 5 857.61 28.56 o
-3 3 5 18116.32 101.66 o
-2 3 5 30301.56 152.81 o
-1 3 5 2643.05 41.22 o
0 3 5 651.44 30.12 o
1 3 5 7794.27 77.65 o
2 3 5 1215.37 31.79 o
3 3 5 586.02 26.14 o
4 3 5 2280.35 39.66 o
5 3 5 16539.58 107.74 o
6 3 5 13056.92 91.39 o
7 3 5 1908.30 38.85 o
8 3 5 23529.70 132.44 o
9 3 5 6173.26 66.00 o
10 3 5 1646.83 38.67 o
11 3 5 1819.42 42.62 o
12 3 5 2226.50 47.61 o
13 3 5 1726.62 45.18 o
14 3 5 816.60 37.16 o
15 3 5 9793.55 95.36 o
16 3 5 1492.62 49.39 o
17 3 5 312.16 40.18 o
18 3 5 1220.91 59.12 o
19 3 5 1971.13 70.10 o
20 3 5 1692.65 70.90 o
21 3 5 1068.53 58.40 o
22 3 5 2960.87 114.23 o
23 3 5 2449.31 97.58 o
-23 4 5 763.88 73.88 o
-22 4 5 1216.47 79.79 o
-21 4 5 1486.40 77.28 o
-20 4 5 14.14 53.44 o
-19 4 5 45.00 54.28 o
-18 4 5 234.86 55.32 o
-17 4 5 2040.60 64.93 o
-16 4 5 7538.33 94.84 o
-15 4 5 883.13 40.93 o
-14 4 5 14121.13 112.40 o
-13 4 5 1671.25 48.24 o
-12 4 5 1603.77 45.31 o
-11 4 5 8096.85 84.15 o
-10 4 5 98.63 27.09 o
-9 4 5 3733.12 52.85 o
-8 4 5 321.56 25.85 o
-7 4 5 8145.04 68.77 o
-6 4 5 14834.47 98.18 o
-5 4 5 5761.94 58.21 o
-4 4 5 13494.62 93.20 o
-3 4 5 3472.32 44.56 o
-2 4 5 1331.41 33.42 o
-1 4 5 6464.30 57.44 o
0 4 5 5330.71 53.55 o
1 4 5 101.77 20.38 o
2 4 5 3405.52 43.67 o
3 4 5 5643.67 58.62 o
4 4 5 28593.76 150.79 o
5 4 5 4079.36 58.09 o
6 4 5 5805.43 66.75 o
7 4 5 3957.62 56.39 o
8 4 5 238.80 27.46 o
9 4 5 962.31 34.80 o
10 4 5 42.60 26.89 o
11 4 5 8769.00 80.78 o
12 4 5 566.40 34.22 o
13 4 5 4154.96 64.27 o
14 4 5 14518.30 110.12 o
15 4 5 -23.53 33.54 o
16 4 5 1715.83 54.65 o
17 4 5 6413.07 91.81 o
18 4 5 2101.44 70.31 o
19 4 5 341.87 46.69 o
20 4 5 2466.55 86.74 o
21 4 5 727.50 53.17 o
22 4 5 595.73 58.53 o
23 4 5 105.65 66.25 o
-23 5 5 313.13 119.63 o
-22 5 5 934.25 71.08 o
-21 5 5 99.58 56.53 o
-20 5 5 790.37 68.67 o
-19 5 5 177.97 54.13 o
-18 5 5 299.78 59.20 o
-17 5 5 117.22 48.70 o
-16 5 5 1558.64 51.42 o
-15 5 5 4458.29 73.45 o
-14 5 5 971.10 40.08 o
-13 5 5 638.52 39.29 o
-12 5 5 2842.26 58.08 o
-11 5 5 2090.45 49.26 o
-10 5 5 834.32 34.45 o
-9 5 5 4014.99 55.85 o
-8 5 5 17.09 25.85 o
-7 5 5 23.70 25.41 o
-6 5 5 4135.56 57.78 o
-5 5 5 19996.09 118.53 o
-4 5 5 151.28 25.58 o
-3 5 5 24.92 22.74 o
-2 5 5 5965.64 59.84 o
-1 5 5 4520.89 49.45 o
0 5 5 905.23 27.82 o
1 5 5 239.70 23.27 o
2 5 5 3237.87 47.72 o
3 5 5 77.27 22.18 o
4 5 5 398.69 26.03 o
5 5 5 4032.92 56.98 o
6 5 5 192.29 30.76 o
7 5 5 299.43 30.85 o
8 5 5 621.08 32.98 o
9 5 5 69.38 28.13 o
10 5 5 196.05 29.99 o
11 5 5 515.29 31.81 o
12 5 5 425.93 35.23 o
13 5 5 301.10 35.55 o
14 5 5 3762.16 63.87 o
15 5 5 628.67 39.66 o
16 5 5 386.85 43.24 o
17 5 5 127.89 47.27 o
18 5 5 100.33 48.01 o
19 5 5 14.70 58.46 o
20 5 5 429.35 62.29 o
21 5 5 73.20 47.69 o
22 5 5 1272.57 72.95 o
-22 6 5 536.03 72.13 o
-21 6 5 294.95 55.79 o
-20 6 5 -3.50 54.75 o
-19 6 5 -2.70 53.70 o
-18 6 5 79.58 56.95 o
-17 6 5 136.54 59.23 o
-16 6 5 331.10 38.20 o
-15 6 5 1689.71 51.92 o
-14 6 5 31.96 35.14 o
-13 6 5 1469.73 45.50 o
-12 6 5 104.97 34.24 o
-11 6 5 3.54 30.64 o
-10 6 5 333.99 28.44 o
-9 6 5 230.79 28.91 o
-8 6 5 3205.25 54.05 o
-7 6 5 1584.50 39.92 o
-6 6 5 454.73 29.34 o
-5 6 5 1148.73 34.64 o
-4 6 5 331.44 26.00 o
-3 6 5 5424.00 56.98 o
-2 6 5 2510.48 43.37 o
-1 6 5 3763.97 48.80 o
0 6 5 59.31 22.39 o
1 6 5 909.87 31.49 o
2 6 5 4.45 25.66 o
3 6 5 147.28 26.44 o
4 6 5 2403.82 44.54 o
5 6 5 188.31 26.14 o
6 6 5 67.02 27.55 o
7 6 5 2232.91 49.01 o
8 6 5 323.17 30.77 o
9 6 5 1707.01 46.81 o
10 6 5 1263.64 42.12 o
11 6 5 2567.33 56.60 o
12 6 5 1152.96 45.40 o
13 6 5 36.31 35.70 o
14 6 5 153.92 38.45 o
15 6 5 118.99 37.43 o
16 6 5 2197.02 65.89 o
17 6 5 136.37 50.68 o
18 6 5 269.40 51.34 o
19 6 5 253.89 57.46 o
20 6 5 320.63 64.94 o
21 6 5 69.87 45.26 o
22 6 5 1213.50 70.31 o
-22 7 5 413.72 124.23 o
-21 7 5 385.17 49.21 o
-20 7 5 234.63 64.84 o
-19 7 5 485.87 63.97 o
-18 7 5 154.94 55.85 o
-17 7 5 880.28 65.56 o
-16 7 5 3163.97 82.39 o
-15 7 5 3256.58 70.90 o
-14 7 5 113.63 37.74 o
-13 7 5 197.63 34.47 o
-12 7 5 8243.45 88.98 o
-11 7 5 197.49 32.98 o
-10 7 5 141.70 29.27 o
-9 7 5 184.12 28.95 o
-8 7 5 9965.79 92.38 o
-7 7 5 95.55 25.62 o
-6 7 5 71.46 24.57 o
-5 7 5 9525.53 83.09 o
-4 7 5 4052.09 56.07 o
-3 7 5 4688.29 57.00 o
-2 7 5 269.22 24.53 o
-1 7 5 5787.11 65.47 o
0 7 5 25.08 24.20 o
1 7 5 3582.21 53.31 o
2 7 5 4143.01 55.69 o
3 7 5 6578.26 72.78 o
4 7 5 4155.81 59.53 o
5 7 5 7788.74 85.20 o
6 7 5 1182.38 40.51 o
7 7 5 -11.09 28.18 o
8 7 5 931.96 39.43 o
9 7 5 313.33 33.93 o
10 7 5 45.14 33.42 o
11 7 5 21.82 33.71 o
12 7 5 1265.15 41.51 o
13 7 5 827.89 42.48 o
14 7 5 379.47 39.72 o
15 7 5 1284.51 49.71 o
16 7 5 239.16 47.37 o
17 7 5 321.34 53.87 o
18 7 5 149.66 49.44 o
19 7 5 159.63 52.43 o
20 7 5 0.22 51.61 o
21 7 5 26.31 45.50 o
-21 8 5 943.43 90.91 o
-20 8 5 1410.42 93.49 o
-19 8 5 106.69 58.29 o
-18 8 5 2063.00 93.62 o
-17 8 5 490.12 62.88 o
-16 8 5 3023.08 89.92 o
-15 8 5 255.61 50.27 o
-14 8 5 6593.93 95.21 o
-13 8 5 5017.84 77.13 o
-12 8 5 912.40 41.87 o
-11 8 5 8086.22 84.41 o
-10 8 5 2960.59 62.68 o
-9 8 5 40.35 30.34 o
-8 8 5 3232.32 59.02 o
-7 8 5 8588.54 89.33 o
-6 8 5 2296.24 49.08 o
-5 8 5 1210.07 38.11 o
-4 8 5 12665.96 101.06 o
-3 8 5 11900.07 96.80 o
-2 8 5 3435.46 53.81 o
-1 8 5 4978.35 64.73 o
0 8 5 15627.14 110.27 o
1 8 5 21.77 25.51 o
2 8 5 1812.70 45.49 o
3 8 5 4257.13 62.45 o
4 8 5 7021.65 82.42 o
5 8 5 3128.41 59.30 o
6 8 5 586.05 34.41 o
7 8 5 4441.75 69.43 o
8 8 5 159.30 32.77 o
9 8 5 253.38 35.96 o
10 8 5 763.29 43.36 o
11 8 5 12951.53 114.78 o
12 8 5 1655.07 48.40 o
13 8 5 5933.78 82.37 o
14 8 5 3136.83 67.07 o
15 8 5 255.82 51.19 o
16 8 5 -9.09 47.16 o
17 8 5 -22.87 45.48 o
18 8 5 890.09 58.08 o
19 8 5 82.78 51.13 o
20 8 5 1688.97 100.55 o
21 8 5 210.84 60.68 o
-20 9 5 572.81 62.20 o
-19 9 5 4516.05 124.71 o
-18 9 5 575.69 66.81 o
-17 9 5 1873.76 86.67 o
-16 9 5 83.51 52.62 o
-15 9 5 1765.85 76.24 o
-14 9 5 671.53 51.80 o
-13 9 5 400.84 42.13 o
-12 9 5 8211.04 94.12 o
-11 9 5 2239.31 49.49 o
-10 9 5 703.72 36.10 o
-9 9 5 9229.69 92.08 o
-8 9 5 4310.68 72.80 o
-7 9 5 19.92 32.76 o
-6 9 5 4635.54 71.44 o
-5 9 5 5448.80 75.44 o
-4 9 5 1719.28 45.70 o
-3 9 5 518.89 30.61 o
-2 9 5 18548.36 131.92 o
-1 9 5 7694.01 84.16 o
0 9 5 29.74 27.46 o
1 9 5 14619.53 115.34 o
2 9 5 7408.44 86.58 o
3 9 5 151.69 27.80 o
4 9 5 1146.64 39.21 o
5 9 5 4994.83 79.36 o
6 9 5 1959.08 53.18 o
7 9 5 372.45 35.02 o
8 9 5 7923.30 100.34 o
9 9 5 2908.29 60.68 o
10 9 5 110.32 34.11 o
11 9 5 2183.28 53.07 o
12 9 5 873.80 41.91 o
13 9 5 1059.11 46.13 o
14 9 5 45.39 39.72 o
15 9 5 885.28 53.28 o
16 9 5 2868.12 76.69 o
17 9 5 553.70 50.08 o
18 9 5 1907.49 72.60 o
19 9 5 4271.31 120.14 o
20 9 5 728.56 107.41 o
-20 10 5 243.53 93.14 o
-19 10 5 -50.23 50.23 o
-18 10 5 780.81 66.89 o
-17 10 5 1654.75 84.04 o
-16 10 5 295.43 61.32 o
-15 10 5 5.13 58.41 o
-14 10 5 1972.94 109.21 o
-13 10 5 1425.39 69.21 o
-12 10 5 184.15 37.46 o
-11 10 5 2894.63 58.80 o
-10 10 5 3921.68 65.80 o
-9 10 5 1518.64 44.58 o
-8 10 5 2511.09 52.15 o
-7 10 5 1206.16 43.29 o
-6 10 5 4640.49 80.52 o
-5 10 5 816.87 39.39 o
-4 10 5 1539.84 48.19 o
-3 10 5 6974.08 86.27 o
-2 10 5 668.37 34.24 o
-1 10 5 3055.83 58.95 o
0 10 5 2506.47 53.44 o
1 10 5 4162.64 69.81 o
2 10 5 1698.40 47.95 o
3 10 5 532.80 34.72 o
4 10 5 45.34 31.08 o
5 10 5 1303.06 44.28 o
6 10 5 2495.04 59.03 o
7 10 5 2313.44 51.93 o
8 10 5 728.89 39.21 o
9 10 5 259.90 36.78 o
10 10 5 7912.82 100.15 o
11 10 5 739.88 41.02 o
12 10 5 281.88 37.60 o
13 10 5 769.68 46.90 o
14 10 5 1427.83 58.25 o
15 10 5 80.80 40.40 o
16 10 5 204.96 57.14 o
17 10 5 4301.57 107.71 o
18 10 5 1544.68 93.87 o
19 10 5 -13.02 99.75 o
-19 11 5 -14.12 49.36 o
-18 11 5 1261.14 72.79 o
-17 11 5 369.91 69.18 o
-16 11 5 468.53 63.10 o
-15 11 5 383.04 62.88 o
-14 11 5 364.41 55.53 o
-13 11 5 243.20 54.77 o
-12 11 5 86.28 48.36 o
-11 11 5 601.92 45.26 o
-10 11 5 69.94 36.10 o
-9 11 5 1259.04 45.61 o
-8 11 5 191.45 34.68 o
-7 11 5 1039.30 41.72 o
-6 11 5 1796.06 47.50 o
-5 11 5 3988.71 65.34 o
-4 11 5 633.55 34.44 o
-3 11 5 -33.06 33.06 o
-2 11 5 4933.98 79.40 o
-1 11 5 1310.82 47.72 o
0 11 5 178.12 33.75 o
1 11 5 28.00 34.33 o
2 11 5 2817.14 64.39 o
3 11 5 202.35 32.98 o
4 11 5 43.24 29.97 o
5 11 5 78.08 29.81 o
6 11 5 2549.86 54.37 o
7 11 5 1372.11 45.71 o
8 11 5 23.53 34.17 o
9 11 5 90.55 35.00 o
10 11 5 132.98 37.39 o
11 11 5 64.14 41.81 o
12 11 5 65.77 41.40 o
13 11 5 1333.07 66.45 o
14 11 5 44.95 41.79 o
15 11 5 719.04 48.01 o
16 11 5 272.23 50.43 o
17 11 5 98.07 42.09 o
18 11 5 880.50 79.30 o
-18 12 5 687.27 68.86 o
-17 12 5 72.78 51.34 o
-16 12 5 19.20 72.48 o
-15 12 5 61.97 47.81 o
-14 12 5 -30.20 48.71 o
-13 12 5 4.02 50.56 o
-12 12 5 594.56 55.85 o
-11 12 5 189.35 49.35 o
-10 12 5 651.61 48.43 o
-9 12 5 155.22 38.78 o
-8 12 5 77.22 38.35 o
-7 12 5 189.50 35.59 o
-6 12 5 3910.10 67.67 o
-5 12 5 1317.80 45.76 o
-4 12 5 1640.41 51.83 o
-3 12 5 -32.09 32.09 o
-2 12 5 3513.19 63.77 o
-1 12 5 833.33 39.04 o
0 12 5 8724.79 96.54 o
1 12 5 97.24 32.22 o
2 12 5 103.61 32.34 o
3 12 5 316.66 33.90 o
4 12 5 237.93 31.90 o
5 12 5 195.73 31.43 o
6 12 5 3509.06 63.11 o
7 12 5 371.60 36.91 o
8 12 5 810.77 43.66 o
9 12 5 180.45 41.52 o
10 12 5 -6.28 41.65 o
11 12 5 2166.69 68.76 o
12 12 5 847.93 49.97 o
13 12 5 67.35 42.48 o
14 12 5 244.91 40.82 o
15 12 5 174.46 38.38 o
16 12 5 6.85 39.35 o
17 12 5 -25.22 60.34 o
-16 13 5 521.33 68.21 o
-15 13 5 723.97 57.58 o
-14 13 5 10.35 41.45 o
-13 13 5 305.72 51.27 o
-12 13 5 1054.75 60.93 o
-11 13 5 972.44 57.17 o
-10 13 5 53.70 40.94 o
-9 13 5 738.53 51.53 o
-8 13 5 507.41 50.01 o
-7 13 5 41.24 41.57 o
-6 13 5 667.47 43.80 o
-5 13 5 18.38 38.06 o
-4 13 5 77.28 35.98 o
-3 13 5 191.30 36.55 o
-2 13 5 1301.17 46.66 o
-1 13 5 2357.50 59.74 o
0 13 5 1714.80 52.93 o
1 13 5 186.51 35.79 o
2 13 5 1472.20 47.81 o
3 13 5 2034.21 53.17 o
4 13 5 75.87 34.87 o
5 13 5 108.28 35.16 o
6 13 5 1363.67 51.77 o
7 13 5 471.23 42.03 o
8 13 5 1412.73 60.20 o
9 13 5 1761.90 66.54 o
10 13 5 358.94 46.33 o
11 13 5 319.10 46.25 o
12 13 5 359.13 47.33 o
13 13 5 217.31 42.91 o
14 13 5 4.79 38.85 o
15 13 5 1608.40 74.50 o
16 13 5 111.08 44.90 o
-15 14 5 1018.69 79.65 o
-14 14 5 2112.76 71.30 o
-13 14 5 64.84 39.74 o
-12 14 5 702.40 48.82 o
-11 14 5 1053.92 58.22 o
-10 14 5 890.42 55.10 o
-9 14 5 835.11 53.77 o
-8 14 5 264.63 48.44 o
-7 14 5 1565.56 63.85 o
-6 14 5 4280.50 101.49 o
-5 14 5 79.95 52.26 o
-4 14 5 3115.88 85.74 o
-3 14 5 3364.22 81.73 o
-2 14 5 56.74 40.63 o
-1 14 5 868.38 49.43 o
0 14 5 863.99 49.10 o
1 14 5 4453.92 89.33 o
2 14 5 66.56 40.54 o
3 14 5 3326.58 80.83 o
4 14 5 4120.52 92.78 o
5 14 5 9.66 41.87 o
6 14 5 3834.50 87.23 o
7 14 5 2042.27 63.78 o
8 14 5 68.93 48.75 o
9 14 5 163.11 45.05 o
10 14 5 631.03 47.45 o
11 14 5 1459.53 70.97 o
12 14 5 28.37 55.92 o
13 14 5 2357.98 74.55 o
14 14 5 2489.70 100.82 o
15 14 5 -53.24 53.24 o
-13 15 5 1442.10 60.82 o
-12 15 5 2866.01 117.97 o
-11 15 5 7.19 45.11 o
-10 15 5 766.09 62.97 o
-9 15 5 1199.52 61.37 o
-8 15 5 1222.55 66.03 o
-7 15 5 1304.31 64.53 o
-6 15 5 2891.88 84.41 o
-5 15 5 4818.29 111.13 o
-4 15 5 -33.65 49.10 o
-3 15 5 2732.47 85.84 o
-2 15 5 3659.74 96.93 o
-1 15 5 91.84 48.96 o
0 15 5 -7.65 52.29 o
1 15 5 697.31 57.07 o
2 15 5 1955.67 73.44 o
3 15 5 1012.11 60.15 o
4 15 5 1852.18 71.95 o
5 15 5 8310.02 124.51 o
6 15 5 547.86 49.69 o
7 15 5 310.58 47.79 o
8 15 5 1894.38 68.69 o
9 15 5 2336.33 67.04 o
10 15 5 15.49 41.97 o
11 15 5 1446.21 64.47 o
12 15 5 896.99 56.33 o
13 15 5 1409.06 111.70 o
-11 16 5 723.85 58.38 o
-10 16 5 1952.66 98.79 o
-9 16 5 73.22 44.49 o
-8 16 5 1200.61 68.74 o
-7 16 5 466.10 57.92 o
-6 16 5 2137.14 73.44 o
-5 16 5 207.62 44.35 o
-4 16 5 539.15 57.16 o
-3 16 5 4078.49 99.16 o
-2 16 5 941.70 55.80 o
-1 16 5 2948.00 85.50 o
0 16 5 314.50 52.09 o
1 16 5 1390.57 66.74 o
2 16 5 1062.05 57.09 o
3 16 5 1116.54 65.51 o
4 16 5 0.04 46.11 o
5 16 5 6.95 46.24 o
6 16 5 1041.02 63.51 o
7 16 5 631.79 49.60 o
8 16 5 261.95 47.09 o
9 16 5 63.62 45.11 o
10 16 5 4445.58 163.33 o
11 16 5 302.24 59.42 o
-9 17 5 2382.26 110.20 o
-8 17 5 9.79 56.35 o
-7 17 5 82.88 46.66 o
-6 17 5 33.36 45.09 o
-5 17 5 202.20 45.41 o
-4 17 5 77.20 45.25 o
-3 17 5 498.15 51.55 o
-2 17 5 1646.59 89.61 o
-1 17 5 1157.26 60.05 o
0 17 5 368.34 44.01 o
1 17 5 1041.45 54.75 o
2 17 5 -45.88 46.99 o
3 17 5 21.57 49.71 o
4 17 5 333.43 63.85 o
5 17 5 334.97 52.08 o
6 17 5 912.33 56.48 o
7 17 5 -8.59 46.07 o
8 17 5 935.32 100.37 o
9 17 5 1590.42 154.48 o
-5 18 5 27.75 64.40 o
-4 18 5 206.63 46.94 o
-3 18 5 30.40 40.40 o
-2 18 5 130.60 44.50 o
-1 18 5 119.57 57.10 o
0 18 5 27.53 44.14 o
1 18 5 253.10 48.03 o
2 18 5 244.86 50.29 o
3 18 5 -30.18 54.61 o
4 18 5 157.59 59.04 o
-23 0 6 1016.59 122.98 o
-22 0 6 1649.56 133.99 o
-21 0 6 2165.84 145.36 o
-20 0 6 153.88 82.12 o
-19 0 6 1803.01 114.22 o
-18 0 6 4474.32 140.70 o
-17 0 6 7761.95 149.69 o
-16 0 6 7539.88 131.86 o
-15 0 6 1670.42 63.48 o
-14 0 6 1315.58 64.58 o
-13 0 6 55.97 43.12 o
-12 0 6 5998.08 103.41 o
-11 0 6 6125.71 97.21 o
-10 0 6 10707.64 128.95 o
-9 0 6 2250.05 65.33 o
-8 0 6 6901.73 98.36 o
-7 0 6 10650.71 125.03 o
-6 0 6 23654.92 192.46 o
-5 0 6 7543.65 109.95 o
-4 0 6 31798.72 211.61 o
-3 0 6 21571.94 169.52 o
-2 0 6 38882.18 293.92 o
-1 0 6 1765.65 85.35 o
0 0 6 36791.30 394.55 o
1 0 6 169653.47 1110.76 o
2 0 6 5808.90 105.01 o
3 0 6 110161.08 676.01 o
4 0 6 41.88 36.73 o
5 0 6 851.14 46.39 o
6 0 6 16348.50 180.30 o
7 0 6 455.17 46.07 o
8 0 6 2423.90 68.64 o
9 0 6 3786.60 81.00 o
10 0 6 7884.54 121.71 o
11 0 6 576.42 50.68 o
12 0 6 1852.94 72.81 o
13 0 6 9624.31 145.30 o
14 0 6 10981.93 166.19 o
15 0 6 1304.52 72.68 o
16 0 6 3351.41 97.50 o
17 0 6 845.69 73.32 o
18 0 6 919.29 80.68 o
19 0 6 -39.82 68.58 o
20 0 6 76.03 68.25 o
21 0 6 2081.49 103.76 o
22 0 6 54.81 67.74 o
23 0 6 1219.41 101.11 o
-23 1 6 1142.86 92.59 o
-22 1 6 867.82 78.52 o
-21 1 6 1232.76 85.36 o
-20 1 6 4159.82 110.18 o
-19 1 6 153.75 64.05 o
-18 1 6 141.56 50.91 o
-17 1 6 4178.22 74.63 o
-16 1 6 5240.11 77.07 o
-15 1 6 222.54 36.24 o
-14 1 6 598.53 38.78 o
-13 1 6 8775.72 87.76 o
-12 1 6 797.78 35.88 o
-11 1 6 59.76 28.98 o
-10 1 6 8250.13 76.44 o
-9 1 6 4952.50 59.14 o
-8 1 6 1373.66 37.08 o
-7 1 6 5706.82 60.27 o
-6 1 6 8844.64 72.61 o
-5 1 6 2595.00 41.90 o
-4 1 6 1438.69 32.17 o
-3 1 6 594.61 25.77 o
-2 1 6 2221.99 43.39 o
-1 1 6 8689.52 96.70 o
0 1 6 9025.93 97.42 o
1 1 6 1942.21 45.08 o
2 1 6 112612.47 473.67 o
3 1 6 119.68 23.38 o
4 1 6 36126.19 186.99 o
5 1 6 42879.73 225.87 o
6 1 6 6218.24 63.57 o
7 1 6 40053.28 227.55 o
8 1 6 384.54 29.29 o
9 1 6 1996.78 42.72 o
10 1 6 495.53 32.34 o
11 1 6 6028.45 72.55 o
12 1 6 5230.02 74.67 o
13 1 6 150.69 36.92 o
14 1 6 3660.18 68.45 o
15 1 6 5746.36 77.65 o
16 1 6 1557.68 52.06 o
17 1 6 1366.38 53.04 o
18 1 6 3135.77 79.16 o
19 1 6 66.11 47.75 o
20 1 6 10.09 47.76 o
21 1 6 1304.61 63.08 o
22 1 6 2146.37 79.59 o
23 1 6 -17.89 51.20 o
-23 2 6 16.61 57.64 o
-22 2 6 -25.99 69.90 o
-21 2 6 407.94 73.74 o
-20 2 6 42.43 62.29 o
-19 2 6 5.75 59.13 o
-18 2 6 945.01 59.06 o
-17 2 6 1020.38 51.09 o
-16 2 6 2046.22 58.61 o
-15 2 6 1480.67 47.66 o
-14 2 6 41.21 34.96 o
-13 2 6 214.75 31.82 o
-12 2 6 195.33 30.21 o
-11 2 6 907.24 35.34 o
-10 2 6 985.92 35.05 o
-9 2 6 2240.35 42.77 o
-8 2 6 1081.22 34.25 o
-7 2 6 7409.15 68.57 o
-6 2 6 238.49 24.19 o
-5 2 6 2283.55 39.77 o
-4 2 6 733.26 26.46 o
-3 2 6 5889.38 56.15 o
-2 2 6 2363.95 40.76 o
-1 2 6 13318.49 104.22 o
0 2 6 1752.38 42.34 o
1 2 6 920.63 33.35 o
2 2 6 35039.02 181.09 o
3 2 6 10249.81 84.72 o
4 2 6 2352.44 43.17 o
5 2 6 119.20 23.43 o
6 2 6 7121.95 67.62 o
7 2 6 116.43 27.69 o
8 2 6 6391.26 72.50 o
9 2 6 1212.65 38.84 o
10 2 6 11586.64 98.02 o
11 2 6 5824.33 72.53 o
12 2 6 3825.58 60.41 o
13 2 6 943.26 39.97 o
14 2 6 173.52 33.66 o
15 2 6 131.24 34.10 o
16 2 6 899.20 41.92 o
17 2 6 1270.73 51.25 o
18 2 6 -9.41 45.00 o
19 2 6 126.50 50.19 o
20 2 6 43.54 50.97 o
21 2 6 363.93 45.88 o
22 2 6 24.06 50.00 o
23 2 6 9.34 54.75 o
-23 3 6 -63.82 63.82 o
-22 3 6 61.54 73.52 o
-21 3 6 301.86 64.08 o
-20 3 6 50.34 59.33 o
-19 3 6 581.49 63.71 o
-18 3 6 513.99 59.22 o
-17 3 6 318.10 43.31 o
-16 3 6 133.36 37.58 o
-15 3 6 47.94 35.40 o
-14 3 6 49.70 34.54 o
-13 3 6 984.02 41.01 o
-12 3 6 8.00 29.55 o
-11 3 6 467.75 32.16 o
-10 3 6 37.45 26.86 o
-9 3 6 133.62 26.56 o
-8 3 6 5086.77 59.82 o
-7 3 6 2264.52 42.19 o
-6 3 6 796.55 31.05 o
-5 3 6 41.25 22.52 o
-4 3 6 4325.94 53.02 o
-3 3 6 235.92 20.92 o
-2 3 6 688.22 24.70 o
-1 3 6 1161.13 33.16 o
0 3 6 1648.48 39.64 o
1 3 6 81.34 23.75 o
2 3 6 1289.30 37.52 o
3 3 6 4159.35 54.66 o
4 3 6 56.62 23.09 o
5 3 6 1101.15 34.22 o
6 3 6 800.10 33.01 o
7 3 6 5329.80 60.23 o
8 3 6 39.47 27.01 o
9 3 6 2443.29 48.62 o
10 3 6 3657.75 56.70 o
11 3 6 454.03 30.74 o
12 3 6 7.04 30.38 o
13 3 6 1728.69 47.61 o
14 3 6 37.02 30.78 o
15 3 6 937.30 42.90 o
16 3 6 142.69 36.66 o
17 3 6 136.72 38.91 o
18 3 6 141.49 49.02 o
19 3 6 131.08 49.69 o
20 3 6 -51.06 51.06 o
21 3 6 402.73 49.07 o
22 3 6 85.67 64.48 o
23 3 6 177.48 59.95 o
-23 4 6 -105.77 105.77 o
-22 4 6 44.99 60.62 o
-21 4 6 1799.28 91.29 o
-20 4 6 102.86 52.50 o
-19 4 6 370.32 53.59 o
-18 4 6 705.61 60.81 o
-17 4 6 1318.82 61.72 o
-16 4 6 707.10 47.32 o
-15 4 6 58.43 35.24 o
-14 4 6 3733.99 59.42 o
-13 4 6 66.60 33.98 o
-12 4 6 3592.78 59.99 o
-11 4 6 56.07 28.35 o
-10 4 6 9542.92 86.10 o
-9 4 6 219.38 26.13 o
-8 4 6 5843.22 62.89 o
-7 4 6 980.31 32.63 o
-6 4 6 106.98 26.44 o
-5 4 6 15450.81 107.38 o
-4 4 6 629.32 30.31 o
-3 4 6 855.62 31.24 o
-2 4 6 128.57 23.13 o
-1 4 6 9912.58 76.12 o
0 4 6 8.09 20.80 o
1 4 6 799.67 28.52 o
2 4 6 4953.87 61.41 o
3 4 6 8998.76 79.84 o
4 4 6 880.71 31.84 o
5 4 6 239.72 28.73 o
6 4 6 15983.20 120.03 o
7 4 6 266.26 30.26 o
8 4 6 791.56 34.33 o
9 4 6 103.17 28.02 o
10 4 6 2239.96 48.97 o
11 4 6 847.56 37.06 o
12 4 6 342.92 35.37 o
13 4 6 4325.32 70.09 o
14 4 6 500.34 37.07 o
15 4 6 33.27 35.17 o
16 4 6 131.65 40.43 o
17 4 6 3744.70 76.78 o
18 4 6 -12.60 46.55 o
19 4 6 152.68 49.71 o
20 4 6 27.49 54.64 o
21 4 6 1044.59 61.57 o
22 4 6 664.72 75.47 o
-22 5 6 480.19 57.09 o
-21 5 6 -35.16 54.66 o
-20 5 6 3848.38 95.76 o
-19 5 6 1018.41 66.08 o
-18 5 6 218.18 54.98 o
-17 5 6 6457.63 112.40 o
-16 5 6 1216.19 52.39 o
-15 5 6 1395.71 49.11 o
-14 5 6 35.87 34.00 o
-13 5 6 10066.60 94.07 o
-12 5 6 2497.01 57.42 o
-11 5 6 2294.72 52.80 o
-10 5 6 2839.09 54.09 o
-9 5 6 27087.81 149.73 o
-8 5 6 958.95 35.18 o
-7 5 6 717.60 30.87 o
-6 5 6 17807.77 115.62 o
-5 5 6 701.94 31.80 o
-4 5 6 1572.24 39.66 o
-3 5 6 785.66 31.30 o
-2 5 6 28695.43 152.11 o
-1 5 6 7879.74 72.59 o
0 5 6 7508.24 71.38 o
1 5 6 9447.45 84.29 o
2 5 6 7533.47 72.88 o
3 5 6 4203.36 55.42 o
4 5 6 5177.13 62.22 o
5 5 6 8713.87 86.92 o
6 5 6 2010.71 48.97 o
7 5 6 6765.69 80.08 o
8 5 6 187.89 29.47 o
9 5 6 1351.80 43.25 o
10 5 6 1007.15 40.70 o
11 5 6 339.84 32.75 o
12 5 6 1162.82 44.19 o
13 5 6 1105.26 41.93 o
14 5 6 7027.13 86.01 o
15 5 6 0.64 36.42 o
16 5 6 10.68 42.48 o
17 5 6 529.99 54.98 o
18 5 6 1398.27 61.11 o
19 5 6 305.19 52.67 o
20 5 6 104.99 55.43 o
21 5 6 1888.07 73.95 o
22 5 6 1127.28 63.00 o
-22 6 6 759.83 158.98 o
-21 6 6 3607.13 93.07 o
-20 6 6 1378.08 82.59 o
-19 6 6 1338.33 73.01 o
-18 6 6 4627.72 104.78 o
-17 6 6 2628.67 79.21 o
-16 6 6 816.28 54.14 o
-15 6 6 5051.55 81.52 o
-14 6 6 2899.76 63.30 o
-13 6 6 613.05 37.58 o
-12 6 6 3487.54 67.80 o
-11 6 6 3655.76 65.44 o
-10 6 6 4006.99 67.06 o
-9 6 6 6375.93 77.60 o
-8 6 6 2462.77 49.59 o
-7 6 6 9304.31 82.75 o
-6 6 6 410.68 29.88 o
-5 6 6 10887.48 92.31 o
-4 6 6 6464.98 70.34 o
-3 6 6 637.79 29.97 o
-2 6 6 26.80 25.15 o
-1 6 6 6460.36 70.81 o
0 6 6 15728.13 110.96 o
1 6 6 430.04 29.43 o
2 6 6 15724.08 112.17 o
3 6 6 44.49 27.80 o
4 6 6 2414.09 50.53 o
5 6 6 378.09 30.07 o
6 6 6 16134.74 127.80 o
7 6 6 523.22 34.22 o
8 6 6 197.29 30.94 o
9 6 6 5392.65 76.90 o
10 6 6 10453.10 106.09 o
11 6 6 1915.33 51.86 o
12 6 6 2135.60 52.26 o
13 6 6 12652.93 121.79 o
14 6 6 1159.95 48.38 o
15 6 6 2813.92 65.69 o
16 6 6 1750.33 73.10 o
17 6 6 443.65 54.31 o
18 6 6 31.49 48.62 o
19 6 6 2444.43 113.70 o
20 6 6 1861.38 74.29 o
21 6 6 1325.73 79.61 o
22 6 6 729.21 99.34 o
-21 7 6 1130.05 65.44 o
-20 7 6 790.05 61.55 o
-19 7 6 452.13 57.94 o
-18 7 6 198.80 58.28 o
-17 7 6 80.34 53.29 o
-16 7 6 124.36 49.55 o
-15 7 6 993.27 51.18 o
-14 7 6 2093.21 54.46 o
-13 7 6 12561.90 116.39 o
-12 7 6 1111.73 42.93 o
-11 7 6 4487.12 72.33 o
-10 7 6 3247.81 62.50 o
-9 7 6 3375.49 60.22 o
-8 7 6 2369.24 49.84 o
-7 7 6 387.57 28.58 o
-6 7 6 17214.52 121.70 o
-5 7 6 6916.68 79.48 o
-4 7 6 1746.05 42.73 o
-3 7 6 6433.90 72.23 o
-2 7 6 4151.09 59.35 o
-1 7 6 19.94 25.81 o
0 7 6 7031.40 77.29 o
1 7 6 5261.69 69.35 o
2 7 6 3747.20 59.53 o
3 7 6 86.00 26.75 o
4 7 6 15861.05 130.58 o
5 7 6 16509.36 133.31 o
6 7 6 263.16 30.50 o
7 7 6 7872.88 90.75 o
8 7 6 3467.91 64.66 o
9 7 6 1484.67 48.69 o
10 7 6 287.07 35.03 o
11 7 6 45.01 31.71 o
12 7 6 6582.46 84.03 o
13 7 6 521.30 40.40 o
14 7 6 4620.54 76.93 o
15 7 6 378.22 46.39 o
16 7 6 25.22 49.48 o
17 7 6 21.40 49.78 o
18 7 6 1644.44 69.80 o
19 7 6 462.49 54.92 o
20 7 6 65.36 56.90 o
21 7 6 1622.38 79.98 o
-21 8 6 69.30 58.37 o
-20 8 6 85.57 49.47 o
-19 8 6 -30.63 60.63 o
-18 8 6 301.45 60.44 o
-17 8 6 555.51 63.93 o
-16 8 6 357.71 54.55 o
-15 8 6 732.05 58.54 o
-14 8 6 881.22 46.53 o
-13 8 6 2198.22 59.79 o
-12 8 6 1408.48 50.37 o
-11 8 6 159.57 32.51 o
-10 8 6 1.20 29.29 o
-9 8 6 32.49 31.50 o
-8 8 6 63.99 31.28 o
-7 8 6 2806.20 55.75 o
-6 8 6 475.45 31.15 o
-5 8 6 1723.58 44.80 o
-4 8 6 3500.63 57.77 o
-3 8 6 102.42 25.55 o
-2 8 6 184.43 28.41 o
-1 8 6 6.08 28.16 o
0 8 6 195.07 29.50 o
1 8 6 63.37 26.08 o
2 8 6 19.91 28.22 o
3 8 6 562.28 33.88 o
4 8 6 852.22 38.09 o
5 8 6 4940.66 75.25 o
6 8 6 6236.36 88.01 o
7 8 6 69.44 32.34 o
8 8 6 1003.14 45.96 o
9 8 6 1002.32 45.66 o
10 8 6 285.87 33.95 o
11 8 6 1345.96 46.70 o
12 8 6 1281.16 46.64 o
13 8 6 5354.17 83.42 o
14 8 6 880.58 53.80 o
15 8 6 821.30 50.57 o
16 8 6 2651.29 75.85 o
17 8 6 247.67 51.10 o
18 8 6 371.37 49.12 o
19 8 6 69.25 54.93 o
20 8 6 -41.96 47.41 o
21 8 6 174.97 77.72 o
-20 9 6 36.81 49.71 o
-19 9 6 -2.10 49.56 o
-18 9 6 302.33 58.14 o
-17 9 6 15.46 56.64 o
-16 9 6 38.97 56.04 o
-15 9 6 323.13 52.04 o
-14 9 6 275.59 47.09 o
-13 9 6 29.15 41.09 o
-12 9 6 6.04 36.24 o
-11 9 6 273.59 35.73 o
-10 9 6 232.96 32.81 o
-9 9 6 1142.09 39.03 o
-8 9 6 1193.26 49.86 o
-7 9 6 15.26 34.10 o
-6 9 6 61.02 31.53 o
-5 9 6 164.05 30.67 o
-4 9 6 1590.14 46.00 o
-3 9 6 178.80 28.27 o
-2 9 6 393.23 31.00 o
-1 9 6 26.65 28.28 o
0 9 6 1476.87 45.58 o
1 9 6 764.85 36.28 o
2 9 6 -26.76 28.39 o
3 9 6 2328.51 53.14 o
4 9 6 1033.50 41.71 o
5 9 6 2030.33 55.17 o
6 9 6 949.71 43.39 o
7 9 6 32.07 31.82 o
8 9 6 889.73 42.69 o
9 9 6 4940.95 78.09 o
10 9 6 59.02 36.12 o
11 9 6 1673.13 52.72 o
12 9 6 74.16 35.44 o
13 9 6 29.46 37.70 o
14 9 6 90.41 48.82 o
15 9 6 796.46 51.42 o
16 9 6 -47.73 47.73 o
17 9 6 109.60 48.35 o
18 9 6 1132.16 64.54 o
19 9 6 78.47 60.74 o
20 9 6 129.43 81.77 o
-19 10 6 -53.27 53.27 o
-18 10 6 122.92 53.55 o
-17 10 6 1758.81 86.57 o
-16 10 6 105.83 59.05 o
-15 10 6 158.88 50.95 o
-14 10 6 2432.58 83.62 o
-13 10 6 20.06 49.87 o
-12 10 6 4619.71 86.54 o
-11 10 6 144.58 34.77 o
-10 10 6 48.98 32.95 o
-9 10 6 299.04 33.51 o
-8 10 6 250.05 32.12 o
-7 10 6 964.35 39.80 o
-6 10 6 2398.68 57.67 o
-5 10 6 3975.82 76.12 o
-4 10 6 1588.48 50.03 o
-3 10 6 2065.71 53.59 o
-2 10 6 991.61 41.32 o
-1 10 6 2550.14 56.70 o
0 10 6 654.25 36.90 o
1 10 6 680.31 39.27 o
2 10 6 243.81 32.68 o
3 10 6 1526.56 47.50 o
4 10 6 -31.94 31.94 o
5 10 6 792.91 43.72 o
6 10 6 2596.59 56.66 o
7 10 6 621.05 36.53 o
8 10 6 21.34 33.85 o
9 10 6 1183.10 48.09 o
10 10 6 1744.47 55.28 o
11 10 6 28.81 36.11 o
12 10 6 13.81 42.27 o
13 10 6 2200.58 63.65 o
14 10 6 568.90 48.24 o
15 10 6 120.79 45.69 o
16 10 6 436.50 52.68 o
17 10 6 304.25 44.92 o
18 10 6 1342.80 70.43 o
19 10 6 238.71 101.66 o
-18 11 6 453.83 60.08 o
-17 11 6 36.55 59.22 o
-16 11 6 2705.32 99.74 o
-15 11 6 164.85 56.77 o
-14 11 6 579.93 66.18 o
-13 11 6 4589.36 114.33 o
-12 11 6 1605.16 69.16 o
-11 11 6 548.48 46.88 o
-10 11 6 3532.61 71.10 o
-9 11 6 1779.60 50.84 o
-8 11 6 988.44 43.05 o
-7 11 6 242.40 33.97 o
-6 11 6 3401.31 64.60 o
-5 11 6 3247.81 61.83 o
-4 11 6 636.96 36.78 o
-3 11 6 7264.67 87.12 o
-2 11 6 3351.59 61.88 o
-1 11 6 42.45 33.02 o
0 11 6 674.54 37.75 o
1 11 6 428.55 34.95 o
2 11 6 1075.20 41.75 o
3 11 6 1201.86 43.17 o
4 11 6 2464.50 55.72 o
5 11 6 5433.17 75.22 o
6 11 6 8.89 31.34 o
7 11 6 6959.66 86.19 o
8 11 6 703.06 41.76 o
9 11 6 803.66 45.38 o
10 11 6 18.40 38.28 o
11 11 6 1921.33 60.89 o
12 11 6 2054.00 63.99 o
13 11 6 26.81 41.71 o
14 11 6 3309.78 80.27 o
15 11 6 2162.59 88.26 o
16 11 6 50.33 46.95 o
17 11 6 1483.87 96.43 o
18 11 6 398.73 73.30 o
-17 12 6 101.78 55.45 o
-16 12 6 508.73 57.62 o
-15 12 6 671.74 64.07 o
-14 12 6 446.12 54.03 o
-13 12 6 73.65 47.01 o
-12 12 6 2246.56 82.36 o
-11 12 6 4018.26 98.51 o
-10 12 6 978.13 58.85 o
-9 12 6 401.58 42.60 o
-8 12 6 3654.29 70.31 o
-7 12 6 5754.77 86.08 o
-6 12 6 18.60 35.20 o
-5 12 6 1356.18 49.60 o
-4 12 6 15375.92 142.53 o
-3 12 6 1337.91 46.63 o
-2 12 6 5592.66 80.95 o
-1 12 6 8001.32 92.69 o
0 12 6 2832.59 62.82 o
1 12 6 1048.25 43.44 o
2 12 6 2658.36 58.62 o
3 12 6 13540.34 127.67 o
4 12 6 83.88 33.30 o
5 12 6 1474.56 46.90 o
6 12 6 1210.77 44.44 o
7 12 6 7752.33 101.71 o
8 12 6 -9.45 37.81 o
9 12 6 2800.02 69.21 o
10 12 6 151.21 44.55 o
11 12 6 134.01 43.34 o
12 12 6 846.95 49.64 o
13 12 6 2314.62 66.02 o
14 12 6 431.71 40.80 o
15 12 6 -7.01 42.18 o
16 12 6 1440.44 59.75 o
17 12 6 1024.48 129.95 o
-16 13 6 1722.18 110.49 o
-15 13 6 -11.80 45.92 o
-14 13 6 313.27 57.66 o
-13 13 6 283.72 44.60 o
-12 13 6 1939.21 69.73 o
-11 13 6 874.78 52.46 o
-10 13 6 4039.72 89.98 o
-9 13 6 1000.69 58.35 o
-8 13 6 555.18 52.68 o
-7 13 6 1223.24 56.58 o
-6 13 6 1239.78 54.96 o
-5 13 6 536.57 41.45 o
-4 13 6 56.55 38.09 o
-3 13 6 2752.78 66.49 o
-2 13 6 415.31 37.39 o
-1 13 6 828.86 41.11 o
0 13 6 15.05 36.19 o
1 13 6 6648.59 89.89 o
2 13 6 1822.96 54.21 o
3 13 6 48.00 35.12 o
4 13 6 2428.41 61.16 o
5 13 6 2856.35 66.21 o
6 13 6 1091.06 50.58 o
7 13 6 257.26 43.11 o
8 13 6 1638.78 63.84 o
9 13 6 1669.18 63.00 o
10 13 6 379.74 47.30 o
11 13 6 5611.13 112.48 o
12 13 6 1493.53 62.28 o
13 13 6 1468.34 57.67 o
14 13 6 275.06 45.06 o
15 13 6 2164.73 81.68 o
16 13 6 704.62 92.93 o
-15 14 6 906.57 105.98 o
-14 14 6 -37.24 37.24 o
-13 14 6 28.30 37.80 o
-12 14 6 881.04 57.97 o
-11 14 6 1465.35 60.04 o
-10 14 6 199.98 42.57 o
-9 14 6 -2.66 46.05 o
-8 14 6 236.61 47.83 o
-7 14 6 2313.89 74.46 o
-6 14 6 640.35 56.16 o
-5 14 6 207.59 53.17 o
-4 14 6 348.48 51.09 o
-3 14 6 727.48 55.99 o
-2 14 6 402.38 48.48 o
-1 14 6 111.23 42.55 o
0 14 6 1538.34 60.88 o
1 14 6 350.14 46.19 o
2 14 6 476.77 51.56 o
3 14 6 1853.08 76.10 o
4 14 6 -21.25 43.40 o
5 14 6 148.73 44.62 o
6 14 6 444.44 45.15 o
7 14 6 120.51 46.57 o
8 14 6 67.32 45.02 o
9 14 6 469.75 48.56 o
10 14 6 394.64 46.15 o
11 14 6 -12.02 44.30 o
12 14 6 891.24 54.24 o
13 14 6 -47.98 66.74 o
14 14 6 197.02 40.79 o
-13 15 6 75.39 95.48 o
-12 15 6 19.13 35.31 o
-11 15 6 152.31 44.69 o
-10 15 6 81.47 44.10 o
-9 15 6 659.67 66.45 o
-8 15 6 154.05 45.71 o
-7 15 6 85.05 51.68 o
-6 15 6 145.61 51.04 o
-5 15 6 248.64 64.19 o
-4 15 6 18.46 48.31 o
-3 15 6 817.01 59.55 o
-2 15 6 875.20 56.98 o
-1 15 6 390.18 49.95 o
0 15 6 406.78 51.89 o
1 15 6 28.42 45.59 o
2 15 6 135.81 51.80 o
3 15 6 195.27 48.93 o
4 15 6 1052.40 79.60 o
5 15 6 1304.99 64.61 o
6 15 6 93.18 52.97 o
7 15 6 -23.80 47.27 o
8 15 6 -43.65 43.65 o
9 15 6 107.99 42.77 o
10 15 6 112.12 43.11 o
11 15 6 422.78 52.58 o
12 15 6 172.11 51.06 o
13 15 6 -48.49 57.55 o
-11 16 6 759.88 84.66 o
-10 16 6 752.74 60.30 o
-9 16 6 84.00 45.60 o
-8 16 6 1658.44 83.15 o
-7 16 6 169.93 54.67 o
-6 16 6 63.62 41.84 o
-5 16 6 -12.50 43.06 o
-4 16 6 362.90 48.31 o
-3 16 6 -42.06 44.99 o
-2 16 6 21.60 46.62 o
-1 16 6 1732.01 67.60 o
0 16 6 1278.33 61.90 o
1 16 6 119.42 42.76 o
2 16 6 277.49 49.68 o
3 16 6 2.33 45.32 o
4 16 6 -10.71 50.95 o
5 16 6 249.47 51.38 o
6 16 6 35.51 50.16 o
7 16 6 204.52 54.86 o
8 16 6 125.32 42.42 o
9 16 6 1354.93 69.03 o
10 16 6 2020.38 112.96 o
11 16 6 -5.39 66.85 o
-8 17 6 1218.72 77.41 o
-7 17 6 1724.08 72.43 o
-6 17 6 2288.52 90.38 o
-5 17 6 407.69 46.80 o
-4 17 6 -6.31 42.67 o
-3 17 6 2312.57 75.54 o
-2 17 6 1331.21 67.36 o
-1 17 6 257.73 45.12 o
0 17 6 603.93 50.97 o
1 17 6 3707.58 102.79 o
2 17 6 680.42 68.88 o
3 17 6 -29.96 90.58 o
4 17 6 2046.26 100.32 o
5 17 6 2147.32 82.75 o
6 17 6 36.61 43.40 o
7 17 6 128.16 50.13 o
8 17 6 2141.36 184.12 o
-3 18 6 266.89 82.59 o
-2 18 6 520.69 61.35 o
-1 18 6 523.25 56.39 o
0 18 6 1769.10 74.29 o
1 18 6 -30.92 47.91 o
2 18 6 140.84 52.81 o
3 18 6 1423.26 117.21 o
-23 1 7 88.75 64.44 o
-22 1 7 40.88 64.83 o
-21 1 7 1080.49 73.70 o
-20 1 7 458.11 66.25 o
-19 1 7 219.88 61.27 o
-18 1 7 416.13 59.29 o
-17 1 7 803.68 50.78 o
-16 1 7 62.65 37.77 o
-15 1 7 229.31 34.42 o
-14 1 7 840.77 38.80 o
-13 1 7 8.15 32.41 o
-12 1 7 2066.27 47.00 o
-11 1 7 2684.40 52.84 o
-10 1 7 10063.30 90.25 o
-9 1 7 2733.77 50.35 o
-8 1 7 347.89 28.92 o
-7 1 7 16190.53 112.75 o
-6 1 7 1176.76 35.36 o
-5 1 7 130.67 25.36 o
-4 1 7 12168.64 94.35 o
-3 1 7 5467.65 62.23 o
-2 1 7 4901.34 61.82 o
-1 1 7 623.88 32.78 o
0 1 7 11903.71 116.43 o
1 1 7 7516.89 86.87 o
2 1 7 3591.60 63.25 o
3 1 7 9522.51 91.42 o
4 1 7 23630.99 152.51 o
5 1 7 1035.19 36.01 o
6 1 7 18755.88 124.25 o
7 1 7 6095.48 76.22 o
8 1 7 24214.80 188.02 o
9 1 7 4255.53 65.36 o
10 1 7 4438.65 74.82 o
11 1 7 2768.72 57.54 o
12 1 7 697.01 40.26 o
13 1 7 3789.20 75.37 o
14 1 7 48.93 36.20 o
15 1 7 797.90 43.08 o
16 1 7 592.08 45.38 o
17 1 7 702.81 46.72 o
18 1 7 -7.84 50.20 o
19 1 7 548.44 51.35 o
20 1 7 1199.29 63.86 o
21 1 7 1212.63 61.99 o
22 1 7 49.66 49.54 o
23 1 7 48.74 81.37 o
-23 2 7 30.62 85.99 o
-22 2 7 1939.15 141.19 o
-21 2 7 285.03 60.56 o
-20 2 7 -60.23 60.23 o
-19 2 7 5623.76 125.25 o
-18 2 7 2041.53 80.69 o
-17 2 7 993.82 49.89 o
-16 2 7 41.60 38.55 o
-15 2 7 2420.40 58.52 o
-14 2 7 92.90 34.09 o
-13 2 7 23.95 33.99 o
-12 2 7 492.63 34.28 o
-11 2 7 19076.39 128.92 o
-10 2 7 126.94 28.40 o
-9 2 7 11047.09 93.82 o
-8 2 7 7488.90 74.83 o
-7 2 7 1530.43 40.22 o
-6 2 7 21476.43 129.18 o
-5 2 7 79.40 24.64 o
-4 2 7 13412.36 95.94 o
-3 2 7 1489.67 33.28 o
-2 2 7 24541.03 144.82 o
-1 2 7 554.19 28.95 o
0 2 7 1839.54 42.46 o
1 2 7 79.53 24.91 o
2 2 7 23654.12 157.06 o
3 2 7 191.96 25.92 o
4 2 7 2121.89 52.51 o
5 2 7 16690.19 118.73 o
6 2 7 4581.80 67.29 o
7 2 7 9551.50 91.42 o
8 2 7 2571.36 54.20 o
9 2 7 3207.30 58.15 o
10 2 7 737.38 37.45 o
11 2 7 556.55 37.78 o
12 2 7 6673.43 84.49 o
13 2 7 2165.50 52.50 o
14 2 7 349.88 34.10 o
15 2 7 202.65 34.11 o
16 2 7 3307.23 64.28 o
17 2 7 113.82 45.33 o
18 2 7 18.11 48.27 o
19 2 7 2407.70 74.74 o
20 2 7 1775.28 68.02 o
21 2 7 2013.43 76.28 o
22 2 7 1084.55 76.76 o
23 2 7 2253.42 143.51 o
-23 3 7 1279.69 97.27 o
-22 3 7 629.43 70.18 o
-21 3 7 3910.01 131.30 o
-20 3 7 117.65 54.66 o
-19 3 7 868.35 65.95 o
-18 3 7 2289.26 85.76 o
-17 3 7 3504.53 84.34 o
-16 3 7 1302.65 51.67 o
-15 3 7 5.75 36.37 o
-14 3 7 3775.30 64.30 o
-13 3 7 1556.18 48.71 o
-12 3 7 303.53 32.83 o
-11 3 7 8472.76 82.98 o
-10 3 7 19427.51 122.39 o
-9 3 7 812.94 32.21 o
-8 3 7 58.28 25.63 o
-7 3 7 6327.73 65.98 o
-6 3 7 2312.39 42.13 o
-5 3 7 3.48 23.66 o
-4 3 7 2261.43 42.71 o
-3 3 7 6078.59 61.61 o
-2 3 7 330.94 23.17 o
-1 3 7 1314.90 37.71 o
0 3 7 17797.78 131.76 o
1 3 7 6947.89 80.03 o
2 3 7 4783.37 66.10 o
3 3 7 2976.12 53.67 o
4 3 7 15264.06 122.78 o
5 3 7 1288.61 40.15 o
6 3 7 1361.71 40.19 o
7 3 7 648.73 35.27 o
8 3 7 5594.76 73.23 o
9 3 7 2619.65 53.49 o
10 3 7 322.74 31.67 o
11 3 7 4445.55 65.90 o
12 3 7 5107.21 71.73 o
13 3 7 1885.45 51.84 o
14 3 7 5918.55 76.23 o
15 3 7 2426.81 55.12 o
16 3 7 1116.59 50.44 o
17 3 7 3411.98 73.11 o
18 3 7 329.75 47.61 o
19 3 7 -16.28 49.74 o
20 3 7 2635.15 85.22 o
21 3 7 2135.66 69.27 o
22 3 7 310.79 50.20 o
-22 4 7 4289.96 137.63 o
-21 4 7 -71.65 71.65 o
-20 4 7 1540.52 76.81 o
-19 4 7 3626.38 100.59 o
-18 4 7 562.49 58.59 o
-17 4 7 395.10 51.65 o
-16 4 7 117.77 41.21 o
-15 4 7 2492.62 59.36 o
-14 4 7 2058.86 49.56 o
-13 4 7 3586.59 65.98 o
-12 4 7 6006.74 80.03 o
-11 4 7 2054.11 47.02 o
-10 4 7 4256.99 61.34 o
-9 4 7 1865.41 43.30 o
-8 4 7 2356.65 47.21 o
-7 4 7 3601.03 54.63 o
-6 4 7 412.48 29.11 o
-5 4 7 13801.02 111.90 o
-4 4 7 4198.49 59.57 o
-3 4 7 2147.90 43.42 o
-2 4 7 24841.49 143.23 o
-1 4 7 1290.53 36.03 o
0 4 7 13.62 25.48 o
1 4 7 4822.20 64.40 o
2 4 7 5333.78 69.44 o
3 4 7 2233.10 50.00 o
4 4 7 6443.80 72.85 o
5 4 7 4725.26 67.61 o
6 4 7 18975.05 138.19 o
7 4 7 158.33 29.99 o
8 4 7 428.94 32.23 o
9 4 7 448.80 33.05 o
10 4 7 770.63 38.15 o
11 4 7 1347.33 44.60 o
12 4 7 3693.56 67.21 o
13 4 7 3234.67 61.80 o
14 4 7 917.68 42.74 o
15 4 7 4490.27 73.15 o
16 4 7 5124.83 84.20 o
17 4 7 577.34 51.41 o
18 4 7 24.09 44.88 o
19 4 7 353.57 53.50 o
20 4 7 2488.74 90.42 o
21 4 7 212.50 51.38 o
22 4 7 279.29 54.77 o
-22 5 7 128.11 71.95 o
-21 5 7 425.31 72.43 o
-20 5 7 93.10 50.87 o
-19 5 7 90.34 53.39 o
-18 5 7 216.70 55.71 o
-17 5 7 278.90 54.40 o
-16 5 7 -9.34 43.47 o
-15 5 7 888.62 45.18 o
-14 5 7 3379.68 62.77 o
-13 5 7 2806.09 55.43 o
-12 5 7 1458.79 50.11 o
-11 5 7 6.81 32.29 o
-10 5 7 2321.93 51.31 o
-9 5 7 1060.42 40.45 o
-8 5 7 4234.14 61.35 o
-7 5 7 4028.30 57.66 o
-6 5 7 4678.08 61.56 o
-5 5 7 383.22 29.72 o
-4 5 7 3318.54 54.13 o
-3 5 7 2336.80 47.32 o
-2 5 7 287.81 27.73 o
-1 5 7 4704.85 60.88 o
0 5 7 2158.24 45.25 o
1 5 7 2977.61 56.69 o
2 5 7 392.61 29.27 o
3 5 7 5314.67 69.25 o
4 5 7 4433.16 62.11 o
5 5 7 191.36 31.15 o
6 5 7 492.04 34.06 o
7 5 7 22.65 30.96 o
8 5 7 368.16 31.76 o
9 5 7 346.75 32.99 o
10 5 7 646.55 38.43 o
11 5 7 1082.22 41.83 o
12 5 7 975.62 40.76 o
13 5 7 778.03 41.96 o
14 5 7 4418.34 74.86 o
15 5 7 1698.49 54.39 o
16 5 7 617.89 51.17 o
17 5 7 72.10 49.06 o
18 5 7 467.26 47.06 o
19 5 7 -27.71 53.65 o
20 5 7 23.30 52.39 o
21 5 7 36.13 46.35 o
22 5 7 325.99 97.62 o
-22 6 7 408.00 131.96 o
-21 6 7 747.32 55.99 o
-20 6 7 195.43 61.30 o
-19 6 7 95.09 57.17 o
-18 6 7 69.85 57.49 o
-17 6 7 282.62 52.31 o
-16 6 7 316.51 49.93 o
-15 6 7 1007.34 50.91 o
-14 6 7 81.02 35.54 o
-13 6 7 1251.51 45.18 o
-12 6 7 88.65 32.09 o
-11 6 7 19.79 34.35 o
-10 6 7 2377.88 57.64 o
-9 6 7 60.58 29.73 o
-8 6 7 55.83 28.27 o
-7 6 7 179.83 27.25 o
-6 6 7 97.07 27.43 o
-5 6 7 3068.61 53.95 o
-4 6 7 408.13 30.48 o
-3 6 7 1286.55 41.16 o
-2 6 7 1172.87 38.04 o
-1 6 7 143.59 27.52 o
0 6 7 34.09 27.13 o
1 6 7 1404.72 41.68 o
2 6 7 58.32 26.08 o
3 6 7 83.99 27.16 o
4 6 7 449.42 33.17 o
5 6 7 52.97 29.01 o
6 6 7 838.84 39.82 o
7 6 7 16.69 31.11 o
8 6 7 93.73 31.00 o
9 6 7 599.93 36.57 o
10 6 7 26.28 33.54 o
11 6 7 1344.89 46.66 o
12 6 7 335.34 35.99 o
13 6 7 0.62 37.78 o
14 6 7 102.55 38.16 o
15 6 7 75.95 42.46 o
16 6 7 120.00 50.12 o
17 6 7 89.86 45.57 o
18 6 7 463.87 53.01 o
19 6 7 3.63 49.63 o
20 6 7 161.95 52.16 o
21 6 7 86.24 55.89 o
-21 7 7 961.36 65.34 o
-20 7 7 81.86 49.54 o
-19 7 7 223.21 56.78 o
-18 7 7 2474.65 82.84 o
-17 7 7 9.87 51.46 o
-16 7 7 279.55 52.57 o
-15 7 7 1515.03 65.40 o
-14 7 7 8858.21 109.51 o
-13 7 7 1942.33 55.63 o
-12 7 7 715.41 39.50 o
-11 7 7 453.80 35.69 o
-10 7 7 2340.23 58.51 o
-9 7 7 924.25 41.53 o
-8 7 7 57.72 29.53 o
-7 7 7 4568.52 65.84 o
-6 7 7 1051.43 38.60 o
-5 7 7 22.09 27.09 o
-4 7 7 1160.64 39.95 o
-3 7 7 18802.91 131.78 o
-2 7 7 1577.84 44.09 o
-1 7 7 6284.02 80.60 o
0 7 7 483.25 32.23 o
1 7 7 771.80 35.42 o
2 7 7 42.22 27.28 o
3 7 7 15.91 28.56 o
4 7 7 5162.41 81.25 o
5 7 7 1249.74 46.53 o
6 7 7 1067.36 42.70 o
7 7 7 955.09 45.16 o
8 7 7 1529.59 51.35 o
9 7 7 2337.22 58.85 o
10 7 7 994.13 46.86 o
11 7 7 987.87 43.25 o
12 7 7 756.41 40.06 o
13 7 7 694.95 42.88 o
14 7 7 73.38 43.23 o
15 7 7 2252.96 65.39 o
16 7 7 95.52 47.11 o
17 7 7 1786.54 68.66 o
18 7 7 319.14 48.99 o
19 7 7 -21.42 48.60 o
20 7 7 349.27 49.56 o
21 7 7 241.62 83.77 o
-20 8 7 45.48 47.02 o
-19 8 7 3257.72 102.19 o
-18 8 7 2824.19 94.56 o
-17 8 7 905.63 71.97 o
-16 8 7 845.69 61.68 o
-15 8 7 2811.17 83.10 o
-14 8 7 959.58 54.85 o
-13 8 7 66.06 37.77 o
-12 8 7 4289.37 75.68 o
-11 8 7 4783.77 75.41 o
-10 8 7 596.99 35.94 o
-9 8 7 3044.73 65.90 o
-8 8 7 2167.11 54.98 o
-7 8 7 2608.21 55.93 o
-6 8 7 3472.52 58.62 o
-5 8 7 5575.08 74.92 o
-4 8 7 5199.50 70.81 o
-3 8 7 88.22 26.67 o
-2 8 7 5496.95 72.76 o
-1 8 7 7293.31 85.80 o
0 8 7 218.84 29.88 o
1 8 7 2703.44 57.03 o
2 8 7 1827.85 48.82 o
3 8 7 771.70 37.26 o
4 8 7 3021.31 63.03 o
5 8 7 6136.25 92.82 o
6 8 7 2016.38 57.60 o
7 8 7 42.86 35.22 o
8 8 7 426.19 40.11 o
9 8 7 2638.67 61.38 o
10 8 7 30.94 34.01 o
11 8 7 1130.17 46.19 o
12 8 7 4203.43 75.20 o
13 8 7 2222.02 62.30 o
14 8 7 677.68 48.85 o
15 8 7 991.02 53.26 o
16 8 7 537.56 53.05 o
17 8 7 150.29 54.18 o
18 8 7 230.43 46.05 o
19 8 7 865.24 65.27 o
20 8 7 980.22 104.19 o
-20 9 7 1054.08 113.99 o
-19 9 7 1022.62 60.40 o
-18 9 7 821.36 64.62 o
-17 9 7 3151.60 95.77 o
-16 9 7 209.98 54.97 o
-15 9 7 686.85 58.97 o
-14 9 7 1834.58 71.51 o
-13 9 7 1401.39 62.62 o
-12 9 7 272.44 40.15 o
-11 9 7 4538.95 80.33 o
-10 9 7 12999.39 124.19 o
-9 9 7 4333.28 69.40 o
-8 9 7 236.39 32.08 o
-7 9 7 6727.36 94.99 o
-6 9 7 2364.32 58.85 o
-5 9 7 100.11 32.01 o
-4 9 7 3301.47 64.66 o
-3 9 7 4693.23 73.93 o
-2 9 7 2143.55 51.45 o
-1 9 7 166.44 32.85 o
0 9 7 13184.54 125.75 o
1 9 7 6179.47 88.83 o
2 9 7 3482.69 71.05 o
3 9 7 6737.60 90.95 o
4 9 7 3042.58 65.01 o
5 9 7 153.07 34.15 o
6 9 7 28.09 36.58 o
7 9 7 3772.42 72.33 o
8 9 7 5913.66 85.43 o
9 9 7 419.04 37.97 o
10 9 7 2986.14 64.05 o
11 9 7 6772.33 94.16 o
12 9 7 1084.59 49.23 o
13 9 7 2251.14 70.81 o
14 9 7 2782.08 79.26 o
15 9 7 681.58 52.67 o
16 9 7 284.50 47.79 o
17 9 7 151.86 62.46 o
18 9 7 4703.67 100.59 o
19 9 7 1080.61 80.13 o
20 9 7 1242.12 112.17 o
-19 10 7 1406.63 89.77 o
-18 10 7 1533.06 84.88 o
-17 10 7 -40.39 54.35 o
-16 10 7 561.05 62.45 o
-15 10 7 571.08 56.72 o
-14 10 7 87.91 51.66 o
-13 10 7 1145.81 68.43 o
-12 10 7 1975.90 65.53 o
-11 10 7 2078.93 59.29 o
-10 10 7 83.97 34.90 o
-9 10 7 4962.76 73.94 o
-8 10 7 7344.47 87.18 o
-7 10 7 80.26 31.47 o
-6 10 7 1750.07 47.97 o
-5 10 7 3796.35 68.48 o
-4 10 7 48.70 34.80 o
-3 10 7 243.05 34.33 o
-2 10 7 5234.65 79.58 o
-1 10 7 3922.03 72.74 o
0 10 7 193.14 33.42 o
1 10 7 629.39 40.58 o
2 10 7 3336.87 72.97 o
3 10 7 3779.72 78.65 o
4 10 7 506.10 40.27 o
5 10 7 625.84 39.80 o
6 10 7 2848.31 60.26 o
7 10 7 1461.23 48.64 o
8 10 7 583.58 40.85 o
9 10 7 3908.78 75.99 o
10 10 7 2952.27 67.84 o
11 10 7 85.73 39.47 o
12 10 7 4345.44 81.93 o
13 10 7 2843.36 83.09 o
14 10 7 34.38 45.11 o
15 10 7 593.64 51.64 o
16 10 7 2146.03 76.23 o
17 10 7 2510.26 77.60 o
18 10 7 75.02 50.53 o
19 10 7 2140.01 137.51 o
-18 11 7 307.77 56.97 o
-17 11 7 498.94 71.74 o
-16 11 7 548.15 57.37 o
-15 11 7 329.88 54.92 o
-14 11 7 219.33 53.73 o
-13 11 7 410.81 54.40 o
-12 11 7 116.54 46.45 o
-11 11 7 1196.47 60.22 o
-10 11 7 183.21 42.47 o
-9 11 7 1461.38 51.08 o
-8 11 7 712.33 40.36 o
-7 11 7 225.85 35.72 o
-6 11 7 1199.67 45.20 o
-5 11 7 174.57 34.28 o
-4 11 7 183.18 34.95 o
-3 11 7 34.20 33.02 o
-2 11 7 1125.94 43.19 o
-1 11 7 2850.99 61.11 o
0 11 7 5.30 33.46 o
1 11 7 124.36 30.42 o
2 11 7 2856.81 59.34 o
3 11 7 830.94 40.97 o
4 11 7 863.92 43.69 o
5 11 7 222.96 34.74 o
6 11 7 2215.05 54.08 o
7 11 7 221.30 35.07 o
8 11 7 508.60 40.08 o
9 11 7 2009.57 58.84 o
10 11 7 806.25 51.17 o
11 11 7 64.48 44.35 o
12 11 7 65.21 43.25 o
13 11 7 412.67 44.52 o
14 11 7 1277.86 63.72 o
15 11 7 862.32 59.18 o
16 11 7 42.98 46.18 o
17 11 7 1034.98 86.88 o
18 11 7 237.14 115.31 o
-17 12 7 -31.07 62.15 o
-16 12 7 222.09 51.54 o
-15 12 7 440.64 49.66 o
-14 12 7 751.29 63.24 o
-13 12 7 171.16 49.03 o
-12 12 7 622.85 59.68 o
-11 12 7 107.83 47.18 o
-10 12 7 781.49 54.18 o
-9 12 7 461.71 49.48 o
-8 12 7 249.64 41.57 o
-7 12 7 230.65 38.72 o
-6 12 7 407.31 42.44 o
-5 12 7 255.13 39.37 o
-4 12 7 116.70 36.82 o
-3 12 7 157.42 34.73 o
-2 12 7 542.20 38.77 o
-1 12 7 1439.85 49.59 o
0 12 7 5779.14 81.13 o
1 12 7 409.57 35.21 o
2 12 7 458.01 36.64 o
3 12 7 34.92 35.65 o
4 12 7 165.83 35.07 o
5 12 7 109.49 35.95 o
6 12 7 579.91 40.33 o
7 12 7 736.50 43.86 o
8 12 7 175.21 44.79 o
9 12 7 2595.79 75.62 o
10 12 7 -1.40 44.56 o
11 12 7 3.47 45.03 o
12 12 7 231.00 43.78 o
13 12 7 159.42 41.86 o
14 12 7 303.12 40.61 o
15 12 7 593.30 51.09 o
16 12 7 64.77 58.06 o
17 12 7 -64.15 64.15 o
-16 13 7 441.49 63.83 o
-15 13 7 190.15 44.61 o
-14 13 7 1439.36 69.18 o
-13 13 7 638.13 50.74 o
-12 13 7 83.83 40.69 o
-11 13 7 292.13 46.21 o
-10 13 7 478.82 50.37 o
-9 13 7 167.51 45.11 o
-8 13 7 783.26 59.56 o
-7 13 7 706.22 57.50 o
-6 13 7 422.06 46.25 o
-5 13 7 31.84 40.28 o
-4 13 7 231.97 43.90 o
-3 13 7 4178.26 81.54 o
-2 13 7 710.95 42.11 o
-1 13 7 143.72 37.86 o
0 13 7 702.61 42.83 o
1 13 7 1994.47 60.33 o
2 13 7 817.25 46.13 o
3 13 7 827.92 44.59 o
4 13 7 3737.42 79.88 o
5 13 7 579.78 43.85 o
6 13 7 831.88 53.34 o
7 13 7 415.03 47.42 o
8 13 7 3296.34 87.73 o
9 13 7 36.55 47.08 o
10 13 7 1787.28 71.43 o
11 13 7 163.36 52.34 o
12 13 7 -17.35 43.19 o
13 13 7 200.54 45.18 o
14 13 7 361.50 48.44 o
15 13 7 580.83 59.88 o
-14 14 7 639.33 47.17 o
-13 14 7 887.71 51.23 o
-12 14 7 2777.28 73.86 o
-11 14 7 566.13 48.17 o
-10 14 7 563.23 49.59 o
-9 14 7 1171.08 61.83 o
-8 14 7 678.14 60.99 o
-7 14 7 135.50 45.22 o
-6 14 7 73.75 49.54 o
-5 14 7 4443.21 103.82 o
-4 14 7 3339.86 89.30 o
-3 14 7 925.17 58.44 o
-2 14 7 6148.40 122.04 o
-1 14 7 2173.14 88.36 o
0 14 7 217.83 53.38 o
1 14 7 844.06 61.14 o
2 14 7 2054.73 79.12 o
3 14 7 3614.28 87.99 o
4 14 7 101.12 44.28 o
5 14 7 4100.10 100.45 o
6 14 7 4328.48 93.79 o
7 14 7 255.85 48.85 o
8 14 7 2416.24 74.26 o
9 14 7 1249.10 61.77 o
10 14 7 54.50 58.20 o
11 14 7 126.86 44.74 o
12 14 7 1592.23 62.64 o
13 14 7 2281.64 105.78 o
14 14 7 88.96 44.77 o
-12 15 7 11.64 45.75 o
-11 15 7 3183.62 133.76 o
-10 15 7 2312.40 111.18 o
-9 15 7 313.89 56.78 o
-8 15 7 1365.91 65.33 o
-7 15 7 55.71 48.94 o
-6 15 7 3241.20 93.95 o
-5 15 7 787.50 57.45 o
-4 15 7 2550.93 84.52 o
-3 15 7 3560.81 94.15 o
-2 15 7 1497.80 68.95 o
-1 15 7 1530.75 71.43 o
0 15 7 515.52 51.64 o
1 15 7 637.50 57.19 o
2 15 7 -35.37 49.27 o
3 15 7 7124.59 132.30 o
4 15 7 2019.77 74.71 o
5 15 7 1737.18 72.61 o
6 15 7 1448.15 69.60 o
7 15 7 10811.71 244.79 o
8 15 7 79.84 42.91 o
9 15 7 159.57 52.40 o
10 15 7 2008.57 133.07 o
11 15 7 1557.75 79.00 o
12 15 7 10.39 44.01 o
-10 16 7 81.96 62.86 o
-9 16 7 2748.31 112.81 o
-8 16 7 1413.14 69.81 o
-7 16 7 -9.19 50.16 o
-6 16 7 418.94 52.77 o
-5 16 7 2738.58 96.18 o
-4 16 7 162.70 43.77 o
-3 16 7 98.25 46.50 o
-2 16 7 632.39 59.01 o
-1 16 7 3947.92 104.99 o
0 16 7 231.05 61.67 o
1 16 7 1042.79 59.71 o
2 16 7 1258.57 65.35 o
3 16 7 319.77 47.10 o
4 16 7 478.77 47.92 o
5 16 7 1517.87 66.41 o
6 16 7 817.74 61.58 o
7 16 7 102.72 45.84 o
8 16 7 270.33 75.87 o
9 16 7 1172.52 81.18 o
10 16 7 1685.33 99.38 o
-7 17 7 606.52 59.74 o
-6 17 7 74.95 45.34 o
-5 17 7 338.25 44.41 o
-4 17 7 -6.52 46.39 o
-3 17 7 -38.34 38.34 o
-2 17 7 380.66 45.41 o
-1 17 7 242.36 46.31 o
0 17 7 291.06 45.41 o
1 17 7 782.43 60.48 o
2 17 7 272.91 43.07 o
3 17 7 1970.45 73.41 o
4 17 7 420.94 64.60 o
5 17 7 24.99 49.04 o
6 17 7 182.98 59.45 o
7 17 7 370.16 88.31 o
-1 18 7 165.75 100.39 o
0 18 7 -93.35 93.35 o
-23 0 8 2777.33 151.02 o
-22 0 8 523.51 96.13 o
-21 0 8 34.81 86.39 o
-20 0 8 6899.77 262.43 o
-19 0 8 2206.17 118.31 o
-18 0 8 207.56 86.63 o
-17 0 8 647.23 72.54 o
-16 0 8 2095.96 79.68 o
-15 0 8 3876.25 94.83 o
-14 0 8 998.53 58.33 o
-13 0 8 2588.62 79.60 o
-12 0 8 13591.89 159.43 o
-11 0 8 70.14 45.24 o
-10 0 8 10784.98 136.10 o
-9 0 8 3184.59 74.96 o
-8 0 8 1938.98 64.53 o
-7 0 8 -23.84 41.67 o
-6 0 8 9.20 37.60 o
-5 0 8 32820.15 294.61 o
-4 0 8 43756.03 303.46 o
-3 0 8 7116.54 107.31 o
-2 0 8 17078.64 174.15 o
-1 0 8 1324.58 70.93 o
0 0 8 13146.14 210.20 o
1 0 8 133.40 50.43 o
2 0 8 34922.45 369.98 o
3 0 8 7356.00 162.47 o
4 0 8 18073.72 222.50 o
5 0 8 11627.62 145.89 o
6 0 8 26366.44 212.66 o
7 0 8 23393.41 281.96 o
8 0 8 10668.15 152.51 o
9 0 8 511.02 54.25 o
10 0 8 4264.65 111.46 o
11 0 8 5706.47 121.51 o
12 0 8 5529.99 125.76 o
13 0 8 838.23 59.37 o
14 0 8 41.99 52.06 o
15 0 8 18466.90 229.71 o
16 0 8 1619.11 77.57 o
17 0 8 25.78 60.38 o
18 0 8 6963.47 149.65 o
19 0 8 182.34 73.79 o
20 0 8 322.07 66.62 o
21 0 8 -53.44 67.58 o
22 0 8 2953.15 164.12 o
-23 1 8 17.64 161.64 o
-22 1 8 615.68 68.13 o
-21 1 8 2837.30 107.78 o
-20 1 8 1079.96 70.32 o
-19 1 8 1703.85 77.05 o
-18 1 8 1346.27 73.38 o
-17 1 8 3290.03 78.92 o
-16 1 8 101.58 40.82 o
-15 1 8 2267.84 55.51 o
-14 1 8 482.23 36.86 o
-13 1 8 677.86 39.19 o
-12 1 8 2153.03 51.73 o
-11 1 8 10920.81 97.76 o
-10 1 8 2452.42 49.89 o
-9 1 8 603.28 31.97 o
-8 1 8 2765.45 50.41 o
-7 1 8 1514.69 40.94 o
-6 1 8 8179.23 82.20 o
-5 1 8 3341.03 57.37 o
-4 1 8 17772.57 126.35 o
-3 1 8 17093.27 132.95 o
-2 1 8 27.05 26.37 o
-1 1 8 46206.83 268.19 o
0 1 8 3123.70 61.62 o
1 1 8 1733.44 49.71 o
2 1 8 854.21 38.50 o
3 1 8 19752.32 150.14 o
4 1 8 8268.30 89.39 o
5 1 8 1186.55 42.86 o
6 1 8 8384.26 89.77 o
7 1 8 5982.65 79.61 o
8 1 8 2542.16 59.70 o
9 1 8 982.89 41.06 o
10 1 8 3978.44 74.70 o
11 1 8 102.44 36.38 o
12 1 8 1033.17 47.82 o
13 1 8 977.28 46.39 o
14 1 8 5748.17 85.03 o
15 1 8 164.46 37.88 o
16 1 8 2472.45 67.28 o
17 1 8 478.24 45.17 o
18 1 8 577.55 49.75 o
19 1 8 1461.35 67.20 o
20 1 8 26.89 48.08 o
21 1 8 982.82 68.36 o
22 1 8 320.19 50.32 o
-22 2 8 -59.54 59.54 o
-21 2 8 4.80 61.71 o
-20 2 8 295.66 61.00 o
-19 2 8 149.34 54.90 o
-18 2 8 324.64 58.41 o
-17 2 8 490.71 52.56 o
-16 2 8 1743.36 55.40 o
-15 2 8 182.76 37.60 o
-14 2 8 655.66 38.02 o
-13 2 8 85.00 35.31 o
-12 2 8 234.57 33.51 o
-11 2 8 448.57 34.03 o
-10 2 8 811.97 36.23 o
-9 2 8 9798.91 88.45 o
-8 2 8 3057.74 52.25 o
-7 2 8 5755.41 68.91 o
-6 2 8 6301.34 72.12 o
-5 2 8 533.66 33.97 o
-4 2 8 2653.81 49.58 o
-3 2 8 55.38 26.88 o
-2 2 8 931.87 39.87 o
-1 2 8 8760.99 107.55 o
0 2 8 1309.22 43.47 o
1 2 8 4718.40 72.07 o
2 2 8 9413.21 103.79 o
3 2 8 576.82 38.52 o
4 2 8 23057.95 178.65 o
5 2 8 1924.05 51.10 o
6 2 8 360.49 36.79 o
7 2 8 3589.18 61.40 o
8 2 8 1281.79 46.76 o
9 2 8 125.71 33.51 o
10 2 8 170.13 32.47 o
11 2 8 3680.40 73.34 o
12 2 8 3902.71 71.42 o
13 2 8 364.82 36.29 o
14 2 8 2214.80 57.82 o
15 2 8 1383.18 48.93 o
16 2 8 55.90 41.27 o
17 2 8 5.63 44.75 o
18 2 8 45.40 43.24 o
19 2 8 177.86 51.64 o
20 2 8 64.76 51.33 o
21 2 8 120.76 49.59 o
22 2 8 568.95 61.55 o
-22 3 8 155.78 55.54 o
-21 3 8 99.82 73.43 o
-20 3 8 108.34 61.00 o
-19 3 8 572.29 60.13 o
-18 3 8 810.01 63.06 o
-17 3 8 276.72 50.49 o
-16 3 8 791.77 46.90 o
-15 3 8 373.17 38.46 o
-14 3 8 657.86 39.60 o
-13 3 8 1331.48 45.51 o
-12 3 8 179.90 32.59 o
-11 3 8 1257.92 42.66 o
-10 3 8 96.13 27.84 o
-9 3 8 70.77 26.67 o
-8 3 8 143.69 25.58 o
-7 3 8 811.64 33.60 o
-6 3 8 98.34 26.47 o
-5 3 8 32.38 25.60 o
-4 3 8 186.70 26.01 o
-3 3 8 13.16 24.32 o
-2 3 8 28.10 23.87 o
-1 3 8 366.70 32.30 o
0 3 8 195.28 33.51 o
1 3 8 158.29 32.96 o
2 3 8 1687.68 55.64 o
3 3 8 26.13 32.44 o
4 3 8 3207.32 61.69 o
5 3 8 1201.12 43.84 o
6 3 8 -7.65 29.95 o
7 3 8 173.98 32.77 o
8 3 8 1488.57 49.08 o
9 3 8 5922.73 79.79 o
10 3 8 7.97 32.83 o
11 3 8 508.82 38.27 o
12 3 8 271.50 37.16 o
13 3 8 685.40 39.49 o
14 3 8 1246.43 45.03 o
15 3 8 276.85 36.22 o
16 3 8 438.26 41.68 o
17 3 8 217.13 46.65 o
18 3 8 104.45 46.56 o
19 3 8 253.74 57.75 o
20 3 8 -15.32 57.62 o
21 3 8 -16.25 60.41 o
22 3 8 5.07 56.19 o
-22 4 8 149.28 72.85 o
-21 4 8 150.38 71.77 o
-20 4 8 1489.00 79.53 o
-19 4 8 457.29 58.21 o
-18 4 8 161.22 58.59 o
-17 4 8 32.54 55.43 o
-16 4 8 2214.55 64.35 o
-15 4 8 1856.65 56.20 o
-14 4 8 98.92 37.13 o
-13 4 8 363.15 36.38 o
-12 4 8 1836.51 52.62 o
-11 4 8 52.79 33.75 o
-10 4 8 961.11 38.00 o
-9 4 8 4523.73 69.88 o
-8 4 8 1287.78 41.09 o
-7 4 8 1458.48 43.88 o
-6 4 8 305.09 29.58 o
-5 4 8 1865.33 47.08 o
-4 4 8 197.97 27.85 o
-3 4 8 881.98 35.39 o
-2 4 8 5350.37 66.10 o
-1 4 8 4449.47 61.78 o
0 4 8 1970.80 49.81 o
1 4 8 1961.11 50.44 o
2 4 8 4705.93 73.10 o
3 4 8 200.47 30.22 o
4 4 8 3075.01 67.04 o
5 4 8 2155.18 56.08 o
6 4 8 5973.86 85.26 o
7 4 8 30.61 29.92 o
8 4 8 129.06 32.92 o
9 4 8 454.46 40.68 o
10 4 8 15.71 34.45 o
11 4 8 4254.18 76.03 o
12 4 8 82.04 35.25 o
13 4 8 32.46 36.42 o
14 4 8 90.20 36.32 o
15 4 8 4039.30 72.70 o
16 4 8 94.07 45.37 o
17 4 8 33.30 45.84 o
18 4 8 694.29 55.83 o
19 4 8 1206.62 74.09 o
20 4 8 81.55 51.99 o
21 4 8 90.58 50.45 o
22 4 8 1040.87 94.40 o
-22 5 8 -30.20 81.68 o
-21 5 8 123.80 81.79 o
-20 5 8 1862.37 90.29 o
-19 5 8 242.22 53.74 o
-18 5 8 1208.16 70.75 o
-17 5 8 5642.76 116.67 o
-16 5 8 45.26 51.60 o
-15 5 8 2954.56 70.26 o
-14 5 8 814.64 42.22 o
-13 5 8 713.53 41.05 o
-12 5 8 398.93 35.92 o
-11 5 8 1405.61 49.71 o
-10 5 8 340.04 33.55 o
-9 5 8 584.52 34.79 o
-8 5 8 17418.44 133.10 o
-7 5 8 1731.73 44.36 o
-6 5 8 130.84 27.33 o
-5 5 8 4972.54 72.44 o
-4 5 8 9926.33 98.56 o
-3 5 8 163.20 28.79 o
-2 5 8 12.65 26.87 o
-1 5 8 9973.24 96.91 o
0 5 8 1906.79 50.17 o
1 5 8 540.38 34.21 o
2 5 8 6351.50 76.37 o
3 5 8 5679.57 72.87 o
4 5 8 1056.71 37.65 o
5 5 8 506.31 37.35 o
6 5 8 3813.62 68.24 o
7 5 8 9485.63 104.37 o
8 5 8 849.91 39.13 o
9 5 8 600.75 39.23 o
10 5 8 6481.89 91.37 o
11 5 8 2629.02 59.82 o
12 5 8 3273.24 64.24 o
13 5 8 7246.57 94.76 o
14 5 8 8506.38 103.01 o
15 5 8 53.80 39.42 o
16 5 8 1457.30 63.26 o
17 5 8 191.02 46.52 o
18 5 8 1683.98 98.09 o
19 5 8 1051.85 65.39 o
20 5 8 132.42 52.04 o
21 5 8 869.90 69.72 o
-21 6 8 137.78 56.09 o
-20 6 8 2532.19 97.00 o
-19 6 8 2718.31 92.23 o
-18 6 8 228.96 53.51 o
-17 6 8 4294.91 105.10 o
-16 6 8 2537.04 81.25 o
-15 6 8 87.83 41.36 o
-14 6 8 11.94 37.11 o
-13 6 8 6201.37 85.96 o
-12 6 8 5881.19 80.61 o
-11 6 8 4526.53 72.08 o
-10 6 8 320.86 35.80 o
-9 6 8 5902.30 81.75 o
-8 6 8 7020.95 84.43 o
-7 6 8 3246.44 59.27 o
-6 6 8 6731.33 82.11 o
-5 6 8 19911.98 138.08 o
-4 6 8 4654.09 65.11 o
-3 6 8 1902.11 46.59 o
-2 6 8 369.12 30.85 o
-1 6 8 8894.47 101.09 o
0 6 8 8630.52 93.69 o
1 6 8 12166.71 111.15 o
2 6 8 16023.65 126.43 o
3 6 8 634.80 35.35 o
4 6 8 19730.99 152.54 o
5 6 8 5868.21 87.72 o
6 6 8 1715.24 54.49 o
7 6 8 1136.38 46.73 o
8 6 8 2477.39 62.02 o
9 6 8 108.57 33.07 o
10 6 8 26.86 35.37 o
11 6 8 5009.12 78.76 o
12 6 8 1980.04 50.52 o
13 6 8 1247.43 50.14 o
14 6 8 2128.61 65.64 o
15 6 8 4451.97 87.63 o
16 6 8 264.06 49.76 o
17 6 8 346.91 47.34 o
18 6 8 760.26 55.75 o
19 6 8 2683.49 109.39 o
20 6 8 452.79 58.99 o
21 6 8 710.00 60.49 o
-21 7 8 1713.37 105.22 o
-20 7 8 444.22 50.68 o
-19 7 8 631.28 70.79 o
-18 7 8 1058.51 67.67 o
-17 7 8 326.63 55.47 o
-16 7 8 108.54 51.73 o
-15 7 8 303.93 53.23 o
-14 7 8 3572.83 76.44 o
-13 7 8 118.98 37.39 o
-12 7 8 10474.27 111.26 o
-11 7 8 10279.80 105.09 o
-10 7 8 814.13 40.87 o
-9 7 8 1213.39 46.67 o
-8 7 8 7992.13 93.42 o
-7 7 8 1239.50 42.58 o
-6 7 8 2468.06 53.80 o
-5 7 8 987.12 37.48 o
-4 7 8 9934.12 97.47 o
-3 7 8 7.04 28.36 o
-2 7 8 5507.34 78.77 o
-1 7 8 1839.77 49.77 o
0 7 8 461.82 32.84 o
1 7 8 479.56 32.35 o
2 7 8 6208.87 85.30 o
3 7 8 2905.77 64.55 o
4 7 8 2781.95 63.81 o
5 7 8 326.98 34.70 o
6 7 8 14176.67 146.56 o
7 7 8 5047.59 87.33 o
8 7 8 753.98 45.03 o
9 7 8 1592.12 54.74 o
10 7 8 4097.56 71.26 o
11 7 8 4920.43 80.43 o
12 7 8 258.96 36.02 o
13 7 8 3572.74 73.18 o
14 7 8 9627.07 137.10 o
15 7 8 -8.49 49.07 o
16 7 8 1817.13 70.12 o
17 7 8 1518.60 72.10 o
18 7 8 -44.56 44.56 o
19 7 8 1024.32 59.74 o
20 7 8 154.00 48.71 o
-20 8 8 819.45 106.22 o
-19 8 8 434.95 53.95 o
-18 8 8 128.46 56.20 o
-17 8 8 335.00 54.52 o
-16 8 8 84.69 49.27 o
-15 8 8 1961.67 73.25 o
-14 8 8 48.09 47.56 o
-13 8 8 2901.20 75.04 o
-12 8 8 40.59 38.05 o
-11 8 8 106.23 36.83 o
-10 8 8 3578.40 67.20 o
-9 8 8 394.49 35.36 o
-8 8 8 260.53 36.23 o
-7 8 8 191.15 33.33 o
-6 8 8 1518.52 47.12 o
-5 8 8 734.62 37.75 o
-4 8 8 1754.21 46.87 o
-3 8 8 634.57 37.39 o
-2 8 8 1933.97 50.51 o
-1 8 8 1172.47 43.85 o
0 8 8 286.03 30.93 o
1 8 8 314.72 32.78 o
2 8 8 834.04 39.66 o
3 8 8 196.57 35.33 o
4 8 8 739.82 41.11 o
5 8 8 9750.07 116.63 o
6 8 8 24.54 36.43 o
7 8 8 1225.20 52.70 o
8 8 8 3412.93 68.27 o
9 8 8 51.11 36.21 o
10 8 8 3188.24 67.46 o
11 8 8 8.17 37.11 o
12 8 8 136.89 39.34 o
13 8 8 697.77 49.20 o
14 8 8 -39.46 46.80 o
15 8 8 2303.35 75.42 o
16 8 8 150.08 49.15 o
17 8 8 840.78 59.43 o
18 8 8 581.04 56.80 o
19 8 8 18.29 44.30 o
20 8 8 -20.11 65.68 o
-19 9 8 268.97 50.24 o
-18 9 8 192.54 50.65 o
-17 9 8 116.12 60.06 o
-16 9 8 -26.18 49.41 o
-15 9 8 45.75 49.31 o
-14 9 8 13.08 48.43 o
-13 9 8 -26.99 48.39 o
-12 9 8 369.63 45.80 o
-11 9 8 279.96 42.19 o
-10 9 8 563.12 41.39 o
-9 9 8 730.06 40.86 o
-8 9 8 192.64 32.48 o
-7 9 8 16.75 33.38 o
-6 9 8 334.13 38.35 o
-5 9 8 491.69 38.66 o
-4 9 8 121.26 32.60 o
-3 9 8 256.17 33.51 o
-2 9 8 64.09 31.31 o
-1 9 8 20.36 33.15 o
0 9 8 599.28 38.03 o
1 9 8 440.53 36.21 o
2 9 8 518.21 38.24 o
3 9 8 1964.49 61.50 o
4 9 8 1817.37 59.31 o
5 9 8 266.77 37.62 o
6 9 8 3315.74 66.97 o
7 9 8 50.95 33.87 o
8 9 8 -27.40 35.30 o
9 9 8 243.65 37.45 o
10 9 8 -39.05 39.05 o
11 9 8 260.22 41.21 o
12 9 8 -22.50 44.05 o
13 9 8 37.48 48.18 o
14 9 8 561.71 54.81 o
15 9 8 93.64 47.40 o
16 9 8 569.48 81.77 o
17 9 8 0.34 63.66 o
18 9 8 950.89 65.93 o
19 9 8 256.69 130.39 o
-19 10 8 -14.58 55.33 o
-18 10 8 42.25 47.94 o
-17 10 8 165.20 57.51 o
-16 10 8 434.09 48.95 o
-15 10 8 255.51 47.79 o
-14 10 8 21.92 48.59 o
-13 10 8 614.00 60.92 o
-12 10 8 1579.15 65.90 o
-11 10 8 200.68 43.61 o
-10 10 8 998.40 47.20 o
-9 10 8 155.31 34.18 o
-8 10 8 234.40 35.30 o
-7 10 8 21.93 33.33 o
-6 10 8 442.08 38.31 o
-5 10 8 9871.21 103.03 o
-4 10 8 -6.95 31.84 o
-3 10 8 5260.01 79.21 o
-2 10 8 1923.82 54.14 o
-1 10 8 12.54 32.86 o
0 10 8 2335.00 63.55 o
1 10 8 240.78 37.08 o
2 10 8 1925.65 55.65 o
3 10 8 404.31 34.49 o
4 10 8 815.52 40.26 o
5 10 8 1215.97 46.25 o
6 10 8 2173.73 55.45 o
7 10 8 3278.90 69.82 o
8 10 8 3175.25 69.46 o
9 10 8 267.76 39.34 o
10 10 8 116.49 41.79 o
11 10 8 726.82 49.93 o
12 10 8 25.77 44.53 o
13 10 8 639.74 54.11 o
14 10 8 636.25 52.73 o
15 10 8 1287.40 63.04 o
16 10 8 229.51 64.20 o
17 10 8 211.59 66.81 o
18 10 8 2328.21 103.68 o
-18 11 8 1112.37 81.94 o
-17 11 8 202.87 59.68 o
-16 11 8 109.53 49.25 o
-15 11 8 749.76 65.10 o
-14 11 8 1369.81 84.13 o
-13 11 8 983.01 61.64 o
-12 11 8 596.80 54.76 o
-11 11 8 4896.56 100.88 o
-10 11 8 1769.31 61.59 o
-9 11 8 160.50 40.43 o
-8 11 8 2519.86 62.20 o
-7 11 8 1637.38 51.50 o
-6 11 8 903.61 43.84 o
-5 11 8 414.08 36.83 o
-4 11 8 7413.30 93.88 o
-3 11 8 7770.33 97.32 o
-2 11 8 150.49 33.95 o
-1 11 8 10682.40 110.92 o
0 11 8 644.07 39.32 o
1 11 8 772.88 40.48 o
2 11 8 1011.18 43.80 o
3 11 8 5912.18 88.67 o
4 11 8 3159.62 70.13 o
5 11 8 1199.34 48.73 o
6 11 8 10055.99 114.98 o
7 11 8 5088.72 81.61 o
8 11 8 -22.67 37.36 o
9 11 8 2603.95 70.29 o
10 11 8 893.41 58.08 o
11 11 8 78.17 46.14 o
12 11 8 60.79 43.04 o
13 11 8 1677.93 71.13 o
14 11 8 5191.12 106.69 o
15 11 8 123.33 44.04 o
16 11 8 1629.36 121.39 o
17 11 8 932.42 94.18 o
-17 12 8 261.58 68.67 o
-16 12 8 1055.70 66.58 o
-15 12 8 653.06 55.21 o
-14 12 8 1230.64 98.71 o
-13 12 8 1365.82 74.32 o
-12 12 8 1594.13 68.28 o
-11 12 8 1019.05 56.51 o
-10 12 8 3057.57 79.98 o
-9 12 8 5106.91 101.84 o
-8 12 8 652.67 50.18 o
-7 12 8 593.22 45.91 o
-6 12 8 7524.92 105.52 o
-5 12 8 1568.93 59.39 o
-4 12 8 483.58 38.86 o
-3 12 8 5962.00 92.33 o
-2 12 8 6267.45 95.83 o
-1 12 8 585.92 42.00 o
0 12 8 578.53 38.26 o
1 12 8 7492.65 94.94 o
2 12 8 7211.64 96.19 o
3 12 8 986.92 44.66 o
4 12 8 1932.95 59.22 o
5 12 8 12700.80 139.83 o
6 12 8 1860.86 58.76 o
7 12 8 1781.98 60.53 o
8 12 8 3010.82 84.29 o
9 12 8 1613.61 68.35 o
10 12 8 119.54 44.84 o
11 12 8 3019.59 78.44 o
12 12 8 4524.62 96.52 o
13 12 8 206.14 51.45 o
14 12 8 1470.98 77.75 o
15 12 8 3383.05 126.80 o
16 12 8 1993.51 101.10 o
-15 13 8 1966.40 82.28 o
-14 13 8 1139.21 63.68 o
-13 13 8 48.41 44.95 o
-12 13 8 -13.76 44.78 o
-11 13 8 1412.27 61.62 o
-10 13 8 1833.04 68.54 o
-9 13 8 56.35 49.36 o
-8 13 8 546.00 57.16 o
-7 13 8 7068.24 125.63 o
-6 13 8 28.77 49.94 o
-5 13 8 1104.70 63.85 o
-4 13 8 1081.79 53.79 o
-3 13 8 2376.62 71.92 o
-2 13 8 272.61 43.19 o
-1 13 8 3578.16 87.13 o
0 13 8 1035.00 53.05 o
1 13 8 1288.23 55.53 o
2 13 8 204.47 42.90 o
3 13 8 5379.09 97.01 o
4 13 8 1063.98 52.43 o
5 13 8 2966.70 79.47 o
6 13 8 563.39 50.05 o
7 13 8 123.77 45.23 o
8 13 8 83.24 47.73 o
9 13 8 581.19 62.39 o
10 13 8 1436.75 71.53 o
11 13 8 1196.12 58.60 o
12 13 8 1147.09 62.53 o
13 13 8 2479.23 78.34 o
14 13 8 264.64 47.41 o
15 13 8 128.48 80.55 o
-14 14 8 213.92 64.25 o
-13 14 8 716.80 62.30 o
-12 14 8 57.09 47.26 o
-11 14 8 162.69 43.05 o
-10 14 8 464.94 47.44 o
-9 14 8 158.24 43.84 o
-8 14 8 75.32 47.41 o
-7 14 8 171.17 49.60 o
-6 14 8 1073.78 64.70 o
-5 14 8 27.48 46.78 o
-4 14 8 -0.91 45.35 o
-3 14 8 1081.81 63.00 o
-2 14 8 407.44 55.41 o
-1 14 8 1395.53 72.67 o
0 14 8 330.54 55.21 o
1 14 8 204.81 52.26 o
2 14 8 614.98 64.70 o
3 14 8 40.33 46.99 o
4 14 8 -3.91 43.29 o
5 14 8 1114.85 61.89 o
6 14 8 294.77 52.90 o
7 14 8 283.66 51.36 o
8 14 8 87.25 47.10 o
9 14 8 478.70 51.73 o
10 14 8 30.49 53.43 o
11 14 8 24.96 45.67 o
12 14 8 2881.39 100.17 o
13 14 8 126.86 52.27 o
-12 15 8 -6.60 82.61 o
-11 15 8 304.27 41.79 o
-10 15 8 154.77 45.77 o
-9 15 8 1026.73 57.50 o
-8 15 8 154.74 44.06 o
-7 15 8 195.90 44.99 o
-6 15 8 -42.98 47.28 o
-5 15 8 272.92 49.76 o
-4 15 8 232.12 47.66 o
-3 15 8 383.60 54.06 o
-2 15 8 87.10 53.84 o
-1 15 8 134.90 50.79 o
0 15 8 943.02 65.56 o
1 15 8 293.90 49.24 o
2 15 8 22.54 48.99 o
3 15 8 52.06 43.53 o
4 15 8 624.95 55.81 o
5 15 8 488.33 54.43 o
6 15 8 125.00 53.30 o
7 15 8 211.73 55.06 o
8 15 8 69.20 55.83 o
9 15 8 -4.99 56.25 o
10 15 8 1284.79 76.48 o
11 15 8 -16.79 52.92 o
12 15 8 250.66 75.65 o
-10 16 8 258.42 79.39 o
-9 16 8 733.30 58.61 o
-8 16 8 819.94 56.77 o
-7 16 8 278.97 49.37 o
-6 16 8 672.53 56.94 o
-5 16 8 -3.52 42.80 o
-4 16 8 68.25 43.65 o
-3 16 8 786.32 55.88 o
-2 16 8 827.24 67.08 o
-1 16 8 75.89 47.47 o
0 16 8 124.54 50.13 o
1 16 8 1103.98 63.15 o
2 16 8 1545.88 67.25 o
3 16 8 107.10 44.38 o
4 16 8 1363.64 61.12 o
5 16 8 290.86 47.35 o
6 16 8 214.94 52.75 o
7 16 8 60.26 98.40 o
8 16 8 345.15 50.99 o
9 16 8 1132.12 100.56 o
-6 17 8 414.16 50.13 o
-5 17 8 459.86 50.09 o
-4 17 8 3303.09 122.80 o
-3 17 8 959.77 51.51 o
-2 17 8 246.82 38.35 o
-1 17 8 1890.01 86.28 o
0 17 8 1696.89 69.69 o
1 17 8 76.58 42.74 o
2 17 8 1172.03 60.26 o
3 17 8 1814.30 68.58 o
4 17 8 745.00 73.21 o
5 17 8 -29.27 53.78 o
6 17 8 1452.83 203.81 o
-22 1 9 490.58 61.46 o
-21 1 9 136.72 53.00 o
-20 1 9 25.96 52.98 o
-19 1 9 147.25 56.96 o
-18 1 9 869.28 61.60 o
-17 1 9 136.40 50.03 o
-16 1 9 174.85 43.62 o
-15 1 9 497.96 37.88 o
-14 1 9 1.67 35.14 o
-13 1 9 2198.75 50.85 o
-12 1 9 -33.28 33.28 o
-11 1 9 37.93 30.97 o
-10 1 9 5972.50 76.62 o
-9 1 9 3977.65 59.79 o
-8 1 9 4629.93 62.51 o
-7 1 9 4366.05 64.87 o
-6 1 9 6674.50 85.57 o
-5 1 9 21136.78 162.37 o
-4 1 9 0.24 27.89 o
-3 1 9 114.71 29.29 o
-2 1 9 163.71 28.78 o
-1 1 9 2362.29 61.96 o
0 1 9 4615.80 82.12 o
1 1 9 658.81 39.61 o
2 1 9 32750.77 228.24 o
3 1 9 8303.71 100.52 o
4 1 9 7790.31 104.55 o
5 1 9 8764.52 111.90 o
6 1 9 3972.31 68.73 o
7 1 9 1416.06 47.38 o
8 1 9 5.89 35.14 o
9 1 9 46.84 32.36 o
10 1 9 3876.07 72.46 o
11 1 9 511.52 41.52 o
12 1 9 7945.35 106.25 o
13 1 9 2607.09 61.77 o
14 1 9 503.37 40.28 o
15 1 9 96.13 40.29 o
16 1 9 1182.66 56.69 o
17 1 9 959.65 54.55 o
18 1 9 143.55 54.23 o
19 1 9 153.90 49.49 o
20 1 9 671.70 53.66 o
21 1 9 79.04 47.63 o
22 1 9 342.99 59.73 o
-22 2 9 317.54 55.87 o
-21 2 9 2069.97 84.81 o
-20 2 9 476.38 58.56 o
-19 2 9 1285.47 72.87 o
-18 2 9 56.66 52.07 o
-17 2 9 1974.18 71.69 o
-16 2 9 1818.72 59.87 o
-15 2 9 96.63 39.23 o
-14 2 9 1310.82 45.47 o
-13 2 9 3376.99 60.25 o
-12 2 9 428.37 34.93 o
-11 2 9 152.17 32.26 o
-10 2 9 4838.54 69.54 o
-9 2 9 3704.71 61.45 o
-8 2 9 1050.36 39.65 o
-7 2 9 3915.73 65.29 o
-6 2 9 5716.61 78.00 o
-5 2 9 4698.87 78.81 o
-4 2 9 0.39 29.09 o
-3 2 9 7019.69 89.51 o
-2 2 9 9009.84 105.34 o
-1 2 9 449.05 39.64 o
0 2 9 9937.70 125.39 o
1 2 9 7167.65 96.44 o
2 2 9 126.54 34.80 o
3 2 9 27388.59 214.14 o
4 2 9 15315.31 148.73 o
5 2 9 3515.83 73.68 o
6 2 9 6905.82 99.90 o
7 2 9 9797.92 115.58 o
8 2 9 1378.72 58.15 o
9 2 9 1160.63 51.72 o
10 2 9 4378.66 79.38 o
11 2 9 6099.69 97.91 o
12 2 9 1032.47 46.01 o
13 2 9 2089.59 54.49 o
14 2 9 10360.54 113.54 o
15 2 9 185.57 38.43 o
16 2 9 23.80 45.86 o
17 2 9 4388.26 87.15 o
18 2 9 1443.40 62.46 o
19 2 9 236.68 53.11 o
20 2 9 571.29 54.08 o
21 2 9 4972.62 105.95 o
22 2 9 889.76 70.82 o
-22 3 9 1858.26 144.77 o
-21 3 9 2005.32 130.67 o
-20 3 9 125.55 66.70 o
-19 3 9 3041.69 96.61 o
-18 3 9 4058.54 93.97 o
-17 3 9 10.30 52.81 o
-16 3 9 940.89 56.24 o
-15 3 9 244.87 40.51 o
-14 3 9 2268.00 55.51 o
-13 3 9 219.21 34.54 o
-12 3 9 4732.07 71.29 o
-11 3 9 6595.50 84.44 o
-10 3 9 859.36 41.00 o
-9 3 9 21660.09 158.98 o
-8 3 9 149.41 27.85 o
-7 3 9 2797.09 54.51 o
-6 3 9 160.36 28.80 o
-5 3 9 19537.01 150.76 o
-4 3 9 4956.32 73.11 o
-3 3 9 4017.84 66.64 o
-2 3 9 26657.74 174.98 o
-1 3 9 7622.58 106.39 o
0 3 9 26.07 37.55 o
1 3 9 22.58 36.59 o
2 3 9 9766.21 123.34 o
3 3 9 1786.40 60.27 o
4 3 9 1676.51 51.96 o
5 3 9 542.56 38.44 o
6 3 9 12161.20 125.66 o
7 3 9 667.90 39.21 o
8 3 9 2072.12 58.86 o
9 3 9 6572.06 98.80 o
10 3 9 2100.99 58.31 o
11 3 9 1404.67 52.03 o
12 3 9 1817.65 50.81 o
13 3 9 11388.54 112.36 o
14 3 9 418.33 41.10 o
15 3 9 1803.72 58.95 o
16 3 9 2429.77 72.08 o
17 3 9 1351.40 63.66 o
18 3 9 807.52 57.58 o
19 3 9 239.64 62.67 o
20 3 9 7610.20 141.60 o
21 3 9 354.70 83.49 o
22 3 9 816.86 104.49 o
-22 4 9 587.06 106.85 o
-21 4 9 1964.01 98.44 o
-20 4 9 1862.45 123.79 o
-19 4 9 76.95 54.86 o
-18 4 9 1205.03 71.54 o
-17 4 9 2118.53 86.82 o
-16 4 9 162.38 50.16 o
-15 4 9 138.24 42.33 o
-14 4 9 -11.93 41.36 o
-13 4 9 5599.18 85.17 o
-12 4 9 477.80 39.24 o
-11 4 9 510.73 41.00 o
-10 4 9 11374.22 111.75 o
-9 4 9 2736.68 59.32 o
-8 4 9 4782.13 75.54 o
-7 4 9 674.61 36.02 o
-6 4 9 3926.41 66.76 o
-5 4 9 1060.23 41.02 o
-4 4 9 98.98 30.19 o
-3 4 9 10338.89 107.47 o
-2 4 9 7267.77 84.07 o
-1 4 9 1755.85 48.15 o
0 4 9 33237.14 219.34 o
1 4 9 10727.83 119.09 o
2 4 9 2049.09 62.33 o
3 4 9 112.99 31.96 o
4 4 9 6854.46 99.91 o
5 4 9 9517.10 121.77 o
6 4 9 989.83 47.85 o
7 4 9 1633.57 55.56 o
8 4 9 1200.98 48.94 o
9 4 9 186.32 38.32 o
10 4 9 5011.80 83.68 o
11 4 9 1011.04 47.92 o
12 4 9 4654.97 76.73 o
13 4 9 1560.71 52.69 o
14 4 9 3287.16 66.98 o
15 4 9 2997.62 68.37 o
16 4 9 1733.23 66.84 o
17 4 9 1200.98 58.49 o
18 4 9 2008.38 82.73 o
19 4 9 334.56 59.57 o
20 4 9 130.69 60.95 o
21 4 9 789.83 60.81 o
-21 5 9 77.83 64.45 o
-20 5 9 15.98 70.64 o
-19 5 9 858.03 70.46 o
-18 5 9 177.23 63.27 o
-17 5 9 15.93 61.69 o
-16 5 9 393.57 56.68 o
-15 5 9 151.79 44.08 o
-14 5 9 -25.36 39.13 o
-13 5 9 2652.68 63.39 o
-12 5 9 1571.49 49.58 o
-11 5 9 1264.31 47.96 o
-10 5 9 8.25 34.75 o
-9 5 9 78.67 33.14 o
-8 5 9 2037.40 52.34 o
-7 5 9 1499.56 48.32 o
-6 5 9 473.05 33.41 o
-5 5 9 760.96 37.12 o
-4 5 9 1679.13 47.14 o
-3 5 9 36.75 29.74 o
-2 5 9 106.90 28.19 o
-1 5 9 1207.85 41.76 o
0 5 9 1292.08 45.96 o
1 5 9 1851.67 56.07 o
2 5 9 5832.84 91.02 o
3 5 9 1621.55 52.48 o
4 5 9 423.12 34.31 o
5 5 9 48.41 32.65 o
6 5 9 981.82 47.34 o
7 5 9 1905.78 56.08 o
8 5 9 485.37 39.43 o
9 5 9 1273.91 54.64 o
10 5 9 3462.99 74.76 o
11 5 9 2234.75 58.11 o
12 5 9 987.57 44.15 o
13 5 9 1842.60 54.20 o
14 5 9 837.51 47.16 o
15 5 9 143.86 42.33 o
16 5 9 58.85 48.77 o
17 5 9 359.17 49.67 o
18 5 9 1325.15 69.99 o
19 5 9 588.91 62.93 o
20 5 9 67.02 57.97 o
21 5 9 233.22 81.72 o
-21 6 9 517.49 77.02 o
-20 6 9 58.20 71.14 o
-19 6 9 84.91 55.63 o
-18 6 9 240.08 52.53 o
-17 6 9 114.05 63.37 o
-16 6 9 304.70 55.27 o
-15 6 9 106.72 50.62 o
-14 6 9 109.14 40.75 o
-13 6 9 42.30 36.67 o
-12 6 9 349.80 38.47 o
-11 6 9 37.53 35.21 o
-10 6 9 2642.71 59.21 o
-9 6 9 1766.96 55.63 o
-8 6 9 126.44 32.51 o
-7 6 9 776.28 38.43 o
-6 6 9 401.76 30.72 o
-5 6 9 4096.20 65.72 o
-4 6 9 11.20 27.72 o
-3 6 9 1725.49 47.74 o
-2 6 9 2.67 31.12 o
-1 6 9 4276.42 75.84 o
0 6 9 1315.93 46.75 o
1 6 9 440.43 33.75 o
2 6 9 565.60 37.42 o
3 6 9 2075.82 56.72 o
4 6 9 69.81 34.44 o
5 6 9 2597.65 67.07 o
6 6 9 1169.78 51.37 o
7 6 9 250.18 37.21 o
8 6 9 430.17 38.01 o
9 6 9 43.27 38.39 o
10 6 9 444.70 38.56 o
11 6 9 806.15 44.89 o
12 6 9 547.46 41.47 o
13 6 9 43.08 37.40 o
14 6 9 66.11 41.72 o
15 6 9 269.59 49.53 o
16 6 9 394.22 49.36 o
17 6 9 910.53 65.91 o
18 6 9 526.78 59.53 o
19 6 9 -21.82 48.62 o
20 6 9 239.99 71.48 o
21 6 9 99.34 113.15 o
-20 7 9 53.21 48.65 o
-19 7 9 470.96 56.95 o
-18 7 9 1457.07 69.83 o
-17 7 9 109.44 50.28 o
-16 7 9 239.08 54.45 o
-15 7 9 334.58 50.56 o
-14 7 9 406.58 48.33 o
-13 7 9 49.85 41.57 o
-12 7 9 281.50 37.96 o
-11 7 9 199.70 36.25 o
-10 7 9 1302.81 49.10 o
-9 7 9 3637.68 68.55 o
-8 7 9 2657.92 63.79 o
-7 7 9 116.57 31.26 o
-6 7 9 145.63 30.48 o
-5 7 9 1107.31 41.46 o
-4 7 9 1128.05 44.63 o
-3 7 9 1329.14 45.20 o
-2 7 9 2757.18 62.31 o
-1 7 9 2042.24 55.29 o
0 7 9 -12.51 29.61 o
1 7 9 1414.71 46.48 o
2 7 9 244.75 31.94 o
3 7 9 732.79 43.26 o
4 7 9 2833.86 68.59 o
5 7 9 592.28 42.30 o
6 7 9 7169.42 111.91 o
7 7 9 201.46 38.87 o
8 7 9 36.32 36.20 o
9 7 9 10934.75 115.27 o
10 7 9 205.01 37.54 o
11 7 9 2252.60 60.88 o
12 7 9 820.53 43.85 o
13 7 9 2718.45 72.62 o
14 7 9 167.72 47.66 o
15 7 9 41.11 47.34 o
16 7 9 1810.17 70.98 o
17 7 9 3332.53 98.92 o
18 7 9 1046.55 59.78 o
19 7 9 236.71 56.12 o
20 7 9 462.23 57.56 o
-20 8 9 301.51 78.84 o
-19 8 9 -4.22 44.99 o
-18 8 9 126.01 64.56 o
-17 8 9 2447.57 77.06 o
-16 8 9 478.58 49.54 o
-15 8 9 121.30 46.30 o
-14 8 9 699.06 54.98 o
-13 8 9 3496.79 85.36 o
-12 8 9 866.26 51.85 o
-11 8 9 302.04 39.52 o
-10 8 9 2096.51 58.40 o
-9 8 9 3320.34 65.77 o
-8 8 9 109.27 32.15 o
-7 8 9 1691.65 49.47 o
-6 8 9 5862.65 89.46 o
-5 8 9 1051.91 45.00 o
-4 8 9 35.27 30.44 o
-3 8 9 6715.07 93.70 o
-2 8 9 3300.70 68.00 o
-1 8 9 250.35 32.76 o
0 8 9 1646.78 51.92 o
1 8 9 5511.32 87.47 o
2 8 9 38.44 33.17 o
3 8 9 2196.46 62.72 o
4 8 9 3904.23 82.49 o
5 8 9 3626.15 78.46 o
6 8 9 183.29 39.86 o
7 8 9 570.36 40.65 o
8 8 9 5550.36 82.04 o
9 8 9 727.67 40.96 o
10 8 9 1977.59 59.59 o
11 8 9 1012.60 49.40 o
12 8 9 654.57 44.87 o
13 8 9 188.06 43.09 o
14 8 9 4840.28 107.47 o
15 8 9 224.64 50.49 o
16 8 9 209.37 49.27 o
17 8 9 1593.67 72.47 o
18 8 9 1023.82 78.88 o
19 8 9 499.32 63.80 o
-19 9 9 1264.95 82.65 o
-18 9 9 3977.69 119.29 o
-17 9 9 93.61 50.94 o
-16 9 9 2846.21 106.14 o
-15 9 9 2375.52 74.01 o
-14 9 9 383.05 49.62 o
-13 9 9 415.57 51.17 o
-12 9 9 3365.85 90.37 o
-11 9 9 1033.72 54.05 o
-10 9 9 3607.03 75.70 o
-9 9 9 1293.68 52.03 o
-8 9 9 2447.56 58.77 o
-7 9 9 1448.48 49.77 o
-6 9 9 3.26 32.86 o
-5 9 9 8184.78 95.61 o
-4 9 9 3032.04 66.79 o
-3 9 9 26.23 33.26 o
-2 9 9 561.25 41.60 o
-1 9 9 2734.77 68.68 o
0 9 9 4032.23 80.88 o
1 9 9 166.63 34.46 o
2 9 9 11186.94 132.65 o
3 9 9 8766.72 124.91 o
4 9 9 1059.46 51.26 o
5 9 9 4184.30 77.43 o
6 9 9 3713.15 76.38 o
7 9 9 1889.83 56.69 o
8 9 9 97.29 37.79 o
9 9 9 2097.76 61.37 o
10 9 9 7829.80 123.82 o
11 9 9 730.29 47.28 o
12 9 9 3907.54 83.70 o
13 9 9 9027.40 141.82 o
14 9 9 23.55 48.09 o
15 9 9 1434.26 69.50 o
16 9 9 1321.97 80.88 o
17 9 9 206.83 55.99 o
18 9 9 234.22 58.81 o
19 9 9 72.20 85.55 o
-18 10 9 154.08 54.05 o
-17 10 9 797.72 67.76 o
-16 10 9 1837.49 76.65 o
-15 10 9 344.50 48.08 o
-14 10 9 479.36 50.93 o
-13 10 9 2401.52 75.48 o
-12 10 9 720.44 55.77 o
-11 10 9 453.95 50.67 o
-10 10 9 2554.70 70.29 o
-9 10 9 8318.38 106.19 o
-8 10 9 323.55 38.58 o
-7 10 9 2189.69 58.27 o
-6 10 9 537.41 39.93 o
-5 10 9 285.69 34.70 o
-4 10 9 1414.53 47.74 o
-3 10 9 1960.76 52.71 o
-2 10 9 5156.24 76.50 o
-1 10 9 126.19 32.51 o
0 10 9 6016.73 90.77 o
1 10 9 3241.77 67.45 o
2 10 9 854.34 41.97 o
3 10 9 2333.28 57.06 o
4 10 9 7832.43 100.73 o
5 10 9 553.07 40.00 o
6 10 9 29.16 39.46 o
7 10 9 5941.44 95.91 o
8 10 9 247.78 38.43 o
9 10 9 2090.92 64.90 o
10 10 9 -44.28 44.28 o
11 10 9 5759.49 112.03 o
12 10 9 1064.91 64.81 o
13 10 9 406.44 51.22 o
14 10 9 2533.23 76.40 o
15 10 9 1231.75 70.37 o
16 10 9 -40.74 65.90 o
17 10 9 362.66 61.00 o
18 10 9 1101.70 98.76 o
-17 11 9 98.09 53.55 o
-16 11 9 -13.00 55.25 o
-15 11 9 122.54 46.17 o
-14 11 9 55.94 45.46 o
-13 11 9 -39.57 47.58 o
-12 11 9 1150.37 60.69 o
-11 11 9 1200.90 59.14 o
-10 11 9 153.63 48.90 o
-9 11 9 985.08 52.90 o
-8 11 9 1613.60 56.56 o
-7 11 9 1202.75 51.32 o
-6 11 9 223.37 38.82 o
-5 11 9 155.12 37.68 o
-4 11 9 2632.04 61.66 o
-3 11 9 479.69 36.34 o
-2 11 9 1724.82 53.11 o
-1 11 9 3512.31 69.48 o
0 11 9 123.51 34.82 o
1 11 9 2170.54 61.60 o
2 11 9 649.62 41.69 o
3 11 9 2022.99 58.75 o
4 11 9 1116.26 48.70 o
5 11 9 481.04 39.68 o
6 11 9 344.52 41.34 o
7 11 9 991.01 51.33 o
8 11 9 2130.90 69.31 o
9 11 9 62.09 44.90 o
10 11 9 1411.45 66.42 o
11 11 9 154.93 45.82 o
12 11 9 2268.35 76.65 o
13 11 9 -20.99 51.34 o
14 11 9 330.72 47.30 o
15 11 9 133.81 45.08 o
16 11 9 498.19 85.61 o
17 11 9 111.16 64.44 o
-16 12 9 82.41 54.20 o
-15 12 9 48.04 46.03 o
-14 12 9 459.09 49.86 o
-13 12 9 194.87 48.40 o
-12 12 9 476.98 56.93 o
-11 12 9 172.78 45.29 o
-10 12 9 140.79 47.60 o
-9 12 9 -38.12 48.39 o
-8 12 9 947.55 56.76 o
-7 12 9 50.61 48.53 o
-6 12 9 734.77 56.99 o
-5 12 9 784.02 48.44 o
-4 12 9 80.39 39.69 o
-3 12 9 1114.92 50.37 o
-2 12 9 1014.50 54.95 o
-1 12 9 26.48 38.94 o
0 12 9 1329.88 54.86 o
1 12 9 2020.22 59.33 o
2 12 9 69.44 38.72 o
3 12 9 287.85 39.52 o
4 12 9 22.84 37.84 o
5 12 9 319.43 44.05 o
6 12 9 1172.28 57.28 o
7 12 9 538.94 55.23 o
8 12 9 -5.22 45.59 o
9 12 9 317.78 50.30 o
10 12 9 -43.72 48.60 o
11 12 9 56.36 47.31 o
12 12 9 330.43 50.72 o
13 12 9 157.25 47.33 o
14 12 9 126.81 41.38 o
15 12 9 332.18 52.69 o
16 12 9 60.12 51.23 o
-15 13 9 425.13 68.40 o
-14 13 9 1409.21 89.51 o
-13 13 9 -11.61 44.36 o
-12 13 9 439.70 47.11 o
-11 13 9 849.42 57.19 o
-10 13 9 33.22 47.98 o
-9 13 9 1081.64 58.65 o
-8 13 9 252.74 52.84 o
-7 13 9 105.98 46.43 o
-6 13 9 41.93 51.12 o
-5 13 9 2141.29 80.66 o
-4 13 9 1991.99 77.48 o
-3 13 9 -30.75 53.69 o
-2 13 9 1791.58 72.80 o
-1 13 9 869.85 56.77 o
0 13 9 244.08 46.94 o
1 13 9 509.42 53.50 o
2 13 9 98.84 44.89 o
3 13 9 150.64 48.39 o
4 13 9 20.13 49.05 o
5 13 9 399.19 52.76 o
6 13 9 1302.67 68.19 o
7 13 9 97.23 52.00 o
8 13 9 514.86 56.70 o
9 13 9 737.19 64.34 o
10 13 9 8.33 51.56 o
11 13 9 27.97 49.57 o
12 13 9 826.75 60.67 o
13 13 9 500.04 61.08 o
14 13 9 39.92 47.38 o
-13 14 9 3216.24 120.25 o
-12 14 9 1220.33 67.35 o
-11 14 9 680.07 58.02 o
-10 14 9 2005.92 68.82 o
-9 14 9 898.41 54.47 o
-8 14 9 295.17 49.40 o
-7 14 9 1015.00 59.80 o
-6 14 9 487.45 50.20 o
-5 14 9 100.07 44.96 o
-4 14 9 -11.80 45.69 o
-3 14 9 2176.98 78.67 o
-2 14 9 3980.36 100.43 o
-1 14 9 293.98 53.62 o
0 14 9 1440.53 70.82 o
1 14 9 1762.81 78.65 o
2 14 9 73.92 49.59 o
3 14 9 1703.25 71.60 o
4 14 9 3442.71 87.70 o
5 14 9 1946.35 79.89 o
6 14 9 47.85 49.53 o
7 14 9 6333.12 130.93 o
8 14 9 1187.77 72.56 o
9 14 9 -73.99 73.99 o
10 14 9 1001.83 64.41 o
11 14 9 1135.37 94.21 o
12 14 9 38.16 47.96 o
13 14 9 -18.19 49.63 o
-11 15 9 1694.13 91.08 o
-10 15 9 -2.75 39.90 o
-9 15 9 2126.38 77.24 o
-8 15 9 2702.79 84.27 o
-7 15 9 863.42 58.41 o
-6 15 9 -9.57 42.56 o
-5 15 9 3194.42 89.62 o
-4 15 9 4359.26 107.85 o
-3 15 9 308.31 46.83 o
-2 15 9 1620.95 69.37 o
-1 15 9 3318.11 93.99 o
0 15 9 553.16 57.89 o
1 15 9 2985.16 93.82 o
2 15 9 1139.45 58.10 o
3 15 9 1907.59 69.56 o
4 15 9 37.12 52.53 o
5 15 9 1337.72 72.56 o
6 15 9 2142.15 88.08 o
7 15 9 3207.18 106.49 o
8 15 9 1078.81 73.90 o
9 15 9 2854.99 138.84 o
10 15 9 1280.56 81.34 o
11 15 9 784.09 99.22 o
-9 16 9 1224.05 109.64 o
-8 16 9 426.01 44.35 o
-7 16 9 1789.64 70.56 o
-6 16 9 416.18 50.09 o
-5 16 9 -42.56 42.56 o
-4 16 9 608.86 58.74 o
-3 16 9 336.80 53.16 o
-2 16 9 735.64 55.07 o
-1 16 9 152.39 53.99 o
0 16 9 2071.12 84.95 o
1 16 9 1099.41 69.93 o
2 16 9 -16.40 50.94 o
3 16 9 2206.47 75.06 o
4 16 9 3060.22 100.36 o
5 16 9 55.14 48.58 o
6 16 9 61.11 44.92 o
7 16 9 3612.10 115.64 o
8 16 9 642.55 61.52 o
-5 17 9 787.99 119.89 o
-4 17 9 316.29 55.01 o
-3 17 9 879.28 70.75 o
-2 17 9 -32.48 41.17 o
-1 17 9 -0.13 59.16 o
0 17 9 230.85 58.78 o
1 17 9 236.04 45.28 o
2 17 9 33.87 41.06 o
3 17 9 704.32 93.22 o
4 17 9 214.47 70.92 o
5 17 9 323.43 98.17 o
-22 0 10 829.06 88.96 o
-21 0 10 1949.82 97.13 o
-20 0 10 4212.74 138.63 o
-19 0 10 104.91 77.29 o
-18 0 10 2500.53 118.44 o
-17 0 10 2149.76 107.23 o
-16 0 10 148.47 65.20 o
-15 0 10 55.64 54.87 o
-14 0 10 2523.71 82.61 o
-13 0 10 2491.11 81.63 o
-12 0 10 1677.81 73.60 o
-11 0 10 16682.47 197.77 o
-10 0 10 6345.56 122.57 o
-9 0 10 250.62 46.83 o
-8 0 10 4639.78 104.23 o
-7 0 10 573.04 60.72 o
-6 0 10 13821.88 210.08 o
-5 0 10 1440.31 79.25 o
-4 0 10 2586.61 82.64 o
-3 0 10 23842.27 250.10 o
-2 0 10 -5.54 41.97 o
-1 0 10 19959.35 264.07 o
0 0 10 12058.48 247.65 o
1 0 10 1954.31 106.01 o
2 0 10 8643.31 185.74 o
3 0 10 3655.18 126.48 o
4 0 10 54.36 45.73 o
5 0 10 5982.86 141.16 o
6 0 10 2662.03 88.37 o
7 0 10 11128.32 171.80 o
8 0 10 3045.36 102.88 o
9 0 10 17691.37 234.29 o
10 0 10 2162.11 90.23 o
11 0 10 984.89 66.30 o
12 0 10 154.35 53.21 o
13 0 10 6509.85 123.47 o
14 0 10 3431.27 113.89 o
15 0 10 196.47 59.84 o
16 0 10 3559.97 110.45 o
17 0 10 619.53 70.29 o
18 0 10 2402.49 109.78 o
19 0 10 1027.83 98.24 o
20 0 10 3761.52 125.33 o
21 0 10 699.31 82.34 o
-22 1 10 581.60 84.22 o
-21 1 10 659.68 62.71 o
-20 1 10 785.23 60.71 o
-19 1 10 2627.09 88.32 o
-18 1 10 -11.29 49.33 o
-17 1 10 231.03 57.17 o
-16 1 10 487.16 48.03 o
-15 1 10 5767.20 81.93 o
-14 1 10 48.69 35.90 o
-13 1 10 3873.52 68.72 o
-12 1 10 6798.94 85.95 o
-11 1 10 2427.86 58.81 o
-10 1 10 4671.53 72.43 o
-9 1 10 3912.63 66.46 o
-8 1 10 1483.06 47.37 o
-7 1 10 7434.99 90.07 o
-6 1 10 5840.79 90.41 o
-5 1 10 6755.39 98.99 o
-4 1 10 359.01 32.61 o
-3 1 10 1457.10 49.01 o
-2 1 10 7148.60 99.89 o
-1 1 10 36415.90 271.16 o
0 1 10 7179.22 124.37 o
1 1 10 8240.19 129.60 o
2 1 10 60.22 36.93 o
3 1 10 202.26 41.51 o
4 1 10 388.24 41.13 o
5 1 10 2381.39 60.55 o
6 1 10 6834.27 101.00 o
7 1 10 749.89 47.79 o
8 1 10 9068.31 128.11 o
9 1 10 385.66 41.63 o
10 1 10 68.66 38.35 o
11 1 10 152.33 42.35 o
12 1 10 7871.49 100.05 o
13 1 10 127.30 38.96 o
14 1 10 41.15 38.27 o
15 1 10 2534.79 72.98 o
16 1 10 5747.53 95.06 o
17 1 10 50.90 44.52 o
18 1 10 749.37 61.34 o
19 1 10 3010.32 80.78 o
20 1 10 10.30 49.24 o
21 1 10 -24.02 49.52 o
-22 2 10 435.34 123.86 o
-21 2 10 7.07 52.86 o
-20 2 10 141.96 61.44 o
-19 2 10 30.25 53.76 o
-18 2 10 250.78 52.60 o
-17 2 10 1470.67 66.23 o
-16 2 10 244.85 49.05 o
-15 2 10 780.89 48.07 o
-14 2 10 2460.24 60.62 o
-13 2 10 69.95 37.38 o
-12 2 10 145.01 33.67 o
-11 2 10 248.05 36.23 o
-10 2 10 861.12 41.76 o
-9 2 10 2119.43 57.21 o
-8 2 10 141.26 34.50 o
-7 2 10 4433.32 76.09 o
-6 2 10 1089.27 44.01 o
-5 2 10 330.63 35.95 o
-4 2 10 4133.14 75.11 o
-3 2 10 10.29 31.11 o
-2 2 10 1214.41 47.25 o
-1 2 10 429.26 40.39 o
0 2 10 59.26 38.95 o
1 2 10 57.17 34.37 o
2 2 10 229.93 37.81 o
3 2 10 3789.72 91.87 o
4 2 10 5814.52 104.56 o
5 2 10 728.30 47.59 o
6 2 10 2484.65 69.13 o
7 2 10 164.44 36.31 o
8 2 10 64.27 39.28 o
9 2 10 31.02 40.93 o
10 2 10 813.56 49.68 o
11 2 10 5762.34 96.28 o
12 2 10 140.33 38.04 o
13 2 10 2399.99 62.85 o
14 2 10 1225.01 52.97 o
15 2 10 99.08 42.34 o
16 2 10 236.76 53.43 o
17 2 10 -10.83 48.15 o
18 2 10 665.08 63.83 o
19 2 10 195.37 52.03 o
20 2 10 266.15 53.37 o
21 2 10 213.21 64.96 o
-21 3 10 47.63 55.12 o
-20 3 10 25.43 52.37 o
-19 3 10 749.60 62.83 o
-18 3 10 250.12 53.58 o
-17 3 10 -0.24 54.02 o
-16 3 10 85.94 50.92 o
-15 3 10 284.32 47.39 o
-14 3 10 26.88 41.11 o
-13 3 10 698.11 45.90 o
-12 3 10 677.07 41.78 o
-11 3 10 500.53 42.62 o
-10 3 10 68.03 35.03 o
-9 3 10 55.54 33.64 o
-8 3 10 732.47 38.49 o
-7 3 10 3046.14 60.09 o
-6 3 10 925.88 40.41 o
-5 3 10 948.57 47.32 o
-4 3 10 188.61 34.68 o
-3 3 10 5.05 31.22 o
-2 3 10 1246.74 48.40 o
-1 3 10 267.91 34.82 o
0 3 10 121.33 39.69 o
1 3 10 1550.71 66.67 o
2 3 10 75.31 37.82 o
3 3 10 1213.04 56.11 o
4 3 10 3.95 34.92 o
5 3 10 1860.75 65.51 o
6 3 10 150.35 34.73 o
7 3 10 830.25 44.02 o
8 3 10 273.68 39.25 o
9 3 10 572.79 44.06 o
10 3 10 290.48 42.04 o
11 3 10 60.92 37.87 o
12 3 10 54.38 36.85 o
13 3 10 1923.55 59.42 o
14 3 10 482.15 44.27 o
15 3 10 22.70 46.35 o
16 3 10 2030.02 71.38 o
17 3 10 89.91 56.93 o
18 3 10 266.73 67.96 o
19 3 10 5.88 73.08 o
20 3 10 151.94 91.52 o
21 3 10 175.10 54.61 o
-21 4 10 -42.10 68.46 o
-20 4 10 607.74 73.55 o
-19 4 10 -19.94 70.86 o
-18 4 10 298.71 60.12 o
-17 4 10 870.66 72.06 o
-16 4 10 624.23 61.29 o
-15 4 10 594.34 51.38 o
-14 4 10 1640.13 60.26 o
-13 4 10 206.95 41.45 o
-12 4 10 394.73 42.00 o
-11 4 10 4559.78 75.00 o
-10 4 10 91.74 36.45 o
-9 4 10 315.54 36.77 o
-8 4 10 226.60 33.42 o
-7 4 10 1431.00 49.82 o
-6 4 10 258.18 32.44 o
-5 4 10 580.84 38.15 o
-4 4 10 3848.30 79.21 o
-3 4 10 8674.63 110.64 o
-2 4 10 1687.73 52.65 o
-1 4 10 40.90 32.24 o
0 4 10 7265.30 107.45 o
1 4 10 1654.09 57.99 o
2 4 10 75.69 37.07 o
3 4 10 3404.77 80.19 o
4 4 10 5946.83 119.79 o
5 4 10 557.39 42.39 o
6 4 10 26.58 40.04 o
7 4 10 699.62 47.29 o
8 4 10 39.72 36.82 o
9 4 10 29.34 44.32 o
10 4 10 156.58 40.06 o
11 4 10 4022.41 71.96 o
12 4 10 2586.00 62.02 o
13 4 10 1095.34 48.31 o
14 4 10 574.85 45.00 o
15 4 10 1963.63 70.37 o
16 4 10 1619.57 68.98 o
17 4 10 577.97 52.52 o
18 4 10 462.64 65.81 o
19 4 10 -57.14 57.14 o
20 4 10 34.58 53.97 o
21 4 10 198.42 63.90 o
-21 5 10 -5.36 95.19 o
-20 5 10 311.08 97.22 o
-19 5 10 1384.56 90.66 o
-18 5 10 406.95 63.62 o
-17 5 10 156.68 69.43 o
-16 5 10 946.45 68.76 o
-15 5 10 1532.48 64.60 o
-14 5 10 161.31 44.56 o
-13 5 10 260.18 43.60 o
-12 5 10 1781.42 58.06 o
-11 5 10 497.85 40.03 o
-10 5 10 214.37 34.76 o
-9 5 10 434.68 37.65 o
-8 5 10 6745.50 92.82 o
-7 5 10 2017.81 56.53 o
-6 5 10 3529.29 70.81 o
-5 5 10 6022.06 84.77 o
-4 5 10 1669.20 49.22 o
-3 5 10 4646.24 78.39 o
-2 5 10 369.89 34.04 o
-1 5 10 5018.28 84.86 o
0 5 10 542.23 39.27 o
1 5 10 311.26 39.19 o
2 5 10 3951.09 86.51 o
3 5 10 2870.69 75.05 o
4 5 10 8011.56 108.94 o
5 5 10 7060.57 107.94 o
6 5 10 49.01 35.35 o
7 5 10 456.32 43.88 o
8 5 10 7203.13 114.79 o
9 5 10 2565.99 75.36 o
10 5 10 21.16 36.75 o
11 5 10 7925.72 101.15 o
12 5 10 11442.19 122.02 o
13 5 10 2325.60 60.23 o
14 5 10 127.59 40.37 o
15 5 10 6865.14 108.27 o
16 5 10 494.15 54.04 o
17 5 10 559.50 60.10 o
18 5 10 41.53 56.22 o
19 5 10 3917.50 102.53 o
20 5 10 586.41 76.09 o
-20 6 10 362.77 71.19 o
-19 6 10 24.31 59.70 o
-18 6 10 621.06 79.09 o
-17 6 10 4348.25 120.79 o
-16 6 10 274.19 59.77 o
-15 6 10 2435.05 82.75 o
-14 6 10 3249.71 81.17 o
-13 6 10 157.02 41.60 o
-12 6 10 13.90 38.10 o
-11 6 10 5474.75 83.23 o
-10 6 10 6977.20 88.91 o
-9 6 10 2640.26 65.92 o
-8 6 10 2094.98 60.97 o
-7 6 10 794.32 42.72 o
-6 6 10 3078.92 62.97 o
-5 6 10 278.03 32.66 o
-4 6 10 20737.25 160.26 o
-3 6 10 576.00 37.67 o
-2 6 10 4969.72 84.41 o
-1 6 10 2357.26 63.49 o
0 6 10 1421.65 52.15 o
1 6 10 8126.64 102.73 o
2 6 10 3527.39 76.16 o
3 6 10 7915.75 120.82 o
4 6 10 1856.88 64.38 o
5 6 10 1402.55 59.10 o
6 6 10 5692.32 100.93 o
7 6 10 8958.20 122.69 o
8 6 10 1035.73 49.49 o
9 6 10 363.30 38.57 o
10 6 10 7241.79 99.62 o
11 6 10 11026.80 123.54 o
12 6 10 460.10 42.19 o
13 6 10 1183.18 54.00 o
14 6 10 3901.57 88.13 o
15 6 10 3400.68 89.53 o
16 6 10 4418.80 100.26 o
17 6 10 758.08 62.87 o
18 6 10 384.19 53.56 o
19 6 10 7.53 56.85 o
20 6 10 2022.96 116.81 o
-20 7 10 1670.04 109.47 o
-19 7 10 2026.90 80.15 o
-18 7 10 1006.24 63.40 o
-17 7 10 1539.07 70.95 o
-16 7 10 1908.00 79.84 o
-15 7 10 90.46 51.00 o
-14 7 10 429.31 51.99 o
-13 7 10 3984.33 97.72 o
-12 7 10 4674.84 83.20 o
-11 7 10 833.90 46.28 o
-10 7 10 2152.96 59.34 o
-9 7 10 775.99 43.99 o
-8 7 10 2975.43 66.79 o
-7 7 10 119.68 34.78 o
-6 7 10 1403.01 48.24 o
-5 7 10 1080.81 43.71 o
-4 7 10 957.35 42.69 o
-3 7 10 239.71 33.48 o
-2 7 10 4157.16 78.39 o
-1 7 10 788.29 42.08 o
0 7 10 1507.39 50.34 o
1 7 10 2511.69 61.56 o
2 7 10 779.35 42.93 o
3 7 10 22.56 34.29 o
4 7 10 19.06 38.59 o
5 7 10 881.74 53.30 o
6 7 10 7573.62 117.26 o
7 7 10 162.29 40.63 o
8 7 10 8242.79 101.29 o
9 7 10 8626.24 109.68 o
10 7 10 4234.57 79.35 o
11 7 10 4958.82 85.80 o
12 7 10 135.11 41.96 o
13 7 10 51.77 43.92 o
14 7 10 1404.77 63.51 o
15 7 10 2929.27 85.05 o
16 7 10 1028.27 65.64 o
17 7 10 -51.97 63.82 o
18 7 10 3207.44 87.22 o
19 7 10 2424.99 103.20 o
20 7 10 69.34 107.42 o
-19 8 10 108.81 97.37 o
-18 8 10 992.12 59.70 o
-17 8 10 1163.03 71.96 o
-16 8 10 528.77 48.88 o
-15 8 10 35.30 46.75 o
-14 8 10 28.77 47.80 o
-13 8 10 4414.31 99.24 o
-12 8 10 622.84 53.49 o
-11 8 10 3448.75 73.83 o
-10 8 10 2475.53 63.35 o
-9 8 10 95.81 36.82 o
-8 8 10 2676.14 63.56 o
-7 8 10 -25.88 32.45 o
-6 8 10 1838.53 54.40 o
-5 8 10 852.25 44.16 o
-4 8 10 835.61 44.31 o
-3 8 10 3526.11 77.78 o
-2 8 10 479.20 38.67 o
-1 8 10 5370.68 88.40 o
0 8 10 1128.51 47.49 o
1 8 10 408.99 38.84 o
2 8 10 1254.31 54.32 o
3 8 10 294.28 38.31 o
4 8 10 148.33 39.88 o
5 8 10 1659.90 61.20 o
6 8 10 1171.24 49.05 o
7 8 10 1565.76 53.10 o
8 8 10 1915.65 56.48 o
9 8 10 158.37 38.22 o
10 8 10 4855.49 87.52 o
11 8 10 91.75 40.81 o
12 8 10 34.38 41.27 o
13 8 10 81.51 48.73 o
14 8 10 -21.99 49.11 o
15 8 10 100.16 51.15 o
16 8 10 -16.20 50.31 o
17 8 10 1784.62 73.55 o
18 8 10 -49.21 49.21 o
19 8 10 2646.22 150.10 o
-19 9 10 722.14 107.93 o
-18 9 10 27.13 49.85 o
-17 9 10 62.57 53.11 o
-16 9 10 59.19 41.71 o
-15 9 10 96.30 44.08 o
-14 9 10 357.18 47.29 o
-13 9 10 219.14 50.21 o
-12 9 10 34.81 52.21 o
-11 9 10 -17.87 48.15 o
-10 9 10 124.18 43.81 o
-9 9 10 160.68 41.84 o
-8 9 10 7111.44 106.09 o
-7 9 10 269.10 36.53 o
-6 9 10 67.15 33.97 o
-5 9 10 145.81 33.94 o
-4 9 10 467.90 36.35 o
-3 9 10 526.55 37.11 o
-2 9 10 956.37 46.77 o
-1 9 10 33.22 36.18 o
0 9 10 120.20 36.30 o
1 9 10 1126.39 47.07 o
2 9 10 1232.22 52.05 o
3 9 10 2606.71 68.21 o
4 9 10 74.99 35.13 o
5 9 10 55.66 39.36 o
6 9 10 429.60 41.66 o
7 9 10 6.99 36.43 o
8 9 10 -9.08 38.26 o
9 9 10 342.33 41.90 o
10 9 10 105.92 43.27 o
11 9 10 147.31 43.86 o
12 9 10 166.95 45.27 o
13 9 10 36.85 48.53 o
14 9 10 258.48 61.92 o
15 9 10 68.35 68.33 o
16 9 10 91.98 55.84 o
17 9 10 74.87 55.22 o
18 9 10 -8.83 72.41 o
-18 10 10 735.02 95.67 o
-17 10 10 120.10 51.86 o
-16 10 10 122.52 48.08 o
-15 10 10 283.64 44.26 o
-14 10 10 40.89 44.61 o
-13 10 10 223.76 45.61 o
-12 10 10 458.50 52.53 o
-11 10 10 2236.19 78.87 o
-10 10 10 709.43 55.35 o
-9 10 10 220.53 46.04 o
-8 10 10 686.40 47.07 o
-7 10 10 431.44 42.97 o
-6 10 10 -35.89 35.89 o
-5 10 10 225.02 34.86 o
-4 10 10 1796.35 52.62 o
-3 10 10 2237.76 55.84 o
-2 10 10 1474.53 47.79 o
-1 10 10 3011.84 62.97 o
0 10 10 1544.29 51.75 o
1 10 10 4520.92 86.55 o
2 10 10 2700.09 70.56 o
3 10 10 171.48 38.81 o
4 10 10 1130.31 50.95 o
5 10 10 -0.49 37.77 o
6 10 10 330.20 41.88 o
7 10 10 6698.01 106.94 o
8 10 10 523.58 47.20 o
9 10 10 1306.85 64.93 o
10 10 10 1015.87 63.64 o
11 10 10 554.11 62.76 o
12 10 10 263.10 51.38 o
13 10 10 14.69 43.94 o
14 10 10 37.64 46.85 o
15 10 10 1646.26 79.30 o
16 10 10 527.37 60.75 o
17 10 10 538.88 70.98 o
-17 11 10 445.51 81.51 o
-16 11 10 459.03 59.80 o
-15 11 10 795.95 54.89 o
-14 11 10 33.29 42.35 o
-13 11 10 282.67 48.10 o
-12 11 10 1563.96 67.62 o
-11 11 10 1126.76 64.50 o
-10 11 10 460.56 53.17 o
-9 11 10 2920.35 87.90 o
-8 11 10 2419.67 72.68 o
-7 11 10 1222.47 55.86 o
-6 11 10 3180.38 81.66 o
-5 11 10 2375.51 63.70 o
-4 11 10 1324.08 47.51 o
-3 11 10 3246.04 67.51 o
-2 11 10 4042.11 74.51 o
-1 11 10 2600.14 66.54 o
0 11 10 1821.32 56.50 o
1 11 10 4768.43 88.19 o
2 11 10 521.21 43.36 o
3 11 10 21.03 39.54 o
4 11 10 820.53 48.21 o
5 11 10 6931.14 106.94 o
6 11 10 5532.37 103.23 o
7 11 10 91.92 48.01 o
8 11 10 7485.76 140.42 o
9 11 10 1361.43 68.67 o
10 11 10 309.41 52.67 o
11 11 10 801.72 62.08 o
12 11 10 2318.37 82.50 o
13 11 10 107.10 58.38 o
14 11 10 -31.90 44.49 o
15 11 10 961.83 62.52 o
16 11 10 1578.62 97.76 o
-16 12 10 15.62 92.54 o
-15 12 10 1070.91 67.21 o
-14 12 10 4165.33 148.44 o
-13 12 10 1132.37 69.23 o
-12 12 10 48.44 47.02 o
-11 12 10 1408.53 67.90 o
-10 12 10 1686.03 74.99 o
-9 12 10 43.48 50.06 o
-8 12 10 84.51 48.57 o
-7 12 10 1484.60 62.34 o
-6 12 10 1055.44 60.18 o
-5 12 10 29.31 41.79 o
-4 12 10 2080.81 64.25 o
-3 12 10 4920.57 100.12 o
-2 12 10 839.89 55.37 o
-1 12 10 5143.77 90.87 o
0 12 10 1662.89 60.69 o
1 12 10 52.21 37.04 o
2 12 10 42.07 42.36 o
3 12 10 8828.22 131.08 o
4 12 10 2421.24 74.65 o
5 12 10 294.49 48.66 o
6 12 10 3822.30 101.88 o
7 12 10 1453.86 77.49 o
8 12 10 1622.34 75.71 o
9 12 10 2527.54 95.80 o
10 12 10 1811.36 80.36 o
11 12 10 112.35 50.97 o
12 12 10 76.52 54.94 o
13 12 10 3908.46 136.77 o
14 12 10 3651.07 106.15 o
15 12 10 64.80 56.36 o
-14 13 10 71.43 46.73 o
-13 13 10 3217.76 96.52 o
-12 13 10 -15.39 45.29 o
-11 13 10 386.22 51.35 o
-10 13 10 -45.88 45.88 o
-9 13 10 4359.60 107.49 o
-8 13 10 634.70 53.57 o
-7 13 10 61.39 47.03 o
-6 13 10 5994.51 113.09 o
-5 13 10 2742.49 85.00 o
-4 13 10 740.67 62.84 o
-3 13 10 364.14 57.54 o
-2 13 10 1537.20 73.48 o
-1 13 10 1474.33 69.15 o
0 13 10 69.68 48.96 o
1 13 10 168.82 51.71 o
2 13 10 4027.85 100.96 o
3 13 10 80.62 43.49 o
4 13 10 260.53 48.57 o
5 13 10 1866.09 73.73 o
6 13 10 571.04 57.27 o
7 13 10 1283.56 78.07 o
8 13 10 197.26 63.46 o
9 13 10 1083.89 74.23 o
10 13 10 417.90 60.74 o
11 13 10 20.58 50.31 o
12 13 10 3670.52 100.58 o
13 13 10 1202.89 73.98 o
14 13 10 273.65 65.42 o
-12 14 10 557.28 59.64 o
-11 14 10 -2.93 45.54 o
-10 14 10 574.55 62.96 o
-9 14 10 411.34 55.91 o
-8 14 10 201.13 45.71 o
-7 14 10 159.98 55.50 o
-6 14 10 59.89 44.56 o
-5 14 10 204.01 46.29 o
-4 14 10 179.82 45.38 o
-3 14 10 95.24 47.25 o
-2 14 10 1230.08 67.31 o
-1 14 10 2349.70 87.60 o
0 14 10 289.95 50.33 o
1 14 10 266.51 48.81 o
2 14 10 565.59 60.70 o
3 14 10 442.74 55.96 o
4 14 10 477.55 50.16 o
5 14 10 196.05 48.29 o
6 14 10 1376.97 69.84 o
7 14 10 72.16 57.38 o
8 14 10 122.13 60.90 o
9 14 10 147.53 71.47 o
10 14 10 420.45 71.39 o
11 14 10 588.45 61.56 o
12 14 10 129.56 54.49 o
-10 15 10 -51.10 51.10 o
-9 15 10 532.18 55.42 o
-8 15 10 294.01 47.31 o
-7 15 10 -13.85 51.92 o
-6 15 10 247.37 45.73 o
-5 15 10 44.02 44.47 o
-4 15 10 4.62 43.49 o
-3 15 10 297.60 53.71 o
-2 15 10 110.16 46.70 o
-1 15 10 144.04 47.54 o
0 15 10 165.23 53.10 o
1 15 10 165.00 52.68 o
2 15 10 62.79 45.08 o
3 15 10 -37.33 46.85 o
4 15 10 1976.90 98.68 o
5 15 10 308.36 58.25 o
6 15 10 787.00 66.80 o
7 15 10 147.64 53.56 o
8 15 10 193.57 68.55 o
9 15 10 148.23 54.44 o
10 15 10 451.17 70.18 o
-8 16 10 -83.35 83.35 o
-7 16 10 1560.47 132.84 o
-6 16 10 472.47 53.79 o
-5 16 10 384.18 51.92 o
-4 16 10 2595.69 94.64 o
-3 16 10 453.95 51.22 o
-2 16 10 178.79 51.20 o
-1 16 10 512.07 54.73 o
0 16 10 349.26 54.48 o
1 16 10 8.50 64.79 o
2 16 10 32.15 51.73 o
3 16 10 1928.49 74.31 o
4 16 10 518.95 53.43 o
5 16 10 104.81 41.69 o
6 16 10 805.47 63.80 o
7 16 10 200.20 53.50 o
-2 17 10 2176.93 146.61 o
-1 17 10 474.71 54.66 o
0 17 10 115.56 56.43 o
1 17 10 905.82 73.67 o
2 17 10 1888.90 131.74 o
-21 1 11 360.36 54.36 o
-20 1 11 497.57 69.03 o
-19 1 11 94.77 52.13 o
-18 1 11 174.22 49.97 o
-17 1 11 107.10 52.70 o
-16 1 11 2299.85 71.37 o
-15 1 11 467.70 45.99 o
-14 1 11 4222.51 72.99 o
-13 1 11 2705.49 64.51 o
-12 1 11 35.55 37.21 o
-11 1 11 312.03 37.34 o
-10 1 11 2.53 37.23 o
-9 1 11 1411.91 50.67 o
-8 1 11 71.86 35.37 o
-7 1 11 65.09 32.98 o
-6 1 11 7557.81 106.78 o
-5 1 11 109.88 35.92 o
-4 1 11 694.10 41.01 o
-3 1 11 1397.95 50.90 o
-2 1 11 4439.97 93.02 o
-1 1 11 103.33 34.28 o
0 1 11 5156.03 116.54 o
1 1 11 -0.81 39.98 o
2 1 11 3038.05 93.33 o
3 1 11 2239.99 80.50 o
4 1 11 3263.00 81.50 o
5 1 11 4763.55 92.21 o
6 1 11 162.10 39.21 o
7 1 11 3455.21 82.31 o
8 1 11 52.43 41.51 o
9 1 11 1405.33 59.65 o
10 1 11 -10.41 42.48 o
11 1 11 4121.99 78.08 o
12 1 11 54.09 38.37 o
13 1 11 66.11 39.69 o
14 1 11 5832.35 99.79 o
15 1 11 1342.57 64.18 o
16 1 11 44.04 49.36 o
17 1 11 206.72 52.20 o
18 1 11 338.19 56.05 o
19 1 11 235.48 67.24 o
20 1 11 135.81 48.90 o
21 1 11 255.24 55.37 o
-21 2 11 2063.57 80.15 o
-20 2 11 0.11 55.87 o
-19 2 11 611.60 58.60 o
-18 2 11 779.39 70.31 o
-17 2 11 489.40 55.59 o
-16 2 11 458.45 59.37 o
-15 2 11 1456.28 63.55 o
-14 2 11 4060.51 80.68 o
-13 2 11 160.04 40.31 o
-12 2 11 16900.54 145.80 o
-11 2 11 672.03 44.48 o
-10 2 11 2471.59 64.07 o
-9 2 11 486.04 39.16 o
-8 2 11 1554.15 56.44 o
-7 2 11 4443.89 82.98 o
-6 2 11 581.89 39.62 o
-5 2 11 17062.33 166.41 o
-4 2 11 7156.26 104.95 o
-3 2 11 7209.85 104.25 o
-2 2 11 197.07 33.85 o
-1 2 11 21318.50 201.80 o
0 2 11 419.48 44.29 o
1 2 11 451.46 48.24 o
2 2 11 5664.50 112.91 o
3 2 11 2887.84 85.33 o
4 2 11 2715.15 82.50 o
5 2 11 8729.29 134.93 o
6 2 11 6069.39 103.99 o
7 2 11 -5.97 40.44 o
8 2 11 412.82 47.33 o
9 2 11 5043.84 97.63 o
10 2 11 4373.29 88.09 o
11 2 11 46.55 38.12 o
12 2 11 349.67 42.22 o
13 2 11 8785.34 116.60 o
14 2 11 402.54 47.56 o
15 2 11 3602.30 85.94 o
16 2 11 178.80 50.46 o
17 2 11 842.47 55.33 o
18 2 11 124.10 54.18 o
19 2 11 875.55 66.03 o
20 2 11 1400.81 75.41 o
21 2 11 2118.90 157.67 o
-21 3 11 595.27 75.47 o
-20 3 11 1637.84 111.43 o
-19 3 11 2021.39 99.89 o
-18 3 11 56.37 62.39 o
-17 3 11 3772.88 98.63 o
-16 3 11 2409.80 80.46 o
-15 3 11 189.66 57.81 o
-14 3 11 162.90 47.93 o
-13 3 11 1631.11 59.74 o
-12 3 11 3844.17 75.95 o
-11 3 11 843.82 45.83 o
-10 3 11 8061.96 108.41 o
-9 3 11 14969.75 147.70 o
-8 3 11 1648.26 55.89 o
-7 3 11 3897.01 79.51 o
-6 3 11 3450.25 74.59 o
-5 3 11 2264.64 62.03 o
-4 3 11 1575.17 60.04 o
-3 3 11 14067.98 160.27 o
-2 3 11 16166.17 170.37 o
-1 3 11 2041.17 66.10 o
0 3 11 5958.09 113.35 o
1 3 11 12709.33 171.21 o
2 3 11 76.01 42.51 o
3 3 11 5254.52 113.84 o
4 3 11 2065.19 70.83 o
5 3 11 686.38 49.68 o
6 3 11 9.60 41.39 o
7 3 11 8620.21 119.59 o
8 3 11 4646.40 90.83 o
9 3 11 34.30 44.96 o
10 3 11 2206.15 62.08 o
11 3 11 7356.55 101.03 o
12 3 11 5581.56 90.64 o
13 3 11 353.83 43.82 o
14 3 11 2022.11 65.33 o
15 3 11 838.39 56.82 o
16 3 11 -16.31 50.76 o
17 3 11 273.78 69.08 o
18 3 11 5173.10 125.31 o
19 3 11 1460.20 77.91 o
20 3 11 165.06 63.62 o
21 3 11 2125.18 142.72 o
-21 4 11 1452.46 105.70 o
-20 4 11 866.04 67.64 o
-19 4 11 876.86 77.79 o
-18 4 11 2508.25 95.28 o
-17 4 11 426.24 67.80 o
-16 4 11 1107.81 72.32 o
-15 4 11 801.55 61.94 o
-14 4 11 323.40 47.71 o
-13 4 11 2454.39 70.22 o
-12 4 11 2592.87 68.14 o
-11 4 11 8766.75 106.26 o
-10 4 11 1869.84 55.58 o
-9 4 11 182.78 37.83 o
-8 4 11 4657.07 94.39 o
-7 4 11 584.69 40.35 o
-6 4 11 7.55 32.27 o
-5 4 11 1994.15 59.46 o
-4 4 11 975.30 48.60 o
-3 4 11 1715.62 57.28 o
-2 4 11 763.96 45.53 o
-1 4 11 17100.91 172.21 o
0 4 11 10088.94 137.05 o
1 4 11 1376.78 65.54 o
2 4 11 6293.99 116.59 o
3 4 11 691.04 53.92 o
4 4 11 456.26 45.06 o
5 4 11 1004.83 55.35 o
6 4 11 2161.07 69.98 o
7 4 11 2685.89 80.37 o
8 4 11 1367.17 63.58 o
9 4 11 7760.88 135.00 o
10 4 11 13599.93 144.61 o
11 4 11 86.64 38.53 o
12 4 11 2889.55 71.77 o
13 4 11 127.51 47.30 o
14 4 11 1064.51 56.90 o
15 4 11 1428.82 69.94 o
16 4 11 328.38 52.27 o
17 4 11 2550.23 109.40 o
18 4 11 117.68 70.48 o
19 4 11 1431.56 114.13 o
20 4 11 2295.83 176.21 o
-20 5 11 357.76 64.30 o
-19 5 11 151.30 66.09 o
-18 5 11 88.87 51.39 o
-17 5 11 974.80 82.02 o
-16 5 11 354.61 67.55 o
-15 5 11 61.42 48.16 o
-14 5 11 47.99 52.09 o
-13 5 11 275.20 49.43 o
-12 5 11 447.86 47.09 o
-11 5 11 2440.05 65.16 o
-10 5 11 2238.90 57.30 o
-9 5 11 7099.95 99.91 o
-8 5 11 292.28 40.94 o
-7 5 11 4076.69 80.78 o
-6 5 11 123.23 35.52 o
-5 5 11 966.52 47.28 o
-4 5 11 41.48 31.21 o
-3 5 11 1631.19 57.01 o
-2 5 11 1236.97 52.52 o
-1 5 11 9.22 37.11 o
0 5 11 1409.32 58.60 o
1 5 11 3825.98 90.85 o
2 5 11 465.46 44.07 o
3 5 11 36.67 39.27 o
4 5 11 1755.48 64.03 o
5 5 11 12.74 36.40 o
6 5 11 19.82 41.15 o
7 5 11 -10.18 42.60 o
8 5 11 1108.30 57.69 o
9 5 11 372.24 44.60 o
10 5 11 370.34 42.67 o
11 5 11 505.81 45.18 o
12 5 11 13.32 41.64 o
13 5 11 41.87 41.70 o
14 5 11 16.84 47.99 o
15 5 11 281.64 57.30 o
16 5 11 592.16 64.81 o
17 5 11 440.37 76.19 o
18 5 11 474.79 59.54 o
19 5 11 556.23 94.51 o
20 5 11 162.67 75.00 o
-20 6 11 66.66 65.18 o
-19 6 11 70.89 67.74 o
-18 6 11 337.31 57.12 o
-17 6 11 8.94 60.30 o
-16 6 11 515.21 64.49 o
-15 6 11 544.03 55.03 o
-14 6 11 112.17 52.38 o
-13 6 11 89.77 51.45 o
-12 6 11 442.54 42.68 o
-11 6 11 825.80 47.15 o
-10 6 11 3178.38 71.25 o
-9 6 11 1983.23 60.42 o
-8 6 11 2076.81 60.31 o
-7 6 11 -9.11 37.24 o
-6 6 11 531.14 39.62 o
-5 6 11 95.83 33.02 o
-4 6 11 314.73 37.60 o
-3 6 11 1494.35 55.03 o
-2 6 11 1494.08 60.51 o
-1 6 11 3137.93 79.03 o
0 6 11 257.31 41.19 o
1 6 11 359.26 37.85 o
2 6 11 86.86 37.96 o
3 6 11 408.43 41.49 o
4 6 11 219.87 42.19 o
5 6 11 2627.93 79.58 o
6 6 11 221.25 42.36 o
7 6 11 93.66 42.57 o
8 6 11 646.66 43.66 o
9 6 11 280.06 41.63 o
10 6 11 968.09 50.67 o
11 6 11 766.79 50.02 o
12 6 11 132.96 43.96 o
13 6 11 14.73 48.43 o
14 6 11 50.82 49.11 o
15 6 11 568.62 57.91 o
16 6 11 673.87 72.62 o
17 6 11 1134.18 92.19 o
18 6 11 54.00 60.44 o
19 6 11 62.14 56.63 o
20 6 11 350.64 99.21 o
-19 7 11 70.80 75.24 o
-18 7 11 275.47 51.53 o
-17 7 11 606.18 56.80 o
-16 7 11 668.92 56.75 o
-15 7 11 87.41 51.11 o
-14 7 11 341.98 55.33 o
-13 7 11 1426.32 65.52 o
-12 7 11 338.09 47.66 o
-11 7 11 535.14 43.83 o
-10 7 11 243.69 39.23 o
-9 7 11 6613.31 95.91 o
-8 7 11 2194.32 58.98 o
-7 7 11 2206.37 54.99 o
-6 7 11 19.96 35.93 o
-5 7 11 267.41 36.15 o
-4 7 11 2437.94 66.39 o
-3 7 11 85.80 37.65 o
-2 7 11 6123.11 103.95 o
-1 7 11 459.90 40.38 o
0 7 11 237.63 35.60 o
1 7 11 836.28 47.11 o
2 7 11 3425.39 86.14 o
3 7 11 3441.72 84.00 o
4 7 11 906.53 57.51 o
5 7 11 26.86 43.44 o
6 7 11 587.58 46.37 o
7 7 11 1292.95 52.02 o
8 7 11 1872.85 59.06 o
9 7 11 990.71 52.48 o
10 7 11 4593.03 85.15 o
11 7 11 2335.11 65.07 o
12 7 11 371.99 49.45 o
13 7 11 426.39 52.68 o
14 7 11 583.23 58.82 o
15 7 11 712.71 56.99 o
16 7 11 277.28 55.43 o
17 7 11 58.49 43.67 o
18 7 11 4033.75 132.93 o
19 7 11 -43.24 77.28 o
-19 8 11 568.48 69.34 o
-18 8 11 1739.91 120.51 o
-17 8 11 372.34 52.90 o
-16 8 11 1163.26 61.21 o
-15 8 11 829.97 55.75 o
-14 8 11 915.49 57.59 o
-13 8 11 820.58 66.69 o
-12 8 11 515.43 63.43 o
-11 8 11 38.07 47.40 o
-10 8 11 2089.26 64.34 o
-9 8 11 55.87 39.50 o
-8 8 11 1383.98 53.13 o
-7 8 11 864.68 46.69 o
-6 8 11 1168.19 48.72 o
-5 8 11 9171.14 103.14 o
-4 8 11 4729.11 80.60 o
-3 8 11 24.82 38.98 o
-2 8 11 50.98 36.11 o
-1 8 11 621.99 42.70 o
0 8 11 566.72 43.05 o
1 8 11 107.46 39.29 o
2 8 11 4007.71 92.33 o
3 8 11 7053.77 110.72 o
4 8 11 153.98 39.07 o
5 8 11 394.77 43.45 o
6 8 11 11160.04 136.54 o
7 8 11 1493.88 58.18 o
8 8 11 411.27 43.13 o
9 8 11 1735.22 60.57 o
10 8 11 6007.13 100.70 o
11 8 11 6.96 41.06 o
12 8 11 3196.87 84.95 o
13 8 11 4105.62 101.81 o
14 8 11 2315.98 77.30 o
15 8 11 316.12 59.53 o
16 8 11 1939.09 82.40 o
17 8 11 975.60 63.33 o
18 8 11 739.05 89.95 o
-18 9 11 329.49 54.33 o
-17 9 11 1227.99 70.19 o
-16 9 11 4813.93 113.40 o
-15 9 11 159.63 42.69 o
-14 9 11 1220.32 57.46 o
-13 9 11 2106.27 78.45 o
-12 9 11 3358.36 95.84 o
-11 9 11 250.36 54.39 o
-10 9 11 1290.25 72.67 o
-9 9 11 1928.38 63.46 o
-8 9 11 240.47 45.43 o
-7 9 11 103.25 39.65 o
-6 9 11 4452.34 77.69 o
-5 9 11 982.00 45.79 o
-4 9 11 854.49 40.46 o
-3 9 11 7758.72 99.52 o
-2 9 11 4498.63 81.95 o
-1 9 11 124.72 36.28 o
0 9 11 91.22 35.89 o
1 9 11 6485.51 99.16 o
2 9 11 6255.56 100.55 o
3 9 11 -8.39 38.57 o
4 9 11 10068.95 125.42 o
5 9 11 8353.07 122.91 o
6 9 11 187.86 43.50 o
7 9 11 2289.11 71.81 o
8 9 11 949.23 51.25 o
9 9 11 617.38 49.77 o
10 9 11 621.90 52.68 o
11 9 11 519.20 54.98 o
12 9 11 1136.80 71.80 o
13 9 11 315.19 80.21 o
14 9 11 3499.13 129.43 o
15 9 11 2510.62 91.86 o
16 9 11 84.79 53.23 o
17 9 11 979.50 69.17 o
18 9 11 323.44 142.48 o
-17 10 11 -41.55 47.50 o
-16 10 11 72.75 54.85 o
-15 10 11 2348.44 90.08 o
-14 10 11 952.92 51.34 o
-13 10 11 91.38 43.59 o
-12 10 11 298.30 50.35 o
-11 10 11 2571.87 88.16 o
-10 10 11 413.67 58.88 o
-9 10 11 647.73 57.94 o
-8 10 11 1648.94 70.12 o
-7 10 11 2096.66 66.88 o
-6 10 11 110.09 40.47 o
-5 10 11 2393.51 64.08 o
-4 10 11 7357.97 101.95 o
-3 10 11 345.96 35.95 o
-2 10 11 3695.38 69.89 o
-1 10 11 2415.51 61.04 o
0 10 11 2996.32 68.72 o
1 10 11 1216.01 52.00 o
2 10 11 2302.67 69.77 o
3 10 11 2204.10 64.78 o
4 10 11 116.00 40.59 o
5 10 11 4436.51 88.19 o
6 10 11 86.70 45.66 o
7 10 11 1216.22 59.92 o
8 10 11 232.73 48.52 o
9 10 11 2106.80 83.92 o
10 10 11 422.94 57.22 o
11 10 11 145.43 54.90 o
12 10 11 539.84 63.95 o
13 10 11 1819.14 77.51 o
14 10 11 -54.30 54.30 o
15 10 11 267.86 51.32 o
16 10 11 413.47 62.97 o
17 10 11 48.14 80.90 o
-16 11 11 396.54 46.75 o
-15 11 11 71.05 51.27 o
-14 11 11 524.96 49.15 o
-13 11 11 69.80 45.68 o
-12 11 11 808.89 56.38 o
-11 11 11 80.00 50.11 o
-10 11 11 1021.42 66.41 o
-9 11 11 506.51 60.18 o
-8 11 11 173.54 55.15 o
-7 11 11 4659.10 111.21 o
-6 11 11 96.50 45.34 o
-5 11 11 43.05 40.99 o
-4 11 11 34.02 36.57 o
-3 11 11 154.85 36.11 o
-2 11 11 3506.14 75.07 o
-1 11 11 1216.14 52.92 o
0 11 11 4543.05 91.13 o
1 11 11 1524.64 60.92 o
2 11 11 1966.29 67.79 o
3 11 11 -2.38 41.39 o
4 11 11 2574.67 78.64 o
5 11 11 88.27 47.34 o
6 11 11 1223.53 69.39 o
7 11 11 745.26 65.92 o
8 11 11 1058.41 76.31 o
9 11 11 25.47 53.12 o
10 11 11 581.05 60.09 o
11 11 11 1617.75 70.64 o
12 11 11 186.84 52.69 o
13 11 11 853.94 62.34 o
14 11 11 -45.67 45.67 o
15 11 11 320.75 54.01 o
16 11 11 49.38 50.99 o
-15 12 11 68.50 57.93 o
-14 12 11 247.59 44.31 o
-13 12 11 24.20 42.50 o
-12 12 11 430.68 51.31 o
-11 12 11 176.19 46.55 o
-10 12 11 222.55 57.87 o
-9 12 11 47.57 53.52 o
-8 12 11 -6.55 52.27 o
-7 12 11 -0.61 48.83 o
-6 12 11 20.62 45.40 o
-5 12 11 1725.63 71.54 o
-4 12 11 967.50 63.06 o
-3 12 11 1281.32 67.04 o
-2 12 11 141.67 44.49 o
-1 12 11 179.89 45.34 o
0 12 11 909.92 57.82 o
1 12 11 1257.61 60.27 o
2 12 11 701.24 57.95 o
3 12 11 932.29 63.22 o
4 12 11 285.93 52.18 o
5 12 11 36.85 52.60 o
6 12 11 1839.58 86.07 o
7 12 11 1663.85 85.00 o
8 12 11 -20.64 59.17 o
9 12 11 931.47 83.81 o
10 12 11 -19.65 53.37 o
11 12 11 46.01 54.80 o
12 12 11 631.24 66.37 o
13 12 11 296.69 55.94 o
14 12 11 274.12 52.60 o
-13 13 11 445.80 52.36 o
-12 13 11 319.99 56.38 o
-11 13 11 5.46 55.66 o
-10 13 11 474.29 60.73 o
-9 13 11 440.14 66.72 o
-8 13 11 38.63 49.24 o
-7 13 11 189.49 47.01 o
-6 13 11 654.01 50.21 o
-5 13 11 186.69 48.32 o
-4 13 11 290.75 54.38 o
-3 13 11 370.87 56.46 o
-2 13 11 1698.40 75.72 o
-1 13 11 1332.47 69.73 o
0 13 11 45.73 49.87 o
1 13 11 88.66 49.75 o
2 13 11 146.30 50.14 o
3 13 11 313.29 51.17 o
4 13 11 -33.38 49.28 o
5 13 11 375.57 56.97 o
6 13 11 38.20 51.83 o
7 13 11 1696.42 77.84 o
8 13 11 115.24 59.29 o
9 13 11 757.28 73.74 o
10 13 11 277.02 91.31 o
11 13 11 560.07 64.72 o
12 13 11 -31.86 53.96 o
13 13 11 -20.44 58.73 o
-12 14 11 675.94 90.04 o
-11 14 11 2360.01 85.31 o
-10 14 11 741.64 79.15 o
-9 14 11 221.60 50.17 o
-8 14 11 2685.64 84.00 o
-7 14 11 1653.49 67.08 o
-6 14 11 142.49 47.51 o
-5 14 11 951.49 56.64 o
-4 14 11 940.35 58.95 o
-3 14 11 1159.12 66.99 o
-2 14 11 32.36 46.23 o
-1 14 11 1751.23 80.79 o
0 14 11 2029.31 77.94 o
1 14 11 783.43 57.05 o
2 14 11 1640.44 78.07 o
3 14 11 476.83 58.95 o
4 14 11 140.64 49.36 o
5 14 11 392.97 60.21 o
6 14 11 236.28 49.59 o
7 14 11 2595.59 102.56 o
8 14 11 -5.06 65.22 o
9 14 11 2183.45 94.36 o
10 14 11 652.28 67.92 o
11 14 11 46.51 52.18 o
-9 15 11 1562.17 82.64 o
-8 15 11 -16.59 45.22 o
-7 15 11 2497.97 110.07 o
-6 15 11 590.18 49.50 o
-5 15 11 126.20 42.99 o
-4 15 11 90.06 44.13 o
-3 15 11 1598.84 64.41 o
-2 15 11 2659.76 80.53 o
-1 15 11 873.32 58.01 o
0 15 11 2040.04 78.85 o
1 15 11 4549.66 124.85 o
2 15 11 90.31 48.90 o
3 15 11 506.81 56.82 o
4 15 11 1930.80 83.72 o
5 15 11 1242.83 82.94 o
6 15 11 834.59 61.69 o
7 15 11 268.60 64.43 o
8 15 11 4130.12 132.33 o
9 15 11 160.86 85.49 o
-6 16 11 -9.15 52.44 o
-5 16 11 909.59 61.06 o
-4 16 11 1637.29 78.27 o
-3 16 11 65.41 43.94 o
-2 16 11 482.63 56.89 o
-1 16 11 26.47 46.71 o
0 16 11 1471.70 77.76 o
1 16 11 398.86 54.75 o
2 16 11 1777.90 72.27 o
3 16 11 1017.10 63.60 o
4 16 11 152.75 60.17 o
5 16 11 2519.58 121.76 o
6 16 11 647.54 135.31 o
-21 0 12 287.89 116.28 o
-20 0 12 20.35 63.08 o
-19 0 12 5256.23 165.58 o
-18 0 12 1381.35 87.47 o
-17 0 12 256.83 72.16 o
-16 0 12 1949.02 102.21 o
-15 0 12 9577.34 171.53 o
-14 0 12 396.77 61.23 o
-13 0 12 7283.01 133.84 o
-12 0 12 590.10 62.58 o
-11 0 12 9413.33 156.04 o
-10 0 12 1369.89 77.81 o
-9 0 12 2384.49 100.77 o
-8 0 12 15709.29 232.11 o
-7 0 12 402.72 64.76 o
-6 0 12 3420.09 113.03 o
-5 0 12 15565.15 245.47 o
-4 0 12 1221.62 74.54 o
-3 0 12 200.40 49.52 o
-2 0 12 885.08 76.07 o
-1 0 12 15786.92 252.10 o
0 0 12 2311.37 105.45 o
1 0 12 18215.19 333.68 o
2 0 12 1858.37 97.64 o
3 0 12 1046.81 76.31 o
4 0 12 746.77 73.98 o
5 0 12 759.47 74.69 o
6 0 12 316.67 59.19 o
7 0 12 5578.82 151.39 o
8 0 12 4557.43 161.51 o
9 0 12 8273.35 204.46 o
10 0 12 210.35 62.95 o
11 0 12 371.20 59.22 o
12 0 12 5783.31 140.90 o
13 0 12 3.09 66.38 o
14 0 12 179.45 69.99 o
15 0 12 99.34 71.39 o
16 0 12 2288.64 121.69 o
17 0 12 285.07 99.72 o
18 0 12 1.90 87.70 o
19 0 12 3729.72 149.21 o
20 0 12 2478.16 131.16 o
-21 1 12 562.07 73.35 o
-20 1 12 916.96 80.28 o
-19 1 12 1257.54 69.54 o
-18 1 12 1143.85 60.69 o
-17 1 12 2238.91 70.42 o
-16 1 12 542.32 52.90 o
-15 1 12 48.60 49.49 o
-14 1 12 6178.42 100.82 o
-13 1 12 6960.67 101.78 o
-12 1 12 78.98 40.36 o
-11 1 12 5025.72 82.01 o
-10 1 12 3883.02 77.57 o
-9 1 12 5.13 39.69 o
-8 1 12 193.87 38.12 o
-7 1 12 2219.45 66.41 o
-6 1 12 687.80 47.43 o
-5 1 12 886.38 52.38 o
-4 1 12 93.84 34.24 o
-3 1 12 1510.65 56.04 o
-2 1 12 4229.60 87.23 o
-1 1 12 53.17 37.85 o
0 1 12 11095.17 157.32 o
1 1 12 1350.91 72.36 o
2 1 12 1827.89 82.93 o
3 1 12 2097.43 84.10 o
4 1 12 9098.75 149.84 o
5 1 12 2236.36 80.74 o
6 1 12 190.13 43.40 o
7 1 12 2665.86 83.66 o
8 1 12 5800.95 122.66 o
9 1 12 2045.96 74.62 o
10 1 12 5660.57 95.50 o
11 1 12 3770.14 78.24 o
12 1 12 143.47 41.61 o
13 1 12 3992.90 88.34 o
14 1 12 820.32 68.23 o
15 1 12 692.39 56.73 o
16 1 12 -5.00 49.18 o
17 1 12 987.44 77.18 o
18 1 12 2629.80 102.42 o
19 1 12 40.72 90.21 o
20 1 12 3920.89 109.07 o
-21 2 12 448.78 79.81 o
-20 2 12 259.46 66.68 o
-19 2 12 528.60 72.73 o
-18 2 12 -25.10 52.90 o
-17 2 12 -19.20 52.19 o
-16 2 12 241.80 57.88 o
-15 2 12 3361.00 94.17 o
-14 2 12 147.25 50.40 o
-13 2 12 2076.21 61.63 o
-12 2 12 696.95 45.56 o
-11 2 12 165.09 41.71 o
-10 2 12 186.82 36.18 o
-9 2 12 110.12 37.51 o
-8 2 12 1071.14 51.88 o
-7 2 12 749.37 44.35 o
-6 2 12 -2.02 34.57 o
-5 2 12 1690.07 62.10 o
-4 2 12 3888.14 79.75 o
-3 2 12 56.47 33.36 o
-2 2 12 2126.64 69.24 o
-1 2 12 1287.84 57.65 o
0 2 12 20.12 40.24 o
1 2 12 568.85 61.66 o
2 2 12 56.23 44.23 o
3 2 12 463.81 56.02 o
4 2 12 2546.92 89.13 o
5 2 12 1428.71 67.23 o
6 2 12 3900.32 103.26 o
7 2 12 143.67 42.73 o
8 2 12 798.46 50.65 o
9 2 12 562.13 44.30 o
10 2 12 169.41 40.23 o
11 2 12 87.95 41.76 o
12 2 12 2127.92 64.14 o
13 2 12 3631.45 88.75 o
14 2 12 174.96 50.56 o
15 2 12 818.44 62.96 o
16 2 12 862.41 55.60 o
17 2 12 27.40 55.28 o
18 2 12 285.79 58.46 o
19 2 12 330.43 60.88 o
20 2 12 36.42 55.36 o
-20 3 12 115.52 49.36 o
-19 3 12 469.54 75.06 o
-18 3 12 513.03 68.80 o
-17 3 12 56.98 63.06 o
-16 3 12 51.86 64.25 o
-15 3 12 310.35 60.64 o
-14 3 12 243.64 55.16 o
-13 3 12 992.78 56.68 o
-12 3 12 269.70 43.17 o
-11 3 12 1853.10 59.19 o
-10 3 12 1732.88 55.18 o
-9 3 12 -3.33 40.00 o
-8 3 12 3264.35 84.02 o
-7 3 12 63.91 40.18 o
-6 3 12 18.22 38.58 o
-5 3 12 0.01 36.40 o
-4 3 12 35.05 38.11 o
-3 3 12 -21.82 38.05 o
-2 3 12 1185.09 54.18 o
-1 3 12 95.39 38.17 o
0 3 12 929.10 54.81 o
1 3 12 1475.75 77.83 o
2 3 12 5664.48 129.32 o
3 3 12 446.46 48.52 o
4 3 12 3232.67 103.05 o
5 3 12 1382.59 75.00 o
6 3 12 1660.60 76.29 o
7 3 12 1238.06 60.36 o
8 3 12 7.37 50.65 o
9 3 12 500.05 46.86 o
10 3 12 67.91 40.48 o
11 3 12 164.73 44.12 o
12 3 12 3259.62 80.67 o
13 3 12 332.46 48.17 o
14 3 12 2551.90 78.63 o
15 3 12 167.16 59.53 o
16 3 12 231.45 61.90 o
17 3 12 99.46 64.97 o
18 3 12 22.63 69.97 o
19 3 12 852.83 80.93 o
20 3 12 149.41 95.74 o
-20 4 12 50.76 48.26 o
-19 4 12 74.79 62.27 o
-18 4 12 268.67 61.16 o
-17 4 12 23.22 68.66 o
-16 4 12 126.99 57.45 o
-15 4 12 1736.68 81.35 o
-14 4 12 6.25 51.68 o
-13 4 12 287.23 50.10 o
-12 4 12 1042.49 54.53 o
-11 4 12 2349.89 66.22 o
-10 4 12 296.39 41.94 o
-9 4 12 200.69 40.82 o
-8 4 12 1639.97 64.50 o
-7 4 12 -11.10 37.54 o
-6 4 12 209.26 35.87 o
-5 4 12 129.46 35.41 o
-4 4 12 3540.71 77.82 o
-3 4 12 189.20 37.03 o
-2 4 12 3130.69 82.47 o
-1 4 12 279.49 39.89 o
0 4 12 276.40 39.54 o
1 4 12 142.93 57.25 o
2 4 12 409.36 50.58 o
3 4 12 666.39 53.41 o
4 4 12 20.07 43.33 o
5 4 12 1955.13 79.85 o
6 4 12 308.09 49.87 o
7 4 12 1972.27 72.03 o
8 4 12 1136.72 56.38 o
9 4 12 3500.19 86.07 o
10 4 12 316.12 45.14 o
11 4 12 760.99 51.78 o
12 4 12 921.16 57.45 o
13 4 12 1272.38 67.13 o
14 4 12 19.46 53.68 o
15 4 12 12.18 52.92 o
16 4 12 1405.90 87.29 o
17 4 12 -27.12 73.88 o
18 4 12 16.98 72.83 o
19 4 12 38.66 76.59 o
20 4 12 165.50 70.31 o
-20 5 12 454.32 100.71 o
-19 5 12 139.55 86.74 o
-18 5 12 861.71 67.58 o
-17 5 12 1249.89 80.67 o
-16 5 12 165.89 58.39 o
-15 5 12 63.31 50.19 o
-14 5 12 3084.20 94.03 o
-13 5 12 1803.57 74.19 o
-12 5 12 1006.94 58.50 o
-11 5 12 5204.13 95.71 o
-10 5 12 2437.39 65.02 o
-9 5 12 427.85 43.75 o
-8 5 12 874.69 46.21 o
-7 5 12 956.85 48.05 o
-6 5 12 9577.74 127.95 o
-5 5 12 3509.09 80.83 o
-4 5 12 4493.68 87.73 o
-3 5 12 20156.23 190.25 o
-2 5 12 71.99 36.56 o
-1 5 12 647.66 52.68 o
0 5 12 250.68 42.36 o
1 5 12 2219.94 78.67 o
2 5 12 78.50 42.22 o
3 5 12 206.43 45.09 o
4 5 12 11664.17 175.41 o
5 5 12 83.96 47.04 o
6 5 12 3559.18 90.06 o
7 5 12 3430.26 83.74 o
8 5 12 1511.52 61.28 o
9 5 12 2789.39 81.19 o
10 5 12 64.71 45.61 o
11 5 12 4762.66 97.54 o
12 5 12 2880.55 81.72 o
13 5 12 1146.96 63.70 o
14 5 12 375.28 72.14 o
15 5 12 1879.27 110.48 o
16 5 12 1043.49 72.98 o
17 5 12 6889.50 163.39 o
18 5 12 192.35 71.09 o
19 5 12 -83.95 119.50 o
-19 6 12 1023.35 73.04 o
-18 6 12 1700.30 88.15 o
-17 6 12 377.58 69.10 o
-16 6 12 1284.87 70.50 o
-15 6 12 3104.12 89.74 o
-14 6 12 -14.12 50.87 o
-13 6 12 144.69 52.49 o
-12 6 12 7384.15 119.33 o
-11 6 12 4589.20 86.70 o
-10 6 12 1610.36 61.64 o
-9 6 12 236.80 45.65 o
-8 6 12 6271.88 95.77 o
-7 6 12 479.35 43.55 o
-6 6 12 3506.08 75.48 o
-5 6 12 308.98 37.60 o
-4 6 12 8495.27 118.84 o
-3 6 12 434.83 42.56 o
-2 6 12 5285.60 106.55 o
-1 6 12 160.29 42.02 o
0 6 12 1518.82 64.61 o
1 6 12 895.67 53.77 o
2 6 12 3990.44 107.01 o
3 6 12 4063.79 98.93 o
4 6 12 417.90 50.70 o
5 6 12 8922.23 143.51 o
6 6 12 1546.89 61.39 o
7 6 12 585.26 46.79 o
8 6 12 14749.76 168.13 o
9 6 12 12592.58 148.87 o
10 6 12 293.29 46.04 o
11 6 12 2899.71 77.12 o
12 6 12 3338.00 107.52 o
13 6 12 1115.24 68.08 o
14 6 12 676.27 65.48 o
15 6 12 1754.64 86.24 o
16 6 12 3696.71 131.77 o
17 6 12 856.23 63.67 o
18 6 12 969.88 87.84 o
19 6 12 1992.56 139.79 o
-19 7 12 31.17 58.71 o
-18 7 12 249.38 65.29 o
-17 7 12 2473.25 80.38 o
-16 7 12 896.96 62.63 o
-15 7 12 1293.68 70.79 o
-14 7 12 350.42 56.53 o
-13 7 12 3486.50 90.51 o
-12 7 12 1490.90 62.35 o
-11 7 12 3921.05 86.40 o
-10 7 12 6746.52 107.32 o
-9 7 12 3113.66 73.23 o
-8 7 12 3463.81 75.69 o
-7 7 12 2405.64 63.39 o
-6 7 12 1.85 35.17 o
-5 7 12 680.06 39.73 o
-4 7 12 2684.74 68.16 o
-3 7 12 5907.65 108.32 o
-2 7 12 1958.06 68.36 o
-1 7 12 1653.95 66.03 o
0 7 12 13200.99 162.00 o
1 7 12 7288.34 124.44 o
2 7 12 561.21 49.55 o
3 7 12 6926.13 112.56 o
4 7 12 233.77 42.28 o
5 7 12 100.71 41.13 o
6 7 12 601.87 46.57 o
7 7 12 2037.56 72.10 o
8 7 12 2340.97 75.62 o
9 7 12 -13.71 43.51 o
10 7 12 3741.26 86.09 o
11 7 12 3050.78 83.43 o
12 7 12 221.64 50.71 o
13 7 12 328.28 58.18 o
14 7 12 89.97 51.38 o
15 7 12 609.45 58.58 o
16 7 12 -54.40 54.40 o
17 7 12 3193.95 133.42 o
18 7 12 2685.86 151.29 o
-18 8 12 191.43 58.29 o
-17 8 12 31.30 51.54 o
-16 8 12 2522.39 85.84 o
-15 8 12 -46.47 46.98 o
-14 8 12 223.24 52.12 o
-13 8 12 90.70 48.80 o
-12 8 12 515.95 57.23 o
-11 8 12 21.76 50.85 o
-10 8 12 421.51 51.13 o
-9 8 12 4421.74 90.31 o
-8 8 12 84.09 38.99 o
-7 8 12 1333.29 52.99 o
-6 8 12 3124.78 80.28 o
-5 8 12 1634.34 53.96 o
-4 8 12 1182.85 47.12 o
-3 8 12 80.30 38.13 o
-2 8 12 129.27 38.94 o
-1 8 12 5674.47 96.30 o
0 8 12 179.07 39.20 o
1 8 12 411.25 41.71 o
2 8 12 2376.83 68.46 o
3 8 12 -37.91 37.91 o
4 8 12 2977.40 76.47 o
5 8 12 -23.45 45.14 o
6 8 12 3813.99 84.99 o
7 8 12 1414.42 65.03 o
8 8 12 1850.70 72.77 o
9 8 12 4133.47 90.42 o
10 8 12 2296.56 77.82 o
11 8 12 2959.40 93.30 o
12 8 12 1798.67 79.88 o
13 8 12 273.36 59.61 o
14 8 12 293.20 58.28 o
15 8 12 292.54 53.59 o
16 8 12 336.57 62.02 o
17 8 12 326.53 59.66 o
18 8 12 109.40 65.00 o
-17 9 12 54.72 49.82 o
-16 9 12 58.21 51.23 o
-15 9 12 257.74 41.47 o
-14 9 12 382.61 54.48 o
-13 9 12 345.24 49.40 o
-12 9 12 81.37 54.10 o
-11 9 12 247.86 57.19 o
-10 9 12 915.56 67.31 o
-9 9 12 446.20 51.30 o
-8 9 12 1159.51 57.71 o
-7 9 12 2387.80 72.42 o
-6 9 12 637.43 43.77 o
-5 9 12 856.74 44.01 o
-4 9 12 375.17 38.96 o
-3 9 12 205.12 35.95 o
-2 9 12 -39.23 39.23 o
-1 9 12 17.08 39.36 o
0 9 12 146.21 40.18 o
1 9 12 788.57 49.82 o
2 9 12 1201.19 55.74 o
3 9 12 212.86 41.06 o
4 9 12 557.24 47.59 o
5 9 12 92.92 43.42 o
6 9 12 145.61 43.43 o
7 9 12 204.64 45.26 o
8 9 12 216.73 52.28 o
9 9 12 586.47 60.03 o
10 9 12 171.54 52.58 o
11 9 12 208.22 52.76 o
12 9 12 1121.26 70.18 o
13 9 12 155.44 57.59 o
14 9 12 182.18 80.52 o
15 9 12 102.28 55.84 o
16 9 12 -5.29 85.63 o
17 9 12 6.41 54.14 o
-16 10 12 60.73 45.76 o
-15 10 12 329.55 50.54 o
-14 10 12 17.42 41.26 o
-13 10 12 78.15 42.60 o
-12 10 12 100.14 47.89 o
-11 10 12 2301.43 82.77 o
-10 10 12 19.81 58.14 o
-9 10 12 3288.10 98.67 o
-8 10 12 5424.95 120.33 o
-7 10 12 377.14 51.84 o
-6 10 12 2289.40 87.65 o
-5 10 12 -6.07 40.07 o
-4 10 12 1605.29 57.92 o
-3 10 12 48.39 37.44 o
-2 10 12 919.13 47.21 o
-1 10 12 166.73 40.15 o
0 10 12 1990.76 63.72 o
1 10 12 5331.33 96.42 o
2 10 12 3873.50 86.73 o
3 10 12 51.11 41.78 o
4 10 12 370.78 45.28 o
5 10 12 2771.15 81.03 o
6 10 12 30.28 51.11 o
7 10 12 30.89 47.08 o
8 10 12 550.00 61.83 o
9 10 12 2303.16 94.50 o
10 10 12 83.56 53.97 o
11 10 12 225.80 46.22 o
12 10 12 466.67 55.37 o
13 10 12 172.56 52.67 o
14 10 12 21.66 61.22 o
15 10 12 60.07 62.30 o
16 10 12 268.53 50.40 o
-15 11 12 67.47 48.37 o
-14 11 12 1098.45 59.24 o
-13 11 12 953.31 54.47 o
-12 11 12 442.38 49.87 o
-11 11 12 780.13 58.91 o
-10 11 12 2050.04 79.44 o
-9 11 12 241.63 55.22 o
-8 11 12 677.45 57.72 o
-7 11 12 1536.83 71.37 o
-6 11 12 959.72 64.49 o
-5 11 12 547.22 57.80 o
-4 11 12 1349.88 59.53 o
-3 11 12 1912.38 65.02 o
-2 11 12 2597.94 75.93 o
-1 11 12 107.49 43.68 o
0 11 12 5185.08 102.47 o
1 11 12 872.43 78.39 o
2 11 12 1075.28 60.05 o
3 11 12 3131.00 88.38 o
4 11 12 2850.15 103.11 o
5 11 12 268.78 61.80 o
6 11 12 607.48 69.36 o
7 11 12 788.31 72.87 o
8 11 12 1229.44 83.76 o
9 11 12 89.82 58.46 o
10 11 12 1874.42 84.58 o
11 11 12 2874.64 100.75 o
12 11 12 352.56 58.32 o
13 11 12 1643.67 76.34 o
14 11 12 1603.74 95.61 o
15 11 12 228.58 83.57 o
-14 12 12 684.10 100.25 o
-13 12 12 1481.99 81.93 o
-12 12 12 2663.39 104.52 o
-11 12 12 625.66 55.84 o
-10 12 12 217.62 52.04 o
-9 12 12 3181.97 99.75 o
-8 12 12 2083.56 78.39 o
-7 12 12 46.22 46.74 o
-6 12 12 346.03 53.60 o
-5 12 12 3920.49 103.69 o
-4 12 12 1444.93 65.20 o
-3 12 12 13.76 46.24 o
-2 12 12 1226.45 64.06 o
-1 12 12 5139.92 113.23 o
0 12 12 32.42 47.23 o
1 12 12 1687.79 78.79 o
2 12 12 1167.30 70.27 o
3 12 12 880.42 62.14 o
4 12 12 -53.99 53.99 o
5 12 12 572.51 64.19 o
6 12 12 1900.47 86.46 o
7 12 12 167.73 64.02 o
8 12 12 2590.39 107.78 o
9 12 12 920.54 76.19 o
10 12 12 -39.27 96.66 o
11 12 12 299.53 64.27 o
12 12 12 1564.37 77.03 o
13 12 12 966.44 115.46 o
14 12 12 66.57 113.42 o
-13 13 12 1278.14 110.87 o
-12 13 12 529.34 57.51 o
-11 13 12 929.95 80.22 o
-10 13 12 34.44 51.25 o
-9 13 12 205.18 48.61 o
-8 13 12 75.93 50.68 o
-7 13 12 -16.87 50.08 o
-6 13 12 1098.67 63.61 o
-5 13 12 20.66 48.29 o
-4 13 12 3919.59 96.13 o
-3 13 12 1246.33 72.97 o
-2 13 12 505.74 55.12 o
-1 13 12 1295.76 64.30 o
0 13 12 3963.24 98.82 o
1 13 12 47.12 48.38 o
2 13 12 441.68 53.94 o
3 13 12 515.98 58.91 o
4 13 12 2008.87 85.18 o
5 13 12 430.00 52.47 o
6 13 12 1178.41 72.78 o
7 13 12 5005.78 127.66 o
8 13 12 176.08 55.23 o
9 13 12 336.01 96.59 o
10 13 12 1405.05 87.54 o
11 13 12 1606.84 91.43 o
12 13 12 127.55 67.39 o
-11 14 12 180.15 117.32 o
-10 14 12 186.69 52.99 o
-9 14 12 257.35 71.32 o
-8 14 12 1224.94 74.08 o
-7 14 12 14.27 45.54 o
-6 14 12 -44.09 44.09 o
-5 14 12 1333.69 60.17 o
-4 14 12 -41.72 48.47 o
-3 14 12 90.37 47.45 o
-2 14 12 547.71 53.82 o
-1 14 12 2207.10 92.51 o
0 14 12 145.21 46.21 o
1 14 12 375.77 48.72 o
2 14 12 139.94 60.45 o
3 14 12 346.44 56.16 o
4 14 12 25.08 58.60 o
5 14 12 48.50 51.30 o
6 14 12 2075.75 84.14 o
7 14 12 115.72 70.28 o
8 14 12 1311.68 92.74 o
9 14 12 415.86 57.39 o
10 14 12 48.38 51.13 o
-8 15 12 185.70 55.48 o
-7 15 12 493.07 79.53 o
-6 15 12 482.97 57.83 o
-5 15 12 309.69 41.95 o
-4 15 12 -31.48 43.02 o
-3 15 12 41.23 47.34 o
-2 15 12 27.15 53.42 o
-1 15 12 49.82 48.57 o
0 15 12 215.71 57.84 o
1 15 12 82.83 45.48 o
2 15 12 34.39 43.16 o
3 15 12 40.44 47.12 o
4 15 12 163.78 42.82 o
5 15 12 67.62 43.05 o
6 15 12 1049.77 77.34 o
7 15 12 20.00 48.29 o
8 15 12 415.59 83.10 o
-4 16 12 752.06 78.36 o
-3 16 12 104.23 58.31 o
-2 16 12 3051.18 108.66 o
-1 16 12 113.44 58.46 o
0 16 12 257.99 57.58 o
1 16 12 162.29 71.44 o
2 16 12 529.69 53.62 o
3 16 12 241.16 65.39 o
-20 1 13 487.61 52.03 o
-19 1 13 1069.39 78.19 o
-18 1 13 99.10 68.71 o
-17 1 13 593.11 52.86 o
-16 1 13 184.38 52.84 o
-15 1 13 1379.55 67.74 o
-14 1 13 1443.94 65.65 o
-13 1 13 679.55 54.04 o
-12 1 13 2934.39 74.15 o
-11 1 13 116.66 42.69 o
-10 1 13 321.25 42.29 o
-9 1 13 1907.16 62.94 o
-8 1 13 1342.18 60.22 o
-7 1 13 -29.93 39.97 o
-6 1 13 2106.37 72.39 o
-5 1 13 213.30 40.88 o
-4 1 13 2687.97 78.41 o
-3 1 13 1972.61 67.13 o
-2 1 13 392.52 42.11 o
-1 1 13 244.02 39.41 o
0 1 13 1346.21 66.17 o
1 1 13 1555.50 77.70 o
2 1 13 66.45 48.64 o
3 1 13 304.40 59.91 o
4 1 13 338.36 53.01 o
5 1 13 1612.70 79.26 o
6 1 13 2683.21 91.67 o
7 1 13 1351.34 72.86 o
8 1 13 94.90 44.39 o
9 1 13 863.67 52.55 o
10 1 13 570.14 51.55 o
11 1 13 11.31 47.31 o
12 1 13 93.88 47.78 o
13 1 13 713.33 55.89 o
14 1 13 1628.62 76.86 o
15 1 13 -26.81 48.23 o
16 1 13 966.29 79.48 o
17 1 13 1038.82 74.59 o
18 1 13 205.80 69.72 o
19 1 13 647.17 61.83 o
20 1 13 16.84 105.85 o
-20 2 13 844.37 61.58 o
-19 2 13 1573.80 75.72 o
-18 2 13 29.73 55.01 o
-17 2 13 264.74 56.84 o
-16 2 13 2389.91 84.66 o
-15 2 13 6.86 54.74 o
-14 2 13 297.33 61.48 o
-13 2 13 3835.29 87.61 o
-12 2 13 4774.41 93.38 o
-11 2 13 783.22 49.43 o
-10 2 13 1246.58 51.57 o
-9 2 13 4542.02 84.29 o
-8 2 13 465.62 46.23 o
-7 2 13 1027.24 54.96 o
-6 2 13 5813.01 105.65 o
-5 2 13 9452.33 142.44 o
-4 2 13 54.54 37.28 o
-3 2 13 4876.40 94.19 o
-2 2 13 343.83 41.91 o
-1 2 13 7351.60 129.53 o
0 2 13 7569.75 137.21 o
1 2 13 168.85 41.48 o
2 2 13 149.46 51.47 o
3 2 13 1465.36 72.56 o
4 2 13 4860.36 122.79 o
5 2 13 4800.55 131.10 o
6 2 13 10046.26 182.10 o
7 2 13 10039.66 165.55 o
8 2 13 7826.85 120.52 o
9 2 13 142.05 41.85 o
10 2 13 585.43 51.32 o
11 2 13 1716.15 68.91 o
12 2 13 2045.73 79.38 o
13 2 13 695.89 58.54 o
14 2 13 21.65 52.33 o
15 2 13 5325.22 111.31 o
16 2 13 664.93 64.53 o
17 2 13 76.44 60.16 o
18 2 13 1694.27 115.28 o
19 2 13 1190.98 94.08 o
20 2 13 153.15 109.14 o
-20 3 13 1782.57 80.37 o
-19 3 13 1239.76 75.29 o
-18 3 13 522.51 64.03 o
-17 3 13 4445.49 119.15 o
-16 3 13 98.54 60.53 o
-15 3 13 8058.89 150.07 o
-14 3 13 634.74 68.73 o
-13 3 13 173.99 58.34 o
-12 3 13 5949.99 104.59 o
-11 3 13 1140.49 53.49 o
-10 3 13 2019.45 62.21 o
-9 3 13 2609.98 69.13 o
-8 3 13 4507.96 88.04 o
-7 3 13 5294.02 104.48 o
-6 3 13 1667.38 67.75 o
-5 3 13 2794.04 83.18 o
-4 3 13 14888.87 178.53 o
-3 3 13 93.74 39.16 o
-2 3 13 441.32 46.72 o
-1 3 13 5024.82 104.54 o
0 3 13 5965.38 125.37 o
1 3 13 2.52 42.21 o
2 3 13 1414.58 77.38 o
3 3 13 27818.83 328.72 o
4 3 13 855.26 65.39 o
5 3 13 4898.35 140.71 o
6 3 13 2164.19 86.01 o
7 3 13 2266.09 75.83 o
8 3 13 238.35 45.35 o
9 3 13 1877.69 65.05 o
10 3 13 16218.72 178.37 o
11 3 13 986.59 58.91 o
12 3 13 829.78 57.45 o
13 3 13 108.85 50.75 o
14 3 13 1402.99 71.91 o
15 3 13 143.61 55.34 o
16 3 13 1872.74 94.49 o
17 3 13 583.20 100.67 o
18 3 13 938.26 92.68 o
19 3 13 1167.90 137.12 o
-20 4 13 771.21 110.25 o
-19 4 13 1378.54 70.53 o
-18 4 13 248.53 60.77 o
-17 4 13 370.70 62.83 o
-16 4 13 3691.88 102.23 o
-15 4 13 2.06 63.85 o
-14 4 13 136.21 56.78 o
-13 4 13 1609.89 73.03 o
-12 4 13 2482.94 81.36 o
-11 4 13 2172.53 65.66 o
-10 4 13 485.25 44.93 o
-9 4 13 12070.09 136.94 o
-8 4 13 2707.88 76.42 o
-7 4 13 2964.73 72.92 o
-6 4 13 4288.13 87.89 o
-5 4 13 1229.23 54.06 o
-4 4 13 29.86 37.57 o
-3 4 13 499.56 48.41 o
-2 4 13 2234.44 75.34 o
-1 4 13 4785.98 112.90 o
0 4 13 254.34 47.10 o
1 4 13 6018.07 129.41 o
2 4 13 6824.22 149.24 o
3 4 13 338.09 54.82 o
4 4 13 5384.37 136.63 o
5 4 13 76.43 52.24 o
6 4 13 -20.76 48.47 o
7 4 13 2452.69 81.89 o
8 4 13 736.26 51.61 o
9 4 13 649.92 54.61 o
10 4 13 520.94 53.33 o
11 4 13 4105.72 104.52 o
12 4 13 2346.81 84.11 o
13 4 13 494.53 65.91 o
14 4 13 459.23 73.09 o
15 4 13 82.94 59.48 o
16 4 13 119.31 79.75 o
17 4 13 505.28 83.63 o
18 4 13 1869.06 102.05 o
19 4 13 1690.73 445.13 o
-19 5 13 -52.61 52.61 o
-18 5 13 681.99 59.09 o
-17 5 13 1501.21 80.64 o
-16 5 13 49.95 56.74 o
-15 5 13 2738.86 78.85 o
-14 5 13 457.24 58.93 o
-13 5 13 114.16 55.49 o
-12 5 13 99.66 49.81 o
-11 5 13 703.37 55.21 o
-10 5 13 134.99 42.23 o
-9 5 13 150.00 44.43 o
-8 5 13 410.74 43.33 o
-7 5 13 5644.62 91.84 o
-6 5 13 175.30 36.93 o
-5 5 13 1483.94 62.55 o
-4 5 13 157.62 43.08 o
-3 5 13 1221.32 59.55 o
-2 5 13 74.28 40.67 o
-1 5 13 3421.03 95.89 o
0 5 13 3304.89 96.41 o
1 5 13 283.30 50.17 o
2 5 13 1032.40 64.81 o
3 5 13 441.18 60.73 o
4 5 13 382.82 57.85 o
5 5 13 14.62 50.15 o
6 5 13 191.23 48.04 o
7 5 13 -0.02 45.62 o
8 5 13 335.58 51.46 o
9 5 13 219.53 47.67 o
10 5 13 2664.12 81.00 o
11 5 13 63.06 51.57 o
12 5 13 156.41 53.35 o
13 5 13 202.12 67.66 o
14 5 13 83.19 65.35 o
15 5 13 131.09 71.40 o
16 5 13 970.55 101.06 o
17 5 13 762.06 75.90 o
18 5 13 129.05 78.61 o
19 5 13 136.33 79.62 o
-19 6 13 465.36 80.90 o
-18 6 13 164.44 51.61 o
-17 6 13 -57.18 57.18 o
-16 6 13 618.47 64.80 o
-15 6 13 296.45 57.68 o
-14 6 13 138.02 50.09 o
-13 6 13 70.98 53.53 o
-12 6 13 380.02 59.82 o
-11 6 13 120.46 54.85 o
-10 6 13 9.44 44.40 o
-9 6 13 992.26 54.19 o
-8 6 13 2524.59 70.77 o
-7 6 13 211.70 40.98 o
-6 6 13 76.54 36.69 o
-5 6 13 225.04 38.50 o
-4 6 13 841.05 46.34 o
-3 6 13 1026.86 48.68 o
-2 6 13 1508.78 68.07 o
-1 6 13 2949.42 89.89 o
0 6 13 13.96 45.71 o
1 6 13 1693.69 77.45 o
2 6 13 335.81 48.38 o
3 6 13 699.30 50.09 o
4 6 13 1048.97 57.29 o
5 6 13 3766.72 100.55 o
6 6 13 281.55 46.47 o
7 6 13 75.76 46.69 o
8 6 13 1149.29 67.16 o
9 6 13 318.11 57.67 o
10 6 13 730.43 57.15 o
11 6 13 1997.21 82.28 o
12 6 13 77.64 61.19 o
13 6 13 111.44 59.06 o
14 6 13 101.43 56.14 o
15 6 13 -17.83 67.44 o
16 6 13 3201.83 121.30 o
17 6 13 491.77 83.57 o
18 6 13 74.97 73.43 o
-18 7 13 403.88 55.50 o
-17 7 13 1113.59 69.94 o
-16 7 13 -48.96 67.15 o
-15 7 13 1302.12 70.81 o
-14 7 13 67.38 51.53 o
-13 7 13 1262.93 69.61 o
-12 7 13 130.15 55.86 o
-11 7 13 437.77 62.00 o
-10 7 13 3775.63 94.18 o
-9 7 13 79.66 42.92 o
-8 7 13 7301.15 110.46 o
-7 7 13 2741.51 70.48 o
-6 7 13 133.47 39.93 o
-5 7 13 1034.94 47.62 o
-4 7 13 337.94 40.50 o
-3 7 13 146.94 39.84 o
-2 7 13 1224.87 55.13 o
-1 7 13 1671.01 59.45 o
0 7 13 1506.17 56.70 o
1 7 13 71.55 37.75 o
2 7 13 341.76 44.03 o
3 7 13 7294.32 118.40 o
4 7 13 79.63 43.65 o
5 7 13 7.73 48.29 o
6 7 13 238.54 46.51 o
7 7 13 864.04 57.22 o
8 7 13 145.17 50.51 o
9 7 13 180.65 51.85 o
10 7 13 3937.57 100.90 o
11 7 13 190.31 55.18 o
12 7 13 904.32 76.65 o
13 7 13 49.47 88.97 o
14 7 13 167.32 58.59 o
15 7 13 71.02 57.23 o
16 7 13 55.82 62.08 o
17 7 13 40.32 61.16 o
18 7 13 98.98 62.98 o
-17 8 13 212.39 50.37 o
-16 8 13 4197.50 136.03 o
-15 8 13 33.93 51.74 o
-14 8 13 146.88 53.30 o
-13 8 13 323.44 56.99 o
-12 8 13 2860.10 98.61 o
-11 8 13 -7.07 58.72 o
-10 8 13 468.64 57.83 o
-9 8 13 2359.50 77.15 o
-8 8 13 221.84 44.90 o
-7 8 13 122.65 42.57 o
-6 8 13 2799.76 68.51 o
-5 8 13 4253.56 83.07 o
-4 8 13 741.13 47.10 o
-3 8 13 2345.18 67.80 o
-2 8 13 2680.12 70.90 o
-1 8 13 1580.38 62.87 o
0 8 13 3873.48 87.41 o
1 8 13 3604.25 86.72 o
2 8 13 3572.13 85.65 o
3 8 13 126.80 43.67 o
4 8 13 2656.52 82.01 o
5 8 13 2292.43 76.84 o
6 8 13 693.27 55.98 o
7 8 13 4276.13 103.49 o
8 8 13 1342.20 76.36 o
9 8 13 58.17 51.02 o
10 8 13 442.51 71.13 o
11 8 13 2326.95 87.95 o
12 8 13 1310.43 83.28 o
13 8 13 1601.23 94.73 o
14 8 13 474.35 76.96 o
15 8 13 4104.81 153.78 o
16 8 13 -26.41 87.50 o
17 8 13 59.66 59.83 o
-17 9 13 478.47 76.93 o
-16 9 13 234.18 48.92 o
-15 9 13 1467.83 68.73 o
-14 9 13 3737.49 86.92 o
-13 9 13 1638.53 70.29 o
-12 9 13 1392.61 68.05 o
-11 9 13 2996.25 100.85 o
-10 9 13 1302.18 83.95 o
-9 9 13 -5.39 54.04 o
-8 9 13 2500.32 88.13 o
-7 9 13 1631.84 63.08 o
-6 9 13 -12.72 39.42 o
-5 9 13 204.64 40.63 o
-4 9 13 11141.47 123.39 o
-3 9 13 1321.73 51.42 o
-2 9 13 2059.51 64.73 o
-1 9 13 2596.18 73.66 o
0 9 13 2262.79 71.52 o
1 9 13 106.75 42.74 o
2 9 13 371.65 48.30 o
3 9 13 8920.20 157.61 o
4 9 13 1628.86 70.22 o
5 9 13 145.61 41.63 o
6 9 13 270.94 50.36 o
7 9 13 2395.19 93.51 o
8 9 13 -10.05 55.27 o
9 9 13 1481.07 85.57 o
10 9 13 1315.52 94.98 o
11 9 13 -39.74 55.32 o
12 9 13 -10.96 55.10 o
13 9 13 690.52 73.28 o
14 9 13 2579.24 105.35 o
15 9 13 110.72 58.44 o
16 9 13 2621.56 228.86 o
-16 10 13 1456.96 124.07 o
-15 10 13 156.62 43.94 o
-14 10 13 89.66 45.01 o
-13 10 13 2005.92 81.98 o
-12 10 13 468.57 51.83 o
-11 10 13 34.11 52.35 o
-10 10 13 1518.33 78.42 o
-9 10 13 1199.06 76.44 o
-8 10 13 529.67 65.02 o
-7 10 13 83.82 52.93 o
-6 10 13 2965.18 87.27 o
-5 10 13 3712.42 86.37 o
-4 10 13 -10.83 41.41 o
-3 10 13 2587.69 77.63 o
-2 10 13 3915.29 85.31 o
-1 10 13 568.10 44.86 o
0 10 13 1033.55 59.96 o
1 10 13 2648.81 80.92 o
2 10 13 367.61 49.27 o
3 10 13 15.83 56.97 o
4 10 13 338.00 52.64 o
5 10 13 1743.07 81.39 o
6 10 13 112.46 50.70 o
7 10 13 1230.54 72.29 o
8 10 13 268.34 59.12 o
9 10 13 88.42 82.54 o
10 10 13 564.88 61.80 o
11 10 13 126.66 50.29 o
12 10 13 1106.02 79.69 o
13 10 13 205.37 50.35 o
14 10 13 -4.90 51.63 o
15 10 13 100.82 56.39 o
-15 11 13 163.65 110.77 o
-14 11 13 994.07 66.07 o
-13 11 13 264.18 53.78 o
-12 11 13 138.29 44.04 o
-11 11 13 -15.29 46.33 o
-10 11 13 280.28 56.20 o
-9 11 13 14.16 51.67 o
-8 11 13 95.74 53.28 o
-7 11 13 4824.46 104.99 o
-6 11 13 55.13 51.48 o
-5 11 13 1773.34 75.42 o
-4 11 13 782.81 55.78 o
-3 11 13 -13.96 45.62 o
-2 11 13 579.32 56.83 o
-1 11 13 1.67 47.96 o
0 11 13 1450.17 70.00 o
1 11 13 95.62 49.27 o
2 11 13 4680.98 122.63 o
3 11 13 11.95 53.82 o
4 11 13 -18.45 51.71 o
5 11 13 551.10 62.02 o
6 11 13 723.66 74.56 o
7 11 13 149.57 72.72 o
8 11 13 190.91 67.72 o
9 11 13 1203.48 76.69 o
10 11 13 445.93 60.80 o
11 11 13 -59.22 59.22 o
12 11 13 -27.89 52.72 o
13 11 13 883.62 74.21 o
14 11 13 671.21 102.45 o
-13 12 13 97.88 61.44 o
-12 12 13 921.73 69.63 o
-11 12 13 273.88 50.10 o
-10 12 13 -3.81 49.20 o
-9 12 13 76.04 47.74 o
-8 12 13 2.89 57.89 o
-7 12 13 165.58 51.63 o
-6 12 13 159.68 49.08 o
-5 12 13 2.37 61.68 o
-4 12 13 43.21 48.73 o
-3 12 13 53.01 47.35 o
-2 12 13 -0.13 48.80 o
-1 12 13 35.83 43.26 o
0 12 13 64.01 48.48 o
1 12 13 1142.86 63.67 o
2 12 13 179.22 70.76 o
3 12 13 501.17 61.94 o
4 12 13 215.94 52.89 o
5 12 13 144.62 52.47 o
6 12 13 989.94 70.99 o
7 12 13 317.20 61.07 o
8 12 13 54.41 65.27 o
9 12 13 1067.62 125.52 o
10 12 13 210.14 65.15 o
11 12 13 108.89 68.71 o
12 12 13 25.72 45.77 o
13 12 13 453.61 144.37 o
-12 13 13 365.54 83.85 o
-11 13 13 185.57 52.61 o
-10 13 13 236.59 51.44 o
-9 13 13 3.39 46.12 o
-8 13 13 898.72 66.46 o
-7 13 13 95.48 49.65 o
-6 13 13 -18.41 48.62 o
-5 13 13 50.72 53.31 o
-4 13 13 1392.46 69.73 o
-3 13 13 627.99 61.14 o
-2 13 13 -14.25 46.32 o
-1 13 13 468.21 51.28 o
0 13 13 417.00 58.17 o
1 13 13 120.67 47.46 o
2 13 13 76.81 48.40 o
3 13 13 466.64 51.66 o
4 13 13 88.32 55.18 o
5 13 13 21.70 49.56 o
6 13 13 94.40 57.16 o
7 13 13 423.61 57.49 o
8 13 13 89.39 53.01 o
9 13 13 15.52 62.52 o
10 13 13 544.69 56.03 o
11 13 13 195.61 57.70 o
-9 14 13 2808.23 137.20 o
-8 14 13 731.28 67.07 o
-7 14 13 1792.71 110.77 o
-6 14 13 4001.18 109.18 o
-5 14 13 201.63 55.44 o
-4 14 13 260.42 50.05 o
-3 14 13 34.20 49.11 o
-2 14 13 776.05 54.68 o
-1 14 13 1596.65 90.26 o
0 14 13 82.70 47.69 o
1 14 13 1953.77 77.20 o
2 14 13 1669.85 77.10 o
3 14 13 -60.25 60.25 o
4 14 13 929.42 70.25 o
5 14 13 521.22 59.65 o
6 14 13 451.47 66.42 o
7 14 13 10.70 48.56 o
8 14 13 330.02 56.98 o
9 14 13 2121.94 130.29 o
-6 15 13 121.68 71.91 o
-5 15 13 1194.68 90.22 o
-4 15 13 678.32 61.45 o
-3 15 13 940.84 87.10 o
-2 15 13 27.16 54.05 o
-1 15 13 790.59 61.89 o
0 15 13 2816.91 91.83 o
1 15 13 58.60 59.26 o
2 15 13 2203.90 85.18 o
3 15 13 2581.19 93.31 o
4 15 13 390.41 63.56 o
5 15 13 133.99 47.33 o
6 15 13 343.97 66.18 o
-20 0 14 191.41 81.87 o
-19 0 14 1086.51 88.78 o
-18 0 14 294.48 78.47 o
-17 0 14 8000.22 235.17 o
-16 0 14 636.45 81.69 o
-15 0 14 144.14 74.80 o
-14 0 14 4419.41 140.76 o
-13 0 14 4393.03 135.54 o
-12 0 14 489.29 78.94 o
-11 0 14 931.38 76.58 o
-10 0 14 2394.76 104.76 o
-9 0 14 213.36 58.90 o
-8 0 14 30.33 55.87 o
-7 0 14 8617.06 173.43 o
-6 0 14 8548.83 213.90 o
-5 0 14 151.09 67.86 o
-4 0 14 990.28 86.61 o
-3 0 14 2747.08 120.36 o
-2 0 14 6140.69 185.33 o
-1 0 14 911.30 92.44 o
0 0 14 21.06 66.32 o
1 0 14 24505.10 626.64 o
2 0 14 683.75 109.50 o
3 0 14 2625.75 167.53 o
4 0 14 14695.91 380.75 o
5 0 14 2346.97 148.03 o
6 0 14 5132.43 159.40 o
7 0 14 1470.32 82.69 o
8 0 14 8915.10 180.21 o
9 0 14 5387.09 149.33 o
10 0 14 7148.38 181.92 o
11 0 14 3132.35 131.47 o
12 0 14 1751.37 98.91 o
13 0 14 1116.74 96.62 o
14 0 14 6271.48 176.34 o
15 0 14 -83.39 118.11 o
16 0 14 -90.09 90.09 o
17 0 14 146.79 156.93 o
18 0 14 1703.53 148.53 o
19 0 14 1477.82 170.84 o
-20 1 14 93.09 61.13 o
-19 1 14 713.53 54.72 o
-18 1 14 2374.81 87.11 o
-17 1 14 218.94 55.53 o
-16 1 14 312.32 53.10 o
-15 1 14 1970.49 74.29 o
-14 1 14 1099.59 64.28 o
-13 1 14 728.42 60.78 o
-12 1 14 258.22 51.71 o
-11 1 14 3566.60 88.28 o
-10 1 14 1905.01 64.28 o
-9 1 14 910.59 53.09 o
-8 1 14 4892.86 90.93 o
-7 1 14 2036.54 70.65 o
-6 1 14 587.25 48.49 o
-5 1 14 5283.80 118.29 o
-4 1 14 1432.43 64.66 o
-3 1 14 2.89 40.06 o
-2 1 14 1056.64 66.21 o
-1 1 14 1104.50 67.19 o
0 1 14 1958.46 84.01 o
1 1 14 977.15 65.53 o
2 1 14 15849.41 279.96 o
3 1 14 2164.84 106.10 o
4 1 14 2590.14 107.39 o
5 1 14 244.68 51.31 o
6 1 14 6345.78 115.11 o
7 1 14 1008.83 51.61 o
8 1 14 1648.34 66.03 o
9 1 14 5802.94 114.59 o
10 1 14 999.06 58.94 o
11 1 14 262.96 52.60 o
12 1 14 1682.06 76.00 o
13 1 14 2451.86 92.61 o
14 1 14 1210.80 64.89 o
15 1 14 421.29 60.72 o
16 1 14 324.60 69.41 o
17 1 14 1043.84 97.18 o
18 1 14 524.25 105.17 o
19 1 14 482.65 128.11 o
-19 2 14 144.88 53.21 o
-18 2 14 132.23 53.41 o
-17 2 14 1327.35 67.83 o
-16 2 14 91.07 52.48 o
-15 2 14 563.58 60.86 o
-14 2 14 941.22 70.70 o
-13 2 14 1859.71 78.01 o
-12 2 14 161.24 48.66 o
-11 2 14 2159.91 73.77 o
-10 2 14 357.53 46.91 o
-9 2 14 101.53 43.21 o
-8 2 14 264.03 43.69 o
-7 2 14 2030.03 69.14 o
-6 2 14 344.63 41.82 o
-5 2 14 36.46 46.28 o
-4 2 14 19.25 43.43 o
-3 2 14 763.76 53.78 o
-2 2 14 1460.02 72.27 o
-1 2 14 27.97 42.22 o
0 2 14 2227.77 85.81 o
1 2 14 1095.50 70.90 o
2 2 14 246.92 51.68 o
3 2 14 -26.62 56.39 o
4 2 14 3835.43 117.81 o
5 2 14 3982.86 129.01 o
6 2 14 1368.95 81.13 o
7 2 14 -47.19 47.19 o
8 2 14 1738.79 69.75 o
9 2 14 34.81 53.81 o
10 2 14 1767.27 82.96 o
11 2 14 1209.72 91.14 o
12 2 14 256.99 61.94 o
13 2 14 83.16 61.20 o
14 2 14 282.88 58.71 o
15 2 14 1995.83 106.70 o
16 2 14 236.61 67.99 o
17 2 14 3886.29 138.35 o
18 2 14 1326.97 95.42 o
19 2 14 246.76 147.20 o
-19 3 14 378.87 54.18 o
-18 3 14 225.15 56.31 o
-17 3 14 89.71 75.53 o
-16 3 14 409.87 59.69 o
-15 3 14 46.18 59.23 o
-14 3 14 78.39 58.33 o
-13 3 14 18.35 64.64 o
-12 3 14 265.72 60.02 o
-11 3 14 37.70 47.06 o
-10 3 14 779.83 52.67 o
-9 3 14 497.14 47.40 o
-8 3 14 195.43 43.98 o
-7 3 14 81.12 41.95 o
-6 3 14 185.30 40.96 o
-5 3 14 -13.83 44.73 o
-4 3 14 884.10 56.55 o
-3 3 14 150.53 46.55 o
-2 3 14 386.24 47.42 o
-1 3 14 19.40 43.65 o
0 3 14 421.26 50.51 o
1 3 14 296.51 47.43 o
2 3 14 1686.86 86.02 o
3 3 14 7.91 54.13 o
4 3 14 515.32 63.21 o
5 3 14 89.41 46.89 o
6 3 14 2925.25 90.89 o
7 3 14 279.42 49.24 o
8 3 14 1613.20 75.15 o
9 3 14 959.73 61.79 o
10 3 14 376.65 52.19 o
11 3 14 76.03 52.58 o
12 3 14 117.62 56.64 o
13 3 14 2478.78 95.82 o
14 3 14 1857.29 80.69 o
15 3 14 138.33 69.02 o
16 3 14 1273.09 100.63 o
17 3 14 331.20 82.63 o
18 3 14 151.34 94.36 o
19 3 14 43.08 116.62 o
-19 4 14 42.52 52.77 o
-18 4 14 -52.29 52.29 o
-17 4 14 1187.94 73.34 o
-16 4 14 342.96 57.66 o
-15 4 14 1126.00 67.71 o
-14 4 14 1089.82 68.68 o
-13 4 14 715.03 67.37 o
-12 4 14 86.22 55.79 o
-11 4 14 602.75 54.27 o
-10 4 14 1449.69 57.25 o
-9 4 14 96.66 44.40 o
-8 4 14 34.58 44.15 o
-7 4 14 264.23 44.50 o
-6 4 14 1540.39 57.23 o
-5 4 14 2153.36 62.75 o
-4 4 14 162.64 38.39 o
-3 4 14 830.98 59.06 o
-2 4 14 1640.20 74.39 o
-1 4 14 1496.81 74.09 o
0 4 14 -2.92 47.95 o
1 4 14 1007.93 70.03 o
2 4 14 1372.29 77.38 o
3 4 14 468.33 56.14 o
4 4 14 1186.34 64.83 o
5 4 14 2561.04 82.21 o
6 4 14 1067.58 60.83 o
7 4 14 563.97 58.43 o
8 4 14 1464.13 69.37 o
9 4 14 57.97 50.24 o
10 4 14 1497.19 76.63 o
11 4 14 658.70 70.21 o
12 4 14 118.30 69.80 o
13 4 14 1219.75 77.81 o
14 4 14 135.09 67.89 o
15 4 14 57.40 83.14 o
16 4 14 1628.56 142.99 o
17 4 14 1698.46 148.91 o
18 4 14 77.40 69.46 o
-18 5 14 1431.30 63.59 o
-17 5 14 32.87 57.36 o
-16 5 14 1049.68 69.98 o
-15 5 14 1672.39 74.95 o
-14 5 14 1610.18 72.39 o
-13 5 14 797.92 65.32 o
-12 5 14 2533.71 96.68 o
-11 5 14 7037.75 131.21 o
-10 5 14 1853.90 68.43 o
-9 5 14 4038.67 89.52 o
-8 5 14 852.01 54.26 o
-7 5 14 2030.99 65.73 o
-6 5 14 229.70 38.13 o
-5 5 14 5684.70 91.41 o
-4 5 14 1591.77 57.90 o
-3 5 14 2467.61 65.27 o
-2 5 14 6619.53 106.86 o
-1 5 14 4303.63 95.02 o
0 5 14 714.70 52.97 o
1 5 14 2101.09 74.83 o
2 5 14 8559.67 127.58 o
3 5 14 22.87 46.06 o
4 5 14 724.89 58.45 o
5 5 14 2257.88 80.09 o
6 5 14 10095.53 155.48 o
7 5 14 3404.45 104.00 o
8 5 14 440.02 65.73 o
9 5 14 7545.38 154.59 o
10 5 14 547.92 70.22 o
11 5 14 232.42 66.09 o
12 5 14 -36.52 65.06 o
13 5 14 1777.67 95.92 o
14 5 14 543.86 79.35 o
15 5 14 218.57 95.22 o
16 5 14 1460.40 124.79 o
17 5 14 548.78 140.68 o
18 5 14 1225.56 96.19 o
-18 6 14 62.24 52.25 o
-17 6 14 1089.70 63.77 o
-16 6 14 1800.56 86.46 o
-15 6 14 262.03 59.70 o
-14 6 14 2937.20 88.11 o
-13 6 14 3011.93 87.44 o
-12 6 14 982.86 77.62 o
-11 6 14 218.72 59.20 o
-10 6 14 11083.05 161.86 o
-9 6 14 4765.18 105.37 o
-8 6 14 2696.98 75.19 o
-7 6 14 3297.02 78.48 o
-6 6 14 6105.46 97.70 o
-5 6 14 7045.24 103.47 o
-4 6 14 2305.11 67.12 o
-3 6 14 8502.26 117.75 o
-2 6 14 2401.58 74.45 o
-1 6 14 3179.51 84.18 o
0 6 14 2186.24 71.94 o
1 6 14 8292.89 136.34 o
2 6 14 855.42 56.57 o
3 6 14 4221.74 98.58 o
4 6 14 4939.96 114.83 o
5 6 14 1086.05 68.24 o
6 6 14 1159.11 67.25 o
7 6 14 1369.01 78.54 o
8 6 14 2205.77 87.47 o
9 6 14 340.08 58.28 o
10 6 14 1359.84 87.17 o
11 6 14 1644.18 112.71 o
12 6 14 394.35 77.63 o
13 6 14 682.46 81.61 o
14 6 14 423.37 78.98 o
15 6 14 384.21 104.52 o
16 6 14 633.38 105.20 o
17 6 14 5504.67 260.84 o
-17 7 14 556.37 78.85 o
-16 7 14 1068.50 80.95 o
-15 7 14 2897.41 100.83 o
-14 7 14 7.30 50.65 o
-13 7 14 525.79 59.22 o
-12 7 14 755.36 65.11 o
-11 7 14 5314.72 134.85 o
-10 7 14 48.28 54.59 o
-9 7 14 1842.19 70.76 o
-8 7 14 6412.32 126.89 o
-7 7 14 1785.04 68.73 o
-6 7 14 3930.68 86.06 o
-5 7 14 5964.86 104.97 o
-4 7 14 185.19 39.33 o
-3 7 14 743.19 51.45 o
-2 7 14 3548.47 83.06 o
-1 7 14 5122.00 106.60 o
0 7 14 189.58 46.40 o
1 7 14 1714.89 69.43 o
2 7 14 5761.80 115.10 o
3 7 14 3292.07 95.93 o
4 7 14 26.41 51.46 o
5 7 14 3264.16 102.90 o
6 7 14 2945.21 100.52 o
7 7 14 1333.99 74.73 o
8 7 14 718.94 87.95 o
9 7 14 4855.40 129.46 o
10 7 14 1626.14 87.81 o
11 7 14 36.98 63.97 o
12 7 14 3354.28 112.94 o
13 7 14 549.73 81.06 o
14 7 14 84.47 71.78 o
15 7 14 869.31 93.34 o
16 7 14 1278.51 130.37 o
17 7 14 128.19 189.07 o
-17 8 14 116.90 70.05 o
-16 8 14 1504.02 112.00 o
-15 8 14 100.72 47.57 o
-14 8 14 712.20 57.30 o
-13 8 14 61.60 60.79 o
-12 8 14 255.06 63.10 o
-11 8 14 1132.44 71.72 o
-10 8 14 16.48 53.54 o
-9 8 14 526.48 57.79 o
-8 8 14 304.20 55.06 o
-7 8 14 6244.90 110.72 o
-6 8 14 1644.65 65.51 o
-5 8 14 -12.09 46.08 o
-4 8 14 724.38 49.23 o
-3 8 14 920.40 49.08 o
-2 8 14 309.97 41.75 o
-1 8 14 275.88 45.11 o
0 8 14 187.93 47.45 o
1 8 14 345.83 50.55 o
2 8 14 16.13 44.94 o
3 8 14 1980.39 73.16 o
4 8 14 4259.99 116.96 o
5 8 14 112.66 53.65 o
6 8 14 431.18 63.04 o
7 8 14 31.52 54.35 o
8 8 14 313.77 77.28 o
9 8 14 240.97 74.91 o
10 8 14 43.21 62.41 o
11 8 14 3395.37 122.30 o
12 8 14 61.77 74.63 o
13 8 14 1968.00 124.43 o
14 8 14 195.30 74.42 o
15 8 14 -40.86 81.01 o
16 8 14 162.69 53.94 o
-16 9 14 80.49 96.89 o
-15 9 14 486.24 61.01 o
-14 9 14 193.12 47.32 o
-13 9 14 135.67 51.48 o
-12 9 14 -12.60 62.23 o
-11 9 14 81.25 64.43 o
-10 9 14 46.45 64.73 o
-9 9 14 101.35 60.43 o
-8 9 14 233.28 53.78 o
-7 9 14 356.48 52.90 o
-6 9 14 77.82 45.30 o
-5 9 14 18.44 42.65 o
-4 9 14 431.13 44.41 o
-3 9 14 147.20 40.66 o
-2 9 14 264.47 43.07 o
-1 9 14 1.63 43.54 o
0 9 14 64.73 44.89 o
1 9 14 -1.03 53.13 o
2 9 14 2295.80 85.82 o
3 9 14 0.28 57.87 o
4 9 14 170.41 58.43 o
5 9 14 339.86 62.44 o
6 9 14 169.54 60.82 o
7 9 14 2645.00 104.63 o
8 9 14 95.82 57.01 o
9 9 14 35.08 61.19 o
10 9 14 112.77 60.42 o
11 9 14 131.57 66.79 o
12 9 14 381.90 77.39 o
13 9 14 289.71 57.54 o
14 9 14 -30.45 48.74 o
15 9 14 57.62 59.74 o
-15 10 14 309.65 105.13 o
-14 10 14 540.92 54.24 o
-13 10 14 525.77 57.99 o
-12 10 14 309.34 50.53 o
-11 10 14 59.93 58.82 o
-10 10 14 1858.93 89.04 o
-9 10 14 1201.45 81.06 o
-8 10 14 21.43 50.64 o
-7 10 14 3221.74 92.71 o
-6 10 14 1541.92 75.37 o
-5 10 14 118.67 45.69 o
-4 10 14 193.85 48.78 o
-3 10 14 613.19 56.62 o
-2 10 14 3463.27 96.21 o
-1 10 14 443.73 49.22 o
0 10 14 229.00 51.82 o
1 10 14 3364.81 115.19 o
2 10 14 97.23 61.27 o
3 10 14 1339.61 84.02 o
4 10 14 1778.17 92.76 o
5 10 14 392.77 66.13 o
6 10 14 981.92 72.84 o
7 10 14 53.24 54.26 o
8 10 14 195.40 55.59 o
9 10 14 959.86 71.72 o
10 10 14 824.31 66.14 o
11 10 14 2227.02 99.51 o
12 10 14 270.98 56.06 o
13 10 14 789.95 99.86 o
14 10 14 113.31 58.53 o
-14 11 14 105.30 115.34 o
-13 11 14 552.03 60.01 o
-12 11 14 544.41 62.06 o
-11 11 14 549.17 55.60 o
-10 11 14 183.38 49.88 o
-9 11 14 555.22 58.68 o
-8 11 14 3519.67 156.20 o
-7 11 14 1851.27 120.63 o
-6 11 14 540.13 63.25 o
-5 11 14 4462.92 107.79 o
-4 11 14 1657.19 71.24 o
-3 11 14 237.21 52.17 o
-2 11 14 -25.38 50.13 o
-1 11 14 584.69 54.87 o
0 11 14 3340.12 94.95 o
1 11 14 139.23 54.38 o
2 11 14 8796.17 161.84 o
3 11 14 654.25 62.01 o
4 11 14 -42.66 54.35 o
5 11 14 1341.13 89.56 o
6 11 14 576.97 70.72 o
7 11 14 411.06 65.89 o
8 11 14 110.02 70.31 o
9 11 14 1582.25 88.76 o
10 11 14 260.24 58.20 o
11 11 14 18.53 49.58 o
12 11 14 1654.22 80.03 o
13 11 14 2396.65 152.55 o
-12 12 14 1152.89 126.71 o
-11 12 14 2277.23 93.78 o
-10 12 14 1011.50 69.57 o
-9 12 14 638.56 70.21 o
-8 12 14 148.54 55.93 o
-7 12 14 2786.82 118.48 o
-6 12 14 2226.81 81.88 o
-5 12 14 260.88 52.19 o
-4 12 14 1317.71 78.24 o
-3 12 14 2686.09 92.44 o
-2 12 14 1281.52 64.36 o
-1 12 14 31.85 45.72 o
0 12 14 1624.79 73.96 o
1 12 14 2071.62 80.41 o
2 12 14 593.71 59.75 o
3 12 14 951.17 75.31 o
4 12 14 1681.76 81.11 o
5 12 14 1459.93 79.85 o
6 12 14 182.51 55.26 o
7 12 14 950.48 81.82 o
8 12 14 4361.20 212.91 o
9 12 14 -15.28 54.47 o
10 12 14 2003.58 129.37 o
11 12 14 2035.86 134.01 o
12 12 14 -112.72 112.72 o
-10 13 14 162.67 67.36 o
-9 13 14 227.35 63.37 o
-8 13 14 2384.88 94.47 o
-7 13 14 57.70 61.07 o
-6 13 14 131.75 46.52 o
-5 13 14 1083.70 59.34 o
-4 13 14 4990.45 124.53 o
-3 13 14 36.65 56.02 o
-2 13 14 945.48 72.48 o
-1 13 14 4268.81 187.77 o
0 13 14 166.67 59.45 o
1 13 14 4522.25 121.17 o
2 13 14 866.82 68.38 o
3 13 14 -6.07 46.95 o
4 13 14 51.40 55.05 o
5 13 14 489.71 61.41 o
6 13 14 2032.08 96.02 o
7 13 14 1067.08 82.91 o
8 13 14 3404.62 121.53 o
9 13 14 2118.97 178.91 o
10 13 14 -114.44 114.44 o
-8 14 14 45.89 66.65 o
-7 14 14 725.15 108.93 o
-6 14 14 137.26 45.81 o
-5 14 14 389.70 89.65 o
-4 14 14 2003.10 107.34 o
-3 14 14 772.78 64.38 o
-2 14 14 21.81 53.46 o
-1 14 14 146.11 55.63 o
0 14 14 1585.35 86.45 o
1 14 14 398.55 55.04 o
2 14 14 146.37 53.90 o
3 14 14 33.12 50.69 o
4 14 14 600.67 61.05 o
5 14 14 21.72 68.19 o
6 14 14 104.20 53.94 o
7 14 14 714.56 63.67 o
-4 15 14 -83.50 108.26 o
-3 15 14 58.88 55.79 o
-2 15 14 380.87 63.40 o
-1 15 14 121.49 65.57 o
0 15 14 72.73 50.66 o
1 15 14 84.29 57.51 o
2 15 14 -51.13 51.13 o
3 15 14 16.61 59.11 o
-19 1 15 1279.34 69.86 o
-18 1 15 143.65 77.31 o
-17 1 15 616.54 67.40 o
-16 1 15 87.18 54.37 o
-15 1 15 1149.42 70.74 o
-14 1 15 295.13 57.90 o
-13 1 15 191.33 58.22 o
-12 1 15 1297.71 79.94 o
-11 1 15 229.53 56.11 o
-10 1 15 447.27 56.80 o
-9 1 15 490.31 48.05 o
-8 1 15 749.75 54.01 o
-7 1 15 466.52 47.61 o
-6 1 15 1665.09 60.67 o
-5 1 15 1640.83 64.26 o
-4 1 15 3588.29 82.35 o
-3 1 15 599.79 46.39 o
-2 1 15 208.36 46.31 o
-1 1 15 1661.54 85.77 o
0 1 15 1581.48 86.65 o
1 1 15 1366.95 82.55 o
2 1 15 1631.91 79.17 o
3 1 15 5247.60 113.32 o
4 1 15 174.99 50.68 o
5 1 15 1998.24 76.41 o
6 1 15 3994.48 104.05 o
7 1 15 702.32 64.48 o
8 1 15 5029.70 132.34 o
9 1 15 176.58 64.65 o
10 1 15 -8.23 64.50 o
11 1 15 110.50 64.05 o
12 1 15 348.71 66.08 o
13 1 15 95.75 63.32 o
14 1 15 1386.93 96.94 o
15 1 15 632.24 115.89 o
16 1 15 3156.05 188.97 o
17 1 15 178.84 108.33 o
18 1 15 190.89 82.47 o
-19 2 15 240.43 49.23 o
-18 2 15 1643.34 72.61 o
-17 2 15 232.67 64.32 o
-16 2 15 660.25 67.80 o
-15 2 15 3615.78 94.92 o
-14 2 15 146.00 51.52 o
-13 2 15 1032.04 67.19 o
-12 2 15 50.30 57.02 o
-11 2 15 4337.85 117.91 o
-10 2 15 45.57 53.90 o
-9 2 15 36.24 47.32 o
-8 2 15 796.98 53.79 o
-7 2 15 4813.94 103.25 o
-6 2 15 1365.17 58.93 o
-5 2 15 83.90 43.07 o
-4 2 15 7849.07 120.35 o
-3 2 15 8134.67 116.12 o
-2 2 15 388.84 44.81 o
-1 2 15 174.18 52.72 o
0 2 15 9489.06 179.48 o
1 2 15 43.12 45.49 o
2 2 15 4482.50 101.25 o
3 2 15 5278.05 108.76 o
4 2 15 6496.52 120.02 o
5 2 15 701.13 53.02 o
6 2 15 1445.89 62.93 o
7 2 15 12410.11 214.69 o
8 2 15 5261.40 140.56 o
9 2 15 3011.79 108.48 o
10 2 15 5169.51 142.61 o
11 2 15 75.25 74.31 o
12 2 15 11.46 66.78 o
13 2 15 644.00 76.75 o
14 2 15 2574.06 169.03 o
15 2 15 1087.53 106.34 o
16 2 15 1558.39 111.83 o
17 2 15 1208.34 108.29 o
18 2 15 2138.94 216.52 o
-18 3 15 74.55 71.39 o
-17 3 15 81.92 58.09 o
-16 3 15 2439.77 84.93 o
-15 3 15 3033.59 93.86 o
-14 3 15 1048.16 71.16 o
-13 3 15 1777.00 90.86 o
-12 3 15 2466.76 95.20 o
-11 3 15 53.05 58.35 o
-10 3 15 658.24 56.89 o
-9 3 15 2033.99 74.72 o
-8 3 15 6356.99 118.62 o
-7 3 15 76.70 45.51 o
-6 3 15 7941.67 115.90 o
-5 3 15 6981.87 116.14 o
-4 3 15 2150.48 69.82 o
-3 3 15 6461.68 101.98 o
-2 3 15 1187.08 53.44 o
-1 3 15 1027.88 54.08 o
0 3 15 -21.90 43.87 o
1 3 15 5766.61 112.26 o
2 3 15 3520.12 91.52 o
3 3 15 7442.94 141.60 o
4 3 15 20099.62 220.69 o
5 3 15 15556.34 201.88 o
6 3 15 1310.79 67.66 o
7 3 15 912.57 67.79 o
8 3 15 5282.55 172.31 o
9 3 15 1640.27 89.28 o
10 3 15 993.04 90.18 o
11 3 15 352.10 79.97 o
12 3 15 7280.98 172.90 o
13 3 15 -36.38 102.32 o
14 3 15 113.13 76.59 o
15 3 15 1043.18 101.50 o
16 3 15 882.95 111.99 o
17 3 15 129.85 91.09 o
18 3 15 605.35 137.03 o
-18 4 15 1056.29 59.14 o
-17 4 15 1481.45 69.64 o
-16 4 15 1726.12 82.94 o
-15 4 15 4228.52 96.55 o
-14 4 15 1937.92 84.44 o
-13 4 15 58.80 59.56 o
-12 4 15 49.98 63.54 o
-11 4 15 777.21 69.26 o
-10 4 15 809.45 62.60 o
-9 4 15 668.53 57.74 o
-8 4 15 419.26 51.53 o
-7 4 15 10473.38 153.49 o
-6 4 15 1643.04 60.76 o
-5 4 15 598.15 46.71 o
-4 4 15 6488.49 107.73 o
-3 4 15 1110.53 54.70 o
-2 4 15 1852.22 66.56 o
-1 4 15 -9.48 46.66 o
0 4 15 9166.27 134.70 o
1 4 15 2771.30 80.27 o
2 4 15 1080.67 64.59 o
3 4 15 5798.00 120.89 o
4 4 15 4944.38 113.26 o
5 4 15 559.76 58.31 o
6 4 15 593.31 58.28 o
7 4 15 1304.64 78.15 o
8 4 15 16.86 58.95 o
9 4 15 405.62 65.00 o
10 4 15 1231.27 88.26 o
11 4 15 2169.70 113.05 o
12 4 15 26.48 73.23 o
13 4 15 2621.41 153.11 o
14 4 15 245.12 115.89 o
15 4 15 324.62 85.69 o
16 4 15 3059.99 159.16 o
17 4 15 1426.54 133.28 o
-18 5 15 135.91 59.19 o
-17 5 15 14.66 45.40 o
-16 5 15 1182.71 70.09 o
-15 5 15 800.48 60.18 o
-14 5 15 274.63 51.15 o
-13 5 15 920.83 70.73 o
-12 5 15 113.72 64.53 o
-11 5 15 250.86 58.77 o
-10 5 15 99.72 58.66 o
-9 5 15 264.09 62.79 o
-8 5 15 569.07 58.01 o
-7 5 15 454.58 52.68 o
-6 5 15 2386.87 69.57 o
-5 5 15 38.24 40.23 o
-4 5 15 1268.67 58.06 o
-3 5 15 164.42 45.43 o
-2 5 15 625.40 52.83 o
-1 5 15 19.84 43.33 o
0 5 15 86.90 55.92 o
1 5 15 20.11 45.79 o
2 5 15 3029.77 87.23 o
3 5 15 1911.40 78.04 o
4 5 15 2865.61 93.68 o
5 5 15 5469.78 123.97 o
6 5 15 80.21 50.80 o
7 5 15 605.31 67.21 o
8 5 15 222.81 63.10 o
9 5 15 87.62 67.74 o
10 5 15 33.62 84.72 o
11 5 15 1.94 116.12 o
12 5 15 641.61 98.43 o
13 5 15 214.42 115.07 o
14 5 15 1111.89 161.86 o
15 5 15 142.77 88.08 o
16 5 15 934.47 152.74 o
17 5 15 46.11 72.28 o
-17 6 15 -43.98 43.98 o
-16 6 15 423.25 63.96 o
-15 6 15 609.77 66.38 o
-14 6 15 146.60 52.70 o
-13 6 15 119.87 55.94 o
-12 6 15 99.03 62.19 o
-11 6 15 422.71 69.17 o
-10 6 15 55.94 57.27 o
-9 6 15 1014.27 63.63 o
-8 6 15 53.44 63.20 o
-7 6 15 378.06 46.57 o
-6 6 15 49.11 45.35 o
-5 6 15 -23.99 41.95 o
-4 6 15 580.27 50.91 o
-3 6 15 474.72 51.18 o
-2 6 15 670.36 52.22 o
-1 6 15 -12.93 44.35 o
0 6 15 360.64 48.97 o
1 6 15 645.99 57.23 o
2 6 15 37.73 50.99 o
3 6 15 399.97 59.17 o
4 6 15 41.21 56.90 o
5 6 15 791.24 65.89 o
6 6 15 -1.53 52.14 o
7 6 15 41.00 57.92 o
8 6 15 139.35 67.63 o
9 6 15 -1.84 74.77 o
10 6 15 341.08 85.98 o
11 6 15 295.25 80.34 o
12 6 15 293.25 79.51 o
13 6 15 258.35 80.83 o
14 6 15 19.25 83.99 o
15 6 15 7.46 81.63 o
16 6 15 196.71 82.54 o
-17 7 15 74.33 83.08 o
-16 7 15 339.50 51.35 o
-15 7 15 1347.85 71.83 o
-14 7 15 827.53 66.74 o
-13 7 15 180.07 55.76 o
-12 7 15 1465.51 79.91 o
-11 7 15 151.10 61.04 o
-10 7 15 -2.77 57.22 o
-9 7 15 473.86 56.37 o
-8 7 15 5797.27 128.09 o
-7 7 15 1474.93 65.68 o
-6 7 15 3220.31 93.10 o
-5 7 15 19.76 46.52 o
-4 7 15 604.99 59.55 o
-3 7 15 3712.21 94.81 o
-2 7 15 153.04 46.97 o
-1 7 15 319.97 48.22 o
0 7 15 359.14 51.56 o
1 7 15 5082.28 118.24 o
2 7 15 140.62 51.53 o
3 7 15 2257.53 89.84 o
4 7 15 1910.10 101.76 o
5 7 15 966.06 78.82 o
6 7 15 35.93 67.86 o
7 7 15 58.60 76.56 o
8 7 15 527.31 105.22 o
9 7 15 1112.19 104.01 o
10 7 15 2322.14 132.88 o
11 7 15 349.88 87.50 o
12 7 15 3153.72 143.82 o
13 7 15 157.60 81.83 o
14 7 15 -63.05 72.64 o
15 7 15 1109.24 102.08 o
16 7 15 -49.58 110.45 o
-16 8 15 812.27 69.29 o
-15 8 15 1511.07 66.46 o
-14 8 15 2522.44 118.66 o
-13 8 15 300.35 75.21 o
-12 8 15 69.38 64.27 o
-11 8 15 4274.20 123.36 o
-10 8 15 142.56 58.17 o
-9 8 15 202.85 54.75 o
-8 8 15 3045.98 99.34 o
-7 8 15 2771.35 95.59 o
-6 8 15 44.41 52.03 o
-5 8 15 712.19 58.01 o
-4 8 15 4049.85 95.42 o
-3 8 15 2026.96 69.22 o
-2 8 15 692.92 56.76 o
-1 8 15 -7.14 46.43 o
0 8 15 7942.33 150.34 o
1 8 15 496.21 58.34 o
2 8 15 694.62 66.56 o
3 8 15 5428.80 152.35 o
4 8 15 777.03 74.07 o
5 8 15 27.54 70.74 o
6 8 15 73.34 67.78 o
7 8 15 2393.17 142.58 o
8 8 15 279.81 85.04 o
9 8 15 303.83 74.09 o
10 8 15 72.68 99.64 o
11 8 15 2350.92 174.64 o
12 8 15 -77.32 77.32 o
13 8 15 777.40 173.90 o
14 8 15 721.09 109.00 o
15 8 15 666.39 86.24 o
-15 9 15 500.50 69.25 o
-14 9 15 -10.32 47.37 o
-13 9 15 482.86 54.68 o
-12 9 15 1997.61 115.94 o
-11 9 15 308.83 66.99 o
-10 9 15 575.76 75.02 o
-9 9 15 2467.26 100.82 o
-8 9 15 354.30 62.25 o
-7 9 15 92.08 56.44 o
-6 9 15 2665.12 100.98 o
-5 9 15 2592.72 85.64 o
-4 9 15 132.13 51.69 o
-3 9 15 1159.31 64.47 o
-2 9 15 2544.42 84.35 o
-1 9 15 386.90 53.14 o
0 9 15 392.65 59.53 o
1 9 15 1223.89 87.07 o
2 9 15 343.77 76.95 o
3 9 15 872.58 78.07 o
4 9 15 41.71 70.50 o
5 9 15 2595.96 125.40 o
6 9 15 1383.93 101.03 o
7 9 15 677.37 82.68 o
8 9 15 2240.33 183.80 o
9 9 15 1055.25 94.00 o
10 9 15 99.78 57.20 o
11 9 15 2216.94 115.43 o
12 9 15 968.37 86.06 o
13 9 15 415.66 68.29 o
14 9 15 -10.17 69.99 o
-14 10 15 1437.64 127.15 o
-13 10 15 815.44 66.01 o
-12 10 15 562.52 52.68 o
-11 10 15 994.64 70.16 o
-10 10 15 756.65 65.16 o
-9 10 15 -20.03 56.70 o
-8 10 15 -0.05 59.96 o
-7 10 15 2666.25 94.64 o
-6 10 15 751.38 63.78 o
-5 10 15 264.57 54.09 o
-4 10 15 459.19 54.13 o
-3 10 15 2962.37 109.95 o
-2 10 15 152.74 49.14 o
-1 10 15 691.47 63.86 o
0 10 15 2203.15 92.74 o
1 10 15 1134.27 92.92 o
2 10 15 665.49 82.98 o
3 10 15 1203.27 87.20 o
4 10 15 542.87 77.71 o
5 10 15 63.54 67.57 o
6 10 15 622.52 92.84 o
7 10 15 2195.59 101.03 o
8 10 15 59.21 59.01 o
9 10 15 1423.27 82.75 o
10 10 15 2155.03 103.21 o
11 10 15 157.60 83.05 o
12 10 15 155.67 52.74 o
13 10 15 98.89 113.50 o
-12 11 15 7.77 45.53 o
-11 11 15 16.99 53.12 o
-10 11 15 7.70 58.14 o
-9 11 15 866.70 81.62 o
-8 11 15 722.66 70.96 o
-7 11 15 412.05 57.42 o
-6 11 15 2663.50 92.66 o
-5 11 15 3666.46 105.48 o
-4 11 15 15.85 51.76 o
-3 11 15 721.59 58.41 o
-2 11 15 106.54 56.90 o
-1 11 15 171.98 51.65 o
0 11 15 288.39 54.91 o
1 11 15 320.63 54.36 o
2 11 15 881.16 63.60 o
3 11 15 61.83 56.93 o
4 11 15 246.42 68.98 o
5 11 15 3014.46 118.15 o
6 11 15 530.24 68.12 o
7 11 15 659.26 83.28 o
8 11 15 88.75 66.97 o
9 11 15 1003.35 70.32 o
10 11 15 706.27 69.31 o
11 11 15 9.98 45.68 o
12 11 15 702.02 150.39 o
-11 12 15 585.20 128.32 o
-10 12 15 242.81 52.57 o
-9 12 15 71.51 60.98 o
-8 12 15 96.29 50.22 o
-7 12 15 213.47 51.52 o
-6 12 15 307.16 51.73 o
-5 12 15 314.36 54.04 o
-4 12 15 96.40 57.02 o
-3 12 15 648.56 64.07 o
-2 12 15 -9.27 50.13 o
-1 12 15 55.78 47.36 o
0 12 15 560.98 56.61 o
1 12 15 611.13 59.81 o
2 12 15 45.78 51.49 o
3 12 15 42.76 51.28 o
4 12 15 78.79 56.49 o
5 12 15 151.69 67.09 o
6 12 15 607.18 76.57 o
7 12 15 114.57 63.55 o
8 12 15 101.79 45.86 o
9 12 15 169.34 62.68 o
10 12 15 86.98 49.31 o
-9 13 15 1092.69 169.12 o
-8 13 15 342.18 65.11 o
-7 13 15 239.71 53.37 o
-6 13 15 709.33 69.43 o
-5 13 15 312.86 48.31 o
-4 13 15 306.74 48.87 o
-3 13 15 97.92 54.13 o
-2 13 15 1202.55 85.63 o
-1 13 15 1528.02 102.23 o
0 13 15 501.65 64.31 o
1 13 15 776.86 70.77 o
2 13 15 432.63 62.76 o
3 13 15 978.87 73.46 o
4 13 15 811.76 71.98 o
5 13 15 687.00 65.97 o
6 13 15 181.45 51.84 o
7 13 15 -13.07 48.65 o
8 13 15 464.43 54.35 o
-5 14 15 1076.77 110.14 o
-4 14 15 2334.25 93.34 o
-3 14 15 81.78 54.32 o
-2 14 15 107.17 52.31 o
-1 14 15 98.24 52.50 o
0 14 15 650.17 64.67 o
1 14 15 1064.23 69.63 o
2 14 15 194.79 49.93 o
3 14 15 3437.13 125.02 o
4 14 15 1586.94 82.40 o
5 14 15 125.61 52.17 o
-18 0 16 904.39 114.64 o
-17 0 16 1754.29 112.12 o
-16 0 16 1434.33 170.71 o
-15 0 16 881.89 96.11 o
-14 0 16 2002.73 119.44 o
-13 0 16 46.80 71.41 o
-12 0 16 1408.20 118.24 o
-11 0 16 192.52 98.82 o
-10 0 16 1679.71 114.13 o
-9 0 16 82.25 74.08 o
-8 0 16 5482.17 144.64 o
-7 0 16 2731.08 115.11 o
-6 0 16 105.48 61.05 o
-5 0 16 14895.63 248.35 o
-4 0 16 8694.69 174.52 o
-3 0 16 1134.47 82.29 o
-2 0 16 1826.77 99.95 o
-1 0 16 2493.80 102.59 o
0 0 16 836.66 90.07 o
1 0 16 2068.05 121.67 o
2 0 16 13848.18 283.78 o
3 0 16 16232.89 341.65 o
4 0 16 111.83 72.66 o
5 0 16 6130.71 200.45 o
6 0 16 18584.76 332.73 o
7 0 16 -78.46 82.25 o
8 0 16 2248.14 152.97 o
9 0 16 146.32 104.86 o
10 0 16 5264.87 228.83 o
11 0 16 194.19 101.15 o
12 0 16 260.53 150.29 o
13 0 16 2719.76 319.74 o
14 0 16 821.25 232.57 o
15 0 16 3087.39 308.17 o
16 0 16 2457.86 230.66 o
17 0 16 1765.98 204.87 o
-18 1 16 197.62 47.81 o
-17 1 16 2404.22 85.28 o
-16 1 16 1589.34 86.01 o
-15 1 16 230.40 54.83 o
-14 1 16 69.71 51.40 o
-13 1 16 2834.60 84.18 o
-12 1 16 963.66 72.57 o
-11 1 16 19.23 60.41 o
-10 1 16 1480.22 79.42 o
-9 1 16 2595.76 83.92 o
-8 1 16 -34.73 49.79 o
-7 1 16 2811.47 85.64 o
-6 1 16 8976.99 136.38 o
-5 1 16 3013.86 86.46 o
-4 1 16 5079.99 101.40 o
-3 1 16 4079.61 91.42 o
-2 1 16 653.43 50.20 o
-1 1 16 107.07 46.76 o
0 1 16 341.26 47.60 o
1 1 16 3590.48 98.16 o
2 1 16 2593.55 88.99 o
3 1 16 2772.21 92.51 o
4 1 16 4551.13 111.69 o
5 1 16 1549.42 78.07 o
6 1 16 263.08 57.45 o
7 1 16 43.14 59.42 o
8 1 16 2174.30 98.17 o
9 1 16 2743.42 145.70 o
10 1 16 1082.69 103.07 o
11 1 16 2651.98 226.48 o
12 1 16 81.81 79.99 o
13 1 16 313.18 94.43 o
14 1 16 2939.88 267.52 o
15 1 16 2743.83 162.50 o
16 1 16 136.84 86.12 o
17 1 16 522.62 101.29 o
-18 2 16 359.94 56.61 o
-17 2 16 -5.22 50.38 o
-16 2 16 125.30 53.50 o
-15 2 16 266.75 61.76 o
-14 2 16 777.61 73.19 o
-13 2 16 145.82 57.95 o
-12 2 16 466.37 59.21 o
-11 2 16 873.12 71.64 o
-10 2 16 65.18 56.16 o
-9 2 16 345.95 55.58 o
-8 2 16 1514.09 76.60 o
-7 2 16 -15.18 45.21 o
-6 2 16 523.82 51.70 o
-5 2 16 313.42 48.48 o
-4 2 16 306.60 50.72 o
-3 2 16 220.01 47.79 o
-2 2 16 820.86 55.72 o
-1 2 16 1434.10 65.58 o
0 2 16 65.48 52.48 o
1 2 16 59.52 50.98 o
2 2 16 3391.35 106.24 o
3 2 16 375.34 58.20 o
4 2 16 1032.29 67.68 o
5 2 16 12.71 51.99 o
6 2 16 1592.76 84.61 o
7 2 16 1231.69 87.10 o
8 2 16 620.90 78.27 o
9 2 16 386.16 81.78 o
10 2 16 398.92 78.76 o
11 2 16 52.96 72.97 o
12 2 16 756.13 85.61 o
13 2 16 26.61 78.04 o
14 2 16 5.10 92.75 o
15 2 16 -4.12 125.75 o
16 2 16 486.92 111.78 o
17 2 16 962.80 162.48 o
-18 3 16 208.72 100.37 o
-17 3 16 -28.58 44.57 o
-16 3 16 172.96 48.38 o
-15 3 16 -53.35 53.35 o
-14 3 16 23.85 52.19 o
-13 3 16 336.90 66.48 o
-12 3 16 1208.55 71.96 o
-11 3 16 614.52 63.94 o
-10 3 16 638.39 78.88 o
-9 3 16 60.41 56.41 o
-8 3 16 39.20 54.22 o
-7 3 16 284.94 49.77 o
-6 3 16 146.16 46.57 o
-5 3 16 3.57 44.02 o
-4 3 16 2088.96 74.29 o
-3 3 16 16.19 42.93 o
-2 3 16 45.81 43.82 o
-1 3 16 224.66 47.54 o
0 3 16 1010.10 69.35 o
1 3 16 123.78 53.78 o
2 3 16 1773.64 75.90 o
3 3 16 631.51 60.92 o
4 3 16 204.41 56.03 o
5 3 16 979.03 65.08 o
6 3 16 52.94 57.38 o
7 3 16 1324.39 90.44 o
8 3 16 162.65 66.31 o
9 3 16 1468.13 103.42 o
10 3 16 12.42 83.34 o
11 3 16 30.09 75.67 o
12 3 16 246.72 80.20 o
13 3 16 -27.42 95.30 o
14 3 16 332.25 118.58 o
15 3 16 65.15 84.83 o
16 3 16 156.34 117.05 o
17 3 16 68.69 75.62 o
-17 4 16 430.02 49.46 o
-16 4 16 1000.16 91.21 o
-15 4 16 452.50 50.74 o
-14 4 16 888.32 60.27 o
-13 4 16 104.63 63.37 o
-12 4 16 229.58 55.25 o
-11 4 16 53.40 58.54 o
-10 4 16 371.99 63.52 o
-9 4 16 24.78 58.29 o
-8 4 16 1337.56 74.72 o
-7 4 16 70.80 50.05 o
-6 4 16 -42.85 46.34 o
-5 4 16 5220.66 102.77 o
-4 4 16 312.86 52.39 o
-3 4 16 276.17 46.14 o
-2 4 16 185.06 47.16 o
-1 4 16 5184.97 107.75 o
0 4 16 44.72 52.44 o
1 4 16 723.37 60.38 o
2 4 16 49.05 48.39 o
3 4 16 775.10 63.64 o
4 4 16 429.16 60.27 o
5 4 16 477.84 59.29 o
6 4 16 1562.40 86.05 o
7 4 16 159.96 64.09 o
8 4 16 -77.57 103.54 o
9 4 16 98.08 83.18 o
10 4 16 1076.88 102.93 o
11 4 16 149.42 111.25 o
12 4 16 112.74 129.30 o
13 4 16 614.20 145.58 o
14 4 16 468.33 125.38 o
15 4 16 1074.37 143.78 o
16 4 16 109.32 70.56 o
17 4 16 1591.98 175.69 o
-17 5 16 1040.52 97.90 o
-16 5 16 1361.50 68.67 o
-15 5 16 45.17 51.72 o
-14 5 16 218.20 50.42 o
-13 5 16 3577.22 124.71 o
-12 5 16 366.47 70.56 o
-11 5 16 72.63 66.51 o
-10 5 16 3686.66 108.64 o
-9 5 16 3431.37 103.10 o
-8 5 16 1999.04 83.72 o
-7 5 16 3755.32 108.96 o
-6 5 16 2185.45 83.76 o
-5 5 16 732.89 58.53 o
-4 5 16 664.87 54.59 o
-3 5 16 477.18 52.43 o
-2 5 16 2056.40 77.56 o
-1 5 16 21.43 47.73 o
0 5 16 1959.33 78.50 o
1 5 16 4838.65 117.61 o
2 5 16 1356.67 71.78 o
3 5 16 5798.34 123.98 o
4 5 16 2172.05 88.84 o
5 5 16 1721.78 92.46 o
6 5 16 60.27 63.36 o
7 5 16 780.76 85.52 o
8 5 16 3237.02 164.36 o
9 5 16 869.18 113.37 o
10 5 16 1020.36 123.88 o
11 5 16 1486.74 158.42 o
12 5 16 563.81 121.98 o
13 5 16 144.34 92.18 o
14 5 16 1762.36 121.21 o
15 5 16 92.42 78.00 o
16 5 16 1651.95 132.90 o
-16 6 16 431.72 51.84 o
-15 6 16 1542.40 97.08 o
-14 6 16 2118.43 78.58 o
-13 6 16 91.81 55.75 o
-12 6 16 2277.74 104.53 o
-11 6 16 2637.04 104.01 o
-10 6 16 533.56 63.62 o
-9 6 16 3182.59 97.06 o
-8 6 16 4372.37 117.51 o
-7 6 16 3263.61 103.31 o
-6 6 16 1720.98 77.64 o
-5 6 16 6010.78 119.67 o
-4 6 16 282.40 51.70 o
-3 6 16 1978.72 93.00 o
-2 6 16 1942.82 82.18 o
-1 6 16 16900.69 207.78 o
0 6 16 110.26 52.22 o
1 6 16 852.09 67.82 o
2 6 16 2526.11 107.11 o
3 6 16 2260.43 107.30 o
4 6 16 455.17 68.25 o
5 6 16 223.63 75.82 o
6 6 16 2561.84 121.61 o
7 6 16 1263.43 143.25 o
8 6 16 181.45 80.37 o
9 6 16 1302.07 117.29 o
10 6 16 6490.45 237.08 o
11 6 16 644.26 128.80 o
12 6 16 622.81 171.49 o
13 6 16 2263.56 193.19 o
14 6 16 166.22 80.97 o
15 6 16 691.70 87.29 o
16 6 16 1293.18 164.48 o
-16 7 16 1147.57 142.85 o
-15 7 16 503.87 56.61 o
-14 7 16 1578.44 99.04 o
-13 7 16 757.00 113.30 o
-12 7 16 433.77 60.04 o
-11 7 16 146.48 54.40 o
-10 7 16 2370.50 120.02 o
-9 7 16 2190.24 90.89 o
-8 7 16 36.84 60.07 o
-7 7 16 3678.63 109.91 o
-6 7 16 1698.93 94.97 o
-5 7 16 1073.18 70.32 o
-4 7 16 103.81 55.13 o
-3 7 16 1000.52 70.91 o
-2 7 16 846.07 67.49 o
-1 7 16 33.98 51.63 o
0 7 16 2503.48 93.57 o
1 7 16 3254.67 118.66 o
2 7 16 123.18 67.35 o
3 7 16 1052.46 85.69 o
4 7 16 4264.08 156.44 o
5 7 16 165.98 93.58 o
6 7 16 944.87 119.90 o
7 7 16 2552.36 226.14 o
8 7 16 823.80 109.04 o
9 7 16 59.54 85.96 o
10 7 16 541.93 118.85 o
11 7 16 2256.44 160.36 o
12 7 16 3985.25 187.26 o
13 7 16 170.72 85.87 o
14 7 16 2080.47 133.74 o
15 7 16 391.75 94.13 o
-15 8 16 2303.44 164.12 o
-14 8 16 112.20 61.02 o
-13 8 16 234.78 59.69 o
-12 8 16 40.27 70.48 o
-11 8 16 385.94 87.41 o
-10 8 16 94.04 81.35 o
-9 8 16 96.88 65.84 o
-8 8 16 2503.91 118.49 o
-7 8 16 3233.02 120.71 o
-6 8 16 530.35 69.45 o
-5 8 16 1525.78 83.96 o
-4 8 16 1669.89 88.26 o
-3 8 16 272.00 61.78 o
-2 8 16 3.92 57.24 o
-1 8 16 321.53 71.01 o
0 8 16 545.04 71.03 o
1 8 16 274.82 76.29 o
2 8 16 71.16 86.36 o
3 8 16 950.03 97.56 o
4 8 16 330.60 77.60 o
5 8 16 2857.60 135.95 o
6 8 16 -33.16 77.08 o
7 8 16 174.10 88.51 o
8 8 16 77.22 85.04 o
9 8 16 -54.71 80.97 o
10 8 16 44.76 71.99 o
11 8 16 3577.96 199.24 o
12 8 16 303.98 114.11 o
13 8 16 3761.94 203.59 o
14 8 16 129.31 63.97 o
-14 9 16 133.25 70.81 o
-13 9 16 -57.64 58.35 o
-12 9 16 70.24 44.22 o
-11 9 16 -58.08 58.08 o
-10 9 16 80.35 82.63 o
-9 9 16 87.79 65.26 o
-8 9 16 25.32 67.14 o
-7 9 16 426.15 65.33 o
-6 9 16 316.80 58.59 o
-5 9 16 180.69 54.10 o
-4 9 16 152.47 56.12 o
-3 9 16 47.75 55.60 o
-2 9 16 1347.31 77.01 o
-1 9 16 414.81 62.99 o
0 9 16 8.38 62.49 o
1 9 16 239.10 67.08 o
2 9 16 333.14 73.32 o
3 9 16 107.27 65.81 o
4 9 16 1179.72 83.63 o
5 9 16 126.24 65.93 o
6 9 16 42.96 67.25 o
7 9 16 477.43 88.61 o
8 9 16 -70.67 70.67 o
9 9 16 33.59 75.41 o
10 9 16 323.19 75.75 o
11 9 16 -24.21 105.98 o
12 9 16 358.31 77.49 o
13 9 16 484.74 71.43 o
-13 10 16 101.13 103.70 o
-12 10 16 1314.80 72.13 o
-11 10 16 3.24 47.59 o
-10 10 16 50.29 76.55 o
-9 10 16 151.23 58.26 o
-8 10 16 899.54 79.19 o
-7 10 16 869.85 65.58 o
-6 10 16 177.34 57.61 o
-5 10 16 1565.47 81.05 o
-4 10 16 938.92 67.12 o
-3 10 16 276.38 51.49 o
-2 10 16 294.28 51.00 o
-1 10 16 2119.94 93.69 o
0 10 16 37.48 52.67 o
1 10 16 145.25 53.80 o
2 10 16 2719.12 112.93 o
3 10 16 2003.46 108.48 o
4 10 16 22.15 60.44 o
5 10 16 586.60 80.22 o
6 10 16 1592.99 126.29 o
7 10 16 44.56 61.19 o
8 10 16 147.34 61.13 o
9 10 16 1.42 56.34 o
10 10 16 2790.72 101.74 o
11 10 16 301.48 58.45 o
12 10 16 353.52 94.18 o
-11 11 16 1003.80 72.75 o
-10 11 16 673.48 71.37 o
-9 11 16 639.80 70.72 o
-8 11 16 95.09 55.38 o
-7 11 16 829.47 98.89 o
-6 11 16 5353.40 181.17 o
-5 11 16 2001.79 89.61 o
-4 11 16 1310.83 86.28 o
-3 11 16 2056.89 88.11 o
-2 11 16 283.42 52.31 o
-1 11 16 91.32 48.32 o
0 11 16 53.42 48.87 o
1 11 16 2285.28 89.91 o
2 11 16 3372.98 110.14 o
3 11 16 2553.98 110.21 o
4 11 16 4197.66 158.64 o
5 11 16 687.11 70.81 o
6 11 16 22.84 66.71 o
7 11 16 986.67 160.64 o
8 11 16 962.11 130.41 o
9 11 16 1348.82 124.10 o
10 11 16 32.33 75.48 o
-9 12 16 144.53 76.32 o
-8 12 16 1375.34 92.61 o
-7 12 16 424.16 75.42 o
-6 12 16 102.77 48.20 o
-5 12 16 1644.42 76.14 o
-4 12 16 4059.62 102.53 o
-3 12 16 155.39 65.63 o
-2 12 16 1158.20 76.00 o
-1 12 16 944.08 74.30 o
0 12 16 2064.74 86.74 o
1 12 16 2048.15 88.00 o
2 12 16 3387.62 115.38 o
3 12 16 820.84 65.12 o
4 12 16 75.09 47.48 o
5 12 16 834.14 71.36 o
6 12 16 1222.50 76.69 o
7 12 16 907.57 63.97 o
8 12 16 -5.28 85.10 o
9 12 16 3476.76 265.95 o
-7 13 16 2355.01 209.14 o
-6 13 16 672.09 183.61 o
-5 13 16 140.71 55.66 o
-4 13 16 -10.42 42.69 o
-3 13 16 1302.39 69.25 o
-2 13 16 82.19 49.12 o
-1 13 16 33.56 52.93 o
0 13 16 808.57 73.39 o
1 13 16 2880.63 158.20 o
2 13 16 154.42 55.26 o
3 13 16 419.99 74.51 o
4 13 16 825.79 97.19 o
5 13 16 355.05 55.82 o
6 13 16 108.94 50.68 o
-2 14 16 854.01 139.92 o
-1 14 16 10.02 78.91 o
0 14 16 549.61 94.55 o
1 14 16 468.07 122.72 o
-17 1 17 321.95 51.39 o
-16 1 17 174.57 76.63 o
-15 1 17 55.59 82.35 o
-14 1 17 233.76 56.76 o
-13 1 17 497.43 64.90 o
-12 1 17 1277.25 79.31 o
-11 1 17 1360.60 86.77 o
-10 1 17 516.80 74.93 o
-9 1 17 87.06 72.35 o
-8 1 17 1510.02 89.39 o
-7 1 17 1777.94 80.63 o
-6 1 17 116.27 63.20 o
-5 1 17 212.45 53.66 o
-4 1 17 6.12 55.29 o
-3 1 17 3561.94 106.93 o
-2 1 17 130.41 51.20 o
-1 1 17 14.50 54.17 o
0 1 17 1853.88 87.56 o
1 1 17 1707.21 82.24 o
2 1 17 1545.14 84.78 o
3 1 17 2439.02 101.77 o
4 1 17 308.19 65.03 o
5 1 17 1537.38 94.04 o
6 1 17 2182.74 106.01 o
7 1 17 1162.36 96.41 o
8 1 17 660.28 93.09 o
9 1 17 548.25 111.86 o
10 1 17 1939.16 128.03 o
11 1 17 803.53 92.84 o
12 1 17 185.16 147.86 o
13 1 17 1611.24 175.74 o
14 1 17 751.31 142.16 o
15 1 17 311.18 102.91 o
16 1 17 371.74 98.20 o
-17 2 17 941.82 117.54 o
-16 2 17 361.31 67.04 o
-15 2 17 1711.77 76.64 o
-14 2 17 44.61 57.50 o
-13 2 17 198.85 60.43 o
-12 2 17 942.27 83.28 o
-11 2 17 5438.28 132.07 o
-10 2 17 186.64 70.89 o
-9 2 17 2824.35 111.52 o
-8 2 17 2883.26 112.82 o
-7 2 17 260.01 57.20 o
-6 2 17 4078.50 113.41 o
-5 2 17 2929.57 87.38 o
-4 2 17 5223.90 118.10 o
-3 2 17 676.85 58.72 o
-2 2 17 2511.41 89.17 o
-1 2 17 699.10 60.28 o
0 2 17 2233.92 93.36 o
1 2 17 5658.90 142.56 o
2 2 17 5152.01 132.63 o
3 2 17 1903.13 93.92 o
4 2 17 928.42 69.31 o
5 2 17 8504.41 195.18 o
6 2 17 400.35 72.68 o
7 2 17 212.20 88.34 o
8 2 17 948.68 166.25 o
9 2 17 5604.25 206.52 o
10 2 17 81.66 89.89 o
11 2 17 98.99 99.60 o
12 2 17 2723.81 159.46 o
13 2 17 83.66 90.83 o
14 2 17 225.66 90.73 o
15 2 17 121.62 80.72 o
16 2 17 2910.69 245.08 o
-17 3 17 869.37 100.49 o
-16 3 17 1006.45 72.63 o
-15 3 17 13.16 47.47 o
-14 3 17 5308.04 111.61 o
-13 3 17 73.49 55.33 o
-12 3 17 39.66 57.76 o
-11 3 17 1310.10 81.39 o
-10 3 17 2642.44 98.89 o
-9 3 17 154.13 67.47 o
-8 3 17 11.87 60.85 o
-7 3 17 6858.49 138.11 o
-6 3 17 4460.27 112.76 o
-5 3 17 185.74 53.47 o
-4 3 17 2229.33 86.46 o
-3 3 17 7308.77 154.97 o
-2 3 17 -53.33 53.33 o
-1 3 17 147.45 54.40 o
0 3 17 2377.04 92.15 o
1 3 17 12012.97 196.45 o
2 3 17 6.30 61.19 o
3 3 17 3133.37 109.29 o
4 3 17 8842.96 205.88 o
5 3 17 813.97 76.34 o
6 3 17 5964.38 162.05 o
7 3 17 1579.90 115.45 o
8 3 17 798.27 103.93 o
9 3 17 847.21 105.80 o
10 3 17 3628.95 168.18 o
11 3 17 707.69 112.80 o
12 3 17 1494.88 129.79 o
13 3 17 1446.97 132.30 o
14 3 17 1093.32 114.83 o
15 3 17 1624.78 140.14 o
16 3 17 2060.29 210.37 o
-16 4 17 276.52 58.40 o
-15 4 17 2859.39 84.32 o
-14 4 17 123.32 49.68 o
-13 4 17 2113.11 92.21 o
-12 4 17 340.12 65.10 o
-11 4 17 228.33 64.34 o
-10 4 17 68.00 59.29 o
-9 4 17 -15.42 59.53 o
-8 4 17 248.85 68.41 o
-7 4 17 1332.39 72.90 o
-6 4 17 858.45 76.40 o
-5 4 17 2019.28 86.46 o
-4 4 17 305.36 59.82 o
-3 4 17 913.63 78.46 o
-2 4 17 6772.59 156.36 o
-1 4 17 1273.44 72.41 o
0 4 17 287.43 55.96 o
1 4 17 663.86 75.61 o
2 4 17 5086.56 149.46 o
3 4 17 2555.19 101.84 o
4 4 17 913.50 73.06 o
5 4 17 3737.13 120.80 o
6 4 17 632.49 91.12 o
7 4 17 471.24 94.71 o
8 4 17 3176.96 150.07 o
9 4 17 3155.92 149.64 o
10 4 17 68.10 96.67 o
11 4 17 172.00 103.90 o
12 4 17 1807.32 162.61 o
13 4 17 1791.16 148.54 o
14 4 17 603.52 139.40 o
15 4 17 2872.43 172.38 o
16 4 17 367.50 121.52 o
-16 5 17 155.03 82.70 o
-15 5 17 10.18 46.44 o
-14 5 17 590.40 58.28 o
-13 5 17 455.94 64.84 o
-12 5 17 295.40 60.20 o
-11 5 17 108.97 63.77 o
-10 5 17 59.27 60.79 o
-9 5 17 273.07 71.03 o
-8 5 17 74.26 72.01 o
-7 5 17 137.36 56.52 o
-6 5 17 1598.08 89.16 o
-5 5 17 100.03 62.13 o
-4 5 17 1552.13 88.30 o
-3 5 17 14.62 58.72 o
-2 5 17 -27.07 56.72 o
-1 5 17 1332.85 89.26 o
0 5 17 1744.57 82.66 o
1 5 17 37.15 58.09 o
2 5 17 -59.38 59.38 o
3 5 17 185.45 67.89 o
4 5 17 941.45 83.29 o
5 5 17 226.56 66.30 o
6 5 17 2265.06 118.00 o
7 5 17 637.51 95.94 o
8 5 17 1462.50 130.72 o
9 5 17 308.72 120.30 o
10 5 17 351.05 115.97 o
11 5 17 726.41 127.06 o
12 5 17 5.26 100.54 o
13 5 17 423.05 102.20 o
14 5 17 1102.93 132.84 o
15 5 17 208.28 87.22 o
-15 6 17 451.16 69.47 o
-14 6 17 -23.20 48.63 o
-13 6 17 -40.58 50.17 o
-12 6 17 50.92 60.33 o
-11 6 17 89.38 69.77 o
-10 6 17 -26.00 60.26 o
-9 6 17 190.08 58.82 o
-8 6 17 212.40 62.73 o
-7 6 17 63.17 61.19 o
-6 6 17 185.50 71.69 o
-5 6 17 297.79 66.90 o
-4 6 17 138.57 57.83 o
-3 6 17 1102.88 77.18 o
-2 6 17 57.93 66.60 o
-1 6 17 306.45 65.48 o
0 6 17 1922.00 103.03 o
1 6 17 83.13 66.39 o
2 6 17 168.63 70.18 o
3 6 17 143.83 70.35 o
4 6 17 284.97 85.51 o
5 6 17 325.01 84.70 o
6 6 17 61.98 81.73 o
7 6 17 -37.51 87.69 o
8 6 17 139.79 85.19 o
9 6 17 237.32 117.54 o
10 6 17 143.43 108.92 o
11 6 17 422.29 113.50 o
12 6 17 126.32 110.48 o
13 6 17 74.43 85.11 o
14 6 17 68.31 88.18 o
-15 7 17 61.34 86.90 o
-14 7 17 1586.05 97.97 o
-13 7 17 406.57 65.72 o
-12 7 17 201.72 81.35 o
-11 7 17 952.95 106.33 o
-10 7 17 12.95 81.60 o
-9 7 17 403.72 74.75 o
-8 7 17 667.08 76.72 o
-7 7 17 726.32 80.64 o
-6 7 17 2885.06 121.19 o
-5 7 17 897.49 82.39 o
-4 7 17 1086.19 105.01 o
-3 7 17 579.26 71.97 o
-2 7 17 -15.72 64.68 o
-1 7 17 485.04 67.27 o
0 7 17 1561.72 96.97 o
1 7 17 76.63 68.73 o
2 7 17 72.09 78.54 o
3 7 17 240.64 81.32 o
4 7 17 1520.57 115.84 o
5 7 17 -12.38 74.02 o
6 7 17 1423.82 117.98 o
7 7 17 390.49 107.57 o
8 7 17 115.00 92.74 o
9 7 17 171.73 114.44 o
10 7 17 360.09 100.36 o
11 7 17 1332.37 125.32 o
12 7 17 1656.24 123.61 o
13 7 17 1981.41 122.34 o
14 7 17 359.08 129.30 o
-14 8 17 157.57 70.49 o
-13 8 17 1654.17 99.28 o
-12 8 17 1127.01 84.28 o
-11 8 17 337.93 79.19 o
-10 8 17 806.86 88.01 o
-9 8 17 511.18 79.06 o
-8 8 17 275.99 79.23 o
-7 8 17 -6.64 60.57 o
-6 8 17 1676.18 112.00 o
-5 8 17 1657.63 94.54 o
-4 8 17 1257.39 109.31 o
-3 8 17 840.26 77.67 o
-2 8 17 3183.05 123.89 o
-1 8 17 -19.69 62.21 o
0 8 17 -11.30 67.55 o
1 8 17 312.24 72.00 o
2 8 17 1842.43 132.55 o
3 8 17 1896.75 121.34 o
4 8 17 -41.78 78.90 o
5 8 17 2839.06 136.54 o
6 8 17 1459.98 116.90 o
7 8 17 6.83 94.03 o
8 8 17 627.97 91.66 o
9 8 17 3003.34 148.34 o
10 8 17 117.46 274.28 o
11 8 17 201.47 87.53 o
12 8 17 1914.87 140.55 o
13 8 17 153.94 99.74 o
-13 9 17 821.69 103.63 o
-12 9 17 129.56 53.98 o
-11 9 17 748.17 77.72 o
-10 9 17 1759.89 128.50 o
-9 9 17 -10.78 72.48 o
-8 9 17 66.42 66.08 o
-7 9 17 2037.68 178.04 o
-6 9 17 206.62 65.61 o
-5 9 17 5.69 56.34 o
-4 9 17 197.00 63.89 o
-3 9 17 4933.42 143.16 o
-2 9 17 1301.79 85.99 o
-1 9 17 1577.97 85.22 o
0 9 17 3875.43 122.31 o
1 9 17 498.45 91.54 o
2 9 17 1408.71 102.99 o
3 9 17 1461.63 97.68 o
4 9 17 157.98 73.88 o
5 9 17 60.92 68.37 o
6 9 17 151.98 69.72 o
7 9 17 722.87 80.77 o
8 9 17 1781.63 119.26 o
9 9 17 735.24 90.60 o
10 9 17 4331.47 153.00 o
11 9 17 1947.54 124.71 o
12 9 17 107.87 70.68 o
-11 10 17 552.78 84.25 o
-10 10 17 -44.81 62.00 o
-9 10 17 1398.19 88.01 o
-8 10 17 911.54 110.49 o
-7 10 17 71.03 49.80 o
-6 10 17 364.65 57.12 o
-5 10 17 1588.64 138.14 o
-4 10 17 -59.21 59.21 o
-3 10 17 309.86 60.15 o
-2 10 17 417.52 59.62 o
-1 10 17 2324.22 135.06 o
0 10 17 95.17 51.27 o
1 10 17 1255.49 73.10 o
2 10 17 3280.77 101.99 o
3 10 17 0.34 63.38 o
4 10 17 7.02 72.93 o
5 10 17 2358.57 129.23 o
6 10 17 4063.90 141.74 o
7 10 17 155.28 73.76 o
8 10 17 2623.12 139.47 o
9 10 17 2469.56 115.97 o
10 10 17 223.77 83.41 o
-10 11 17 93.27 82.11 o
-9 11 17 480.59 72.46 o
-8 11 17 -55.72 55.72 o
-7 11 17 723.82 66.35 o
-6 11 17 641.91 56.58 o
-5 11 17 159.76 51.87 o
-4 11 17 1356.14 84.21 o
-3 11 17 6.53 63.46 o
-2 11 17 192.69 66.17 o
-1 11 17 379.43 60.27 o
0 11 17 -25.71 55.72 o
1 11 17 950.67 69.07 o
2 11 17 418.16 58.91 o
3 11 17 3310.30 148.12 o
4 11 17 1195.47 74.18 o
5 11 17 214.98 56.51 o
6 11 17 1033.93 100.52 o
7 11 17 2985.28 115.08 o
8 11 17 117.58 88.20 o
9 11 17 6.12 89.34 o
-7 12 17 107.58 116.40 o
-6 12 17 126.45 58.24 o
-5 12 17 351.14 60.35 o
-4 12 17 140.18 50.44 o
-3 12 17 45.61 62.55 o
-2 12 17 184.83 51.05 o
-1 12 17 210.96 50.50 o
0 12 17 49.84 52.07 o
1 12 17 1972.39 90.41 o
2 12 17 193.53 50.07 o
3 12 17 269.33 52.58 o
4 12 17 -18.48 45.80 o
5 12 17 491.84 73.72 o
6 12 17 220.17 62.29 o
7 12 17 629.75 102.51 o
-4 13 17 378.41 136.86 o
-3 13 17 552.59 107.11 o
-2 13 17 48.70 91.01 o
-1 13 17 227.63 117.70 o
0 13 17 1394.50 104.82 o
1 13 17 263.16 90.03 o
2 13 17 238.14 74.90 o
3 13 17 264.70 78.04 o
-16 0 18 3177.59 139.70 o
-15 0 18 371.46 103.01 o
-14 0 18 -115.40 133.73 o
-13 0 18 1812.37 125.99 o
-12 0 18 7697.54 266.77 o
-11 0 18 84.11 120.49 o
-10 0 18 2041.86 158.17 o
-9 0 18 1893.93 147.23 o
-8 0 18 487.93 104.86 o
-7 0 18 -40.20 95.54 o
-6 0 18 5213.89 231.60 o
-5 0 18 6311.00 227.24 o
-4 0 18 2354.14 200.67 o
-3 0 18 4441.49 190.29 o
-2 0 18 273.85 118.07 o
-1 0 18 1192.27 144.80 o
0 0 18 237.60 144.05 o
1 0 18 1132.31 167.56 o
2 0 18 4164.57 239.21 o
3 0 18 131.62 132.94 o
4 0 18 5732.59 308.16 o
5 0 18 1973.90 179.49 o
6 0 18 518.57 119.70 o
7 0 18 1614.55 223.97 o
8 0 18 978.33 172.49 o
9 0 18 -36.49 127.03 o
10 0 18 113.17 126.02 o
11 0 18 4558.66 253.76 o
12 0 18 349.13 186.53 o
13 0 18 451.55 167.19 o
14 0 18 877.47 182.34 o
15 0 18 7244.93 355.08 o
-16 1 18 167.55 51.08 o
-15 1 18 1084.62 92.74 o
-14 1 18 295.42 72.06 o
-13 1 18 1543.76 91.41 o
-12 1 18 785.73 83.74 o
-11 1 18 2472.37 124.01 o
-10 1 18 250.02 78.57 o
-9 1 18 29.49 72.16 o
-8 1 18 1987.23 107.09 o
-7 1 18 505.47 78.98 o
-6 1 18 10.77 70.72 o
-5 1 18 488.28 79.49 o
-4 1 18 4156.59 165.77 o
-3 1 18 892.64 97.77 o
-2 1 18 2374.07 134.87 o
-1 1 18 4028.44 160.70 o
0 1 18 632.63 87.18 o
1 1 18 1572.87 116.29 o
2 1 18 3125.88 131.60 o
3 1 18 7236.89 186.03 o
4 1 18 385.05 89.52 o
5 1 18 970.44 99.43 o
6 1 18 -9.42 75.25 o
7 1 18 827.14 109.86 o
8 1 18 1298.32 118.96 o
9 1 18 233.66 105.57 o
10 1 18 2270.42 174.40 o
11 1 18 395.47 110.27 o
12 1 18 659.01 102.66 o
13 1 18 2697.34 183.38 o
14 1 18 4166.34 210.85 o
15 1 18 721.03 104.23 o
-16 2 18 692.35 85.56 o
-15 2 18 -64.12 64.12 o
-14 2 18 -21.10 69.19 o
-13 2 18 -15.48 55.67 o
-12 2 18 1621.04 89.54 o
-11 2 18 446.13 75.38 o
-10 2 18 379.64 96.22 o
-9 2 18 2141.13 102.54 o
-8 2 18 150.24 75.30 o
-7 2 18 1149.97 84.93 o
-6 2 18 1443.11 96.19 o
-5 2 18 -15.11 74.51 o
-4 2 18 720.46 79.38 o
-3 2 18 -17.57 62.15 o
-2 2 18 435.50 67.49 o
-1 2 18 164.06 68.82 o
0 2 18 304.90 77.39 o
1 2 18 1414.37 100.85 o
2 2 18 123.67 84.15 o
3 2 18 292.54 92.66 o
4 2 18 175.30 76.44 o
5 2 18 148.28 78.73 o
6 2 18 -10.82 77.77 o
7 2 18 -29.04 105.72 o
8 2 18 37.70 93.61 o
9 2 18 117.46 97.77 o
10 2 18 -46.93 103.40 o
11 2 18 1421.21 143.05 o
12 2 18 232.69 100.60 o
13 2 18 83.36 86.67 o
14 2 18 224.87 77.35 o
15 2 18 230.01 126.68 o
-16 3 18 276.55 82.07 o
-15 3 18 6.54 70.24 o
-14 3 18 -53.02 53.02 o
-13 3 18 242.23 54.73 o
-12 3 18 167.33 63.13 o
-11 3 18 307.67 72.46 o
-10 3 18 266.82 72.32 o
-9 3 18 222.48 71.40 o
-8 3 18 43.96 66.02 o
-7 3 18 335.28 70.74 o
-6 3 18 58.03 66.89 o
-5 3 18 265.90 61.02 o
-4 3 18 1202.75 84.86 o
-3 3 18 56.59 88.97 o
-2 3 18 236.37 77.09 o
-1 3 18 98.22 70.98 o
0 3 18 84.50 71.77 o
1 3 18 -40.85 78.54 o
2 3 18 596.65 86.85 o
3 3 18 24.81 82.18 o
4 3 18 296.12 81.03 o
5 3 18 178.84 80.95 o
6 3 18 331.91 82.86 o
7 3 18 -90.95 90.95 o
8 3 18 2239.97 152.86 o
9 3 18 -76.29 100.31 o
10 3 18 88.67 94.48 o
11 3 18 428.73 93.38 o
12 3 18 34.08 85.97 o
13 3 18 110.77 81.25 o
14 3 18 417.99 100.38 o
15 3 18 952.10 163.51 o
-15 4 18 28.27 70.91 o
-14 4 18 68.98 60.27 o
-13 4 18 688.56 69.44 o
-12 4 18 803.02 81.72 o
-11 4 18 213.56 70.77 o
-10 4 18 8.52 84.44 o
-9 4 18 1288.40 86.21 o
-8 4 18 -63.27 63.27 o
-7 4 18 985.62 85.75 o
-6 4 18 277.38 67.10 o
-5 4 18 9.00 68.05 o
-4 4 18 157.53 73.17 o
-3 4 18 -10.09 78.85 o
-2 4 18 1680.05 100.55 o
-1 4 18 1459.39 105.25 o
0 4 18 1131.50 89.81 o
1 4 18 670.63 77.28 o
2 4 18 215.37 77.02 o
3 4 18 37.05 128.74 o
4 4 18 38.33 82.48 o
5 4 18 548.08 83.57 o
6 4 18 46.56 76.13 o
7 4 18 1204.10 118.42 o
8 4 18 46.65 117.48 o
9 4 18 268.53 98.08 o
10 4 18 270.51 92.37 o
11 4 18 1710.11 147.52 o
12 4 18 608.64 111.23 o
13 4 18 45.31 98.85 o
14 4 18 956.22 119.45 o
-15 5 18 1275.48 183.97 o
-14 5 18 541.19 62.65 o
-13 5 18 296.37 64.09 o
-12 5 18 521.24 110.75 o
-11 5 18 720.66 74.82 o
-10 5 18 1327.31 91.87 o
-9 5 18 253.02 69.33 o
-8 5 18 5872.81 172.76 o
-7 5 18 539.83 68.14 o
-6 5 18 43.00 82.17 o
-5 5 18 1463.00 98.11 o
-4 5 18 922.81 87.22 o
-3 5 18 -14.62 68.97 o
-2 5 18 485.80 87.73 o
-1 5 18 4059.87 142.59 o
0 5 18 2977.77 140.73 o
1 5 18 512.31 73.55 o
2 5 18 93.73 66.53 o
3 5 18 1481.58 102.00 o
4 5 18 36.95 67.51 o
5 5 18 266.47 72.38 o
6 5 18 91.63 87.14 o
7 5 18 999.11 127.59 o
8 5 18 117.16 105.16 o
9 5 18 157.10 107.37 o
10 5 18 4196.62 265.43 o
11 5 18 628.55 113.50 o
12 5 18 1906.99 139.74 o
13 5 18 433.95 104.99 o
14 5 18 999.61 107.57 o
-14 6 18 1080.95 99.54 o
-13 6 18 814.92 68.42 o
-12 6 18 456.16 73.53 o
-11 6 18 8.01 71.75 o
-10 6 18 56.57 75.65 o
-9 6 18 4277.16 214.39 o
-8 6 18 746.87 97.67 o
-7 6 18 1447.65 96.20 o
-6 6 18 660.44 78.55 o
-5 6 18 716.31 87.63 o
-4 6 18 111.97 69.70 o
-3 6 18 1054.60 81.80 o
-2 6 18 148.53 66.61 o
-1 6 18 547.15 81.99 o
0 6 18 435.16 72.05 o
1 6 18 8251.03 245.07 o
2 6 18 1773.94 115.24 o
3 6 18 80.62 70.17 o
4 6 18 2386.46 109.77 o
5 6 18 807.75 87.36 o
6 6 18 77.90 77.56 o
7 6 18 1689.41 121.00 o
8 6 18 5423.15 205.27 o
9 6 18 1425.56 137.38 o
10 6 18 285.97 99.64 o
11 6 18 3356.74 212.63 o
12 6 18 3381.66 158.31 o
13 6 18 23.78 80.80 o
-13 7 18 73.80 75.70 o
-12 7 18 1121.38 75.79 o
-11 7 18 1640.04 115.04 o
-10 7 18 968.08 118.86 o
-9 7 18 17.06 97.58 o
-8 7 18 857.85 111.52 o
-7 7 18 2919.67 121.47 o
-6 7 18 1211.74 94.40 o
-5 7 18 2426.04 106.67 o
-4 7 18 565.04 71.67 o
-3 7 18 494.28 66.58 o
-2 7 18 342.35 74.74 o
-1 7 18 1945.69 127.30 o
0 7 18 1536.10 127.93 o
1 7 18 93.95 67.95 o
2 7 18 363.43 77.05 o
3 7 18 145.20 78.02 o
4 7 18 2428.13 132.14 o
5 7 18 535.43 84.20 o
6 7 18 1591.08 140.31 o
7 7 18 -28.23 75.64 o
8 7 18 174.83 84.02 o
9 7 18 398.34 133.94 o
10 7 18 2803.86 193.25 o
11 7 18 1576.42 187.04 o
12 7 18 44.07 93.41 o
13 7 18 3652.03 232.31 o
-12 8 18 82.48 54.18 o
-11 8 18 173.16 99.56 o
-10 8 18 246.25 75.60 o
-9 8 18 1217.31 121.55 o
-8 8 18 159.78 83.40 o
-7 8 18 267.91 76.35 o
-6 8 18 3022.36 131.61 o
-5 8 18 389.38 89.21 o
-4 8 18 63.12 64.05 o
-3 8 18 339.23 63.64 o
-2 8 18 834.54 82.54 o
-1 8 18 524.05 75.74 o
0 8 18 38.08 67.96 o
1 8 18 158.63 64.73 o
2 8 18 257.47 69.48 o
3 8 18 618.15 78.67 o
4 8 18 1056.46 94.73 o
5 8 18 6842.45 178.73 o
6 8 18 -1.60 63.45 o
7 8 18 872.79 82.38 o
8 8 18 192.04 77.01 o
9 8 18 222.85 90.44 o
10 8 18 162.09 82.33 o
11 8 18 72.78 84.54 o
-11 9 18 101.02 57.73 o
-10 9 18 117.93 69.48 o
-9 9 18 446.10 77.26 o
-8 9 18 151.72 76.50 o
-7 9 18 232.58 63.56 o
-6 9 18 495.80 78.19 o
-5 9 18 70.96 87.41 o
-4 9 18 1175.14 125.68 o
-3 9 18 834.98 90.46 o
-2 9 18 1471.60 97.79 o
-1 9 18 239.63 63.40 o
0 9 18 107.62 61.54 o
1 9 18 48.86 61.83 o
2 9 18 1452.53 100.92 o
3 9 18 301.65 70.30 o
4 9 18 156.19 80.87 o
5 9 18 35.29 68.54 o
6 9 18 110.88 64.41 o
7 9 18 526.88 86.94 o
8 9 18 233.83 72.11 o
9 9 18 -27.28 74.17 o
10 9 18 214.60 72.79 o
-10 10 18 141.22 61.60 o
-9 10 18 -4.62 61.01 o
-8 10 18 1421.29 155.52 o
-7 10 18 229.59 76.30 o
-6 10 18 540.28 101.18 o
-5 10 18 2595.70 123.56 o
-4 10 18 78.02 63.18 o
-3 10 18 188.24 86.34 o
-2 10 18 971.37 103.41 o
-1 10 18 -51.84 67.26 o
0 10 18 408.89 86.88 o
1 10 18 94.83 71.16 o
2 10 18 543.28 95.04 o
3 10 18 123.40 68.32 o
4 10 18 802.90 94.42 o
5 10 18 1148.14 142.74 o
6 10 18 437.93 73.43 o
7 10 18 2328.91 127.25 o
8 10 18 1118.62 222.54 o
9 10 18 200.34 140.32 o
-8 11 18 1051.74 165.25 o
-7 11 18 653.83 99.22 o
-6 11 18 1107.20 76.76 o
-5 11 18 1029.27 70.90 o
-4 11 18 4103.13 142.73 o
-3 11 18 686.20 90.90 o
-2 11 18 1730.30 123.32 o
-1 11 18 757.00 82.49 o
0 11 18 47.61 62.92 o
1 11 18 48.08 71.88 o
2 11 18 477.65 80.44 o
3 11 18 2888.82 157.16 o
4 11 18 976.08 91.29 o
5 11 18 564.37 76.32 o
6 11 18 2481.84 134.90 o
7 11 18 1429.08 200.25 o
-4 12 18 -25.94 136.24 o
-3 12 18 623.91 86.96 o
-2 12 18 2125.53 90.35 o
-1 12 18 -35.45 67.57 o
0 12 18 341.84 95.26 o
1 12 18 2657.86 163.38 o
2 12 18 1624.73 108.42 o
3 12 18 29.26 65.37 o
4 12 18 1714.39 182.73 o
-15 1 19 159.32 180.42 o
-14 1 19 317.79 92.19 o
-13 1 19 192.66 58.51 o
-12 1 19 58.87 70.34 o
-11 1 19 1298.76 103.67 o
-10 1 19 216.81 95.11 o
-9 1 19 1124.57 116.35 o
-8 1 19 896.86 94.85 o
-7 1 19 317.82 82.99 o
-6 1 19 1176.60 93.61 o
-5 1 19 1090.85 95.41 o
-4 1 19 52.89 106.67 o
-3 1 19 134.77 128.61 o
-2 1 19 599.20 107.45 o
-1 1 19 18.13 99.04 o
0 1 19 378.14 113.87 o
1 1 19 1576.03 157.85 o
2 1 19 1736.32 143.54 o
3 1 19 -92.06 92.06 o
4 1 19 580.75 97.60 o
5 1 19 687.38 90.92 o
6 1 19 153.07 78.61 o
7 1 19 1160.65 111.38 o
8 1 19 0.52 93.40 o
9 1 19 2205.25 164.36 o
10 1 19 -13.29 95.55 o
11 1 19 218.79 91.77 o
12 1 19 1141.25 111.68 o
13 1 19 882.13 124.37 o
14 1 19 304.54 106.43 o
-15 2 19 56.28 76.43 o
-14 2 19 1092.77 78.03 o
-13 2 19 2461.64 101.47 o
-12 2 19 48.06 67.42 o
-11 2 19 384.53 89.45 o
-10 2 19 7943.54 190.90 o
-9 2 19 454.39 95.62 o
-8 2 19 623.54 110.41 o
-7 2 19 1393.02 97.33 o
-6 2 19 3371.34 124.38 o
-5 2 19 69.23 80.43 o
-4 2 19 39.21 92.16 o
-3 2 19 1913.19 128.71 o
-2 2 19 1779.92 126.68 o
-1 2 19 722.33 96.23 o
0 2 19 824.13 99.65 o
1 2 19 3162.71 133.89 o
2 2 19 222.43 81.23 o
3 2 19 4665.28 172.69 o
4 2 19 846.03 104.22 o
5 2 19 261.83 89.15 o
6 2 19 983.29 122.33 o
7 2 19 377.56 102.26 o
8 2 19 538.10 104.41 o
9 2 19 921.61 112.85 o
10 2 19 5018.66 215.23 o
11 2 19 879.92 117.02 o
12 2 19 415.48 89.27 o
13 2 19 424.01 77.36 o
14 2 19 542.31 131.46 o
-14 3 19 1281.40 97.35 o
-13 3 19 1348.85 91.87 o
-12 3 19 2038.18 99.92 o
-11 3 19 2239.03 120.29 o
-10 3 19 198.45 86.08 o
-9 3 19 1793.65 115.39 o
-8 3 19 463.35 124.92 o
-7 3 19 3700.10 126.92 o
-6 3 19 44.45 68.84 o
-5 3 19 1820.08 124.24 o
-4 3 19 2471.16 135.47 o
-3 3 19 61.29 79.90 o
-2 3 19 5622.29 175.26 o
-1 3 19 2744.84 124.02 o
0 3 19 567.33 89.80 o
1 3 19 335.30 76.77 o
2 3 19 1950.02 117.46 o
3 3 19 1339.77 114.02 o
4 3 19 455.53 93.59 o
5 3 19 544.68 84.84 o
6 3 19 3921.80 141.06 o
7 3 19 121.32 95.03 o
8 3 19 851.95 114.62 o
9 3 19 4353.98 178.70 o
10 3 19 695.65 100.69 o
11 3 19 146.21 87.64 o
12 3 19 1230.38 108.71 o
13 3 19 2328.23 210.83 o
14 3 19 424.57 124.92 o
-14 4 19 29.50 87.78 o
-13 4 19 3105.00 112.19 o
-12 4 19 42.24 65.30 o
-11 4 19 965.07 90.55 o
-10 4 19 3140.11 153.70 o
-9 4 19 92.16 90.79 o
-8 4 19 -25.94 79.06 o
-7 4 19 49.28 63.20 o
-6 4 19 244.03 74.87 o
-5 4 19 489.15 81.92 o
-4 4 19 179.21 78.14 o
-3 4 19 4583.84 151.26 o
-2 4 19 14.24 90.50 o
-1 4 19 1303.34 107.73 o
0 4 19 2856.75 139.04 o
1 4 19 2702.67 136.71 o
2 4 19 17.96 78.47 o
3 4 19 73.40 82.82 o
4 4 19 440.88 112.11 o
5 4 19 1006.51 93.80 o
6 4 19 2305.99 128.95 o
7 4 19 3861.94 215.66 o
8 4 19 470.80 103.76 o
9 4 19 829.72 118.03 o
10 4 19 2681.17 136.28 o
11 4 19 74.70 88.28 o
12 4 19 2714.12 175.78 o
13 4 19 98.92 81.43 o
-13 5 19 327.48 144.55 o
-12 5 19 653.81 72.36 o
-11 5 19 176.37 76.39 o
-10 5 19 -27.44 76.51 o
-9 5 19 185.84 86.15 o
-8 5 19 61.01 98.77 o
-7 5 19 91.84 76.82 o
-6 5 19 229.88 73.20 o
-5 5 19 272.44 72.11 o
-4 5 19 -73.79 73.79 o
-3 5 19 519.79 84.46 o
-2 5 19 1014.98 91.31 o
-1 5 19 1605.66 125.21 o
0 5 19 380.88 86.85 o
1 5 19 81.27 64.53 o
2 5 19 179.54 76.89 o
3 5 19 456.05 75.20 o
4 5 19 233.61 64.59 o
5 5 19 -7.39 73.40 o
6 5 19 726.02 98.83 o
7 5 19 -97.67 97.67 o
8 5 19 771.40 119.35 o
9 5 19 749.84 125.19 o
10 5 19 29.79 94.88 o
11 5 19 75.87 88.72 o
12 5 19 465.87 101.40 o
-13 6 19 -10.57 119.70 o
-12 6 19 186.37 75.11 o
-11 6 19 143.25 68.70 o
-10 6 19 54.56 86.54 o
-9 6 19 324.93 85.68 o
-8 6 19 71.31 88.68 o
-7 6 19 681.02 100.89 o
-6 6 19 938.33 101.73 o
-5 6 19 154.31 86.42 o
-4 6 19 -31.51 75.84 o
-3 6 19 83.56 73.17 o
-2 6 19 205.38 71.48 o
-1 6 19 1261.29 95.17 o
0 6 19 1193.27 112.77 o
1 6 19 181.17 76.71 o
2 6 19 159.34 96.91 o
3 6 19 675.08 81.60 o
4 6 19 108.48 74.62 o
5 6 19 544.40 87.63 o
6 6 19 425.98 77.98 o
7 6 19 828.00 92.29 o
8 6 19 -12.19 95.21 o
9 6 19 -87.51 87.51 o
10 6 19 575.67 97.46 o
11 6 19 258.24 82.29 o
12 6 19 345.97 131.87 o
-12 7 19 198.83 75.73 o
-11 7 19 186.05 69.72 o
-10 7 19 108.08 78.19 o
-9 7 19 358.66 89.29 o
-8 7 19 95.42 114.16 o
-7 7 19 1004.81 165.05 o
-6 7 19 23.17 88.43 o
-5 7 19 132.44 93.73 o
-4 7 19 1332.34 108.58 o
-3 7 19 949.58 100.94 o
-2 7 19 3275.99 140.11 o
-1 7 19 65.93 106.33 o
0 7 19 203.97 92.28 o
1 7 19 -7.47 79.04 o
2 7 19 739.22 95.11 o
3 7 19 93.30 68.32 o
4 7 19 1356.92 105.99 o
5 7 19 127.14 100.22 o
6 7 19 3035.57 150.99 o
7 7 19 444.95 92.27 o
8 7 19 527.04 129.82 o
9 7 19 939.22 105.84 o
10 7 19 60.46 77.65 o
11 7 19 -33.16 69.55 o
-11 8 19 129.55 67.42 o
-10 8 19 2399.35 125.13 o
-9 8 19 300.32 89.64 o
-8 8 19 69.73 69.68 o
-7 8 19 541.87 96.34 o
-6 8 19 3748.31 151.28 o
-5 8 19 40.91 77.37 o
-4 8 19 82.09 80.83 o
-3 8 19 2310.64 157.42 o
-2 8 19 681.94 85.72 o
-1 8 19 357.11 78.31 o
0 8 19 1681.27 128.16 o
1 8 19 940.27 94.83 o
2 8 19 3.64 82.92 o
3 8 19 872.38 98.06 o
4 8 19 958.53 103.22 o
5 8 19 236.30 83.17 o
6 8 19 830.11 95.15 o
7 8 19 235.27 104.49 o
8 8 19 1179.56 109.18 o
9 8 19 121.83 148.66 o
10 8 19 2226.31 146.97 o
-9 9 19 839.15 99.30 o
-8 9 19 2431.69 127.59 o
-7 9 19 487.54 84.16 o
-6 9 19 1574.50 94.51 o
-5 9 19 1297.98 107.56 o
-4 9 19 545.97 87.07 o
-3 9 19 154.91 70.60 o
-2 9 19 339.04 77.24 o
-1 9 19 3402.17 153.72 o
0 9 19 721.06 111.97 o
1 9 19 1504.87 114.28 o
2 9 19 4422.83 219.60 o
3 9 19 1602.69 119.10 o
4 9 19 243.15 81.81 o
5 9 19 1038.38 101.29 o
6 9 19 1052.16 127.27 o
7 9 19 -124.37 130.79 o
8 9 19 194.46 91.29 o
-7 10 19 1085.42 112.44 o
-6 10 19 158.51 65.34 o
-5 10 19 114.20 71.73 o
-4 10 19 190.46 79.52 o
-3 10 19 797.79 94.36 o
-2 10 19 246.00 77.27 o
-1 10 19 214.91 85.88 o
0 10 19 3397.41 159.87 o
1 10 19 707.83 72.74 o
2 10 19 318.60 68.01 o
3 10 19 1477.37 90.11 o
4 10 19 2798.59 144.98 o
5 10 19 134.62 75.49 o
6 10 19 175.83 162.79 o
-4 11 19 1451.26 118.13 o
-3 11 19 -8.00 74.66 o
-2 11 19 348.43 62.15 o
-1 11 19 1014.01 93.51 o
0 11 19 -3.70 73.07 o
1 11 19 125.14 68.93 o
2 11 19 68.43 69.70 o
3 11 19 817.78 147.96 o
4 11 19 -103.45 103.45 o
-13 0 20 517.50 222.73 o
-12 0 20 361.77 243.52 o
-11 0 20 8333.29 246.43 o
-10 0 20 117.85 118.95 o
-9 0 20 -11.44 120.57 o
-8 0 20 1697.23 183.33 o
-7 0 20 2016.51 165.12 o
-6 0 20 58.70 136.87 o
-5 0 20 1795.08 211.58 o
-4 0 20 4127.96 477.67 o
-3 0 20 1581.30 209.52 o
-2 0 20 673.64 185.53 o
-1 0 20 2817.17 204.59 o
0 0 20 1821.49 174.89 o
1 0 20 212.95 154.05 o
2 0 20 22.51 265.57 o
3 0 20 2665.32 345.67 o
4 0 20 1867.99 220.38 o
5 0 20 -123.85 155.26 o
6 0 20 196.54 114.58 o
7 0 20 2486.96 208.31 o
8 0 20 109.43 112.77 o
9 0 20 1141.75 150.16 o
10 0 20 1633.58 233.89 o
11 0 20 3809.53 298.67 o
12 0 20 310.30 136.08 o
-13 1 20 6.48 65.46 o
-12 1 20 2703.99 120.77 o
-11 1 20 1028.24 83.26 o
-10 1 20 1662.40 106.69 o
-9 1 20 2523.27 139.79 o
-8 1 20 513.42 121.92 o
-7 1 20 402.85 82.17 o
-6 1 20 486.89 99.18 o
-5 1 20 1502.49 132.95 o
-4 1 20 125.07 101.68 o
-3 1 20 1352.16 144.74 o
-2 1 20 1833.46 155.82 o
-1 1 20 835.92 117.13 o
0 1 20 1914.39 147.11 o
1 1 20 1518.16 151.23 o
2 1 20 726.93 128.74 o
3 1 20 774.07 132.96 o
4 1 20 1166.42 115.86 o
5 1 20 1953.78 131.30 o
6 1 20 187.00 88.83 o
7 1 20 365.17 116.37 o
8 1 20 3040.74 181.09 o
9 1 20 -77.93 111.57 o
10 1 20 107.62 86.38 o
11 1 20 1216.28 110.59 o
12 1 20 1728.76 143.74 o
13 1 20 75.10 105.57 o
-13 2 20 173.95 111.87 o
-12 2 20 40.50 62.32 o
-11 2 20 753.94 115.74 o
-10 2 20 338.00 92.35 o
-9 2 20 213.29 91.40 o
-8 2 20 209.15 118.27 o
-7 2 20 2030.81 142.34 o
-6 2 20 434.19 117.27 o
-5 2 20 908.24 129.19 o
-4 2 20 632.83 154.26 o
-3 2 20 74.17 145.74 o
-2 2 20 -4.61 101.60 o
-1 2 20 695.43 96.82 o
0 2 20 776.78 105.65 o
1 2 20 372.79 94.92 o
2 2 20 34.25 94.24 o
3 2 20 761.51 98.43 o
4 2 20 67.91 86.24 o
5 2 20 68.61 82.47 o
6 2 20 60.51 89.03 o
7 2 20 449.29 99.54 o
8 2 20 96.56 102.69 o
9 2 20 379.27 105.52 o
10 2 20 100.24 142.42 o
11 2 20 2237.41 133.09 o
12 2 20 150.07 91.80 o
-13 3 20 82.80 87.84 o
-12 3 20 445.91 93.89 o
-11 3 20 19.31 143.88 o
-10 3 20 37.78 134.79 o
-9 3 20 219.72 138.00 o
-8 3 20 -284.47 314.48 o
-7 3 20 -78.34 108.75 o
-6 3 20 41.23 85.62 o
-5 3 20 36.49 81.47 o
-4 3 20 498.05 103.97 o
-3 3 20 633.01 92.12 o
-2 3 20 42.59 72.42 o
-1 3 20 -45.46 83.05 o
0 3 20 79.75 103.75 o
1 3 20 205.43 90.43 o
2 3 20 714.74 108.80 o
3 3 20 329.28 90.74 o
4 3 20 330.97 85.53 o
5 3 20 472.30 86.12 o
6 3 20 136.84 71.05 o
7 3 20 -99.10 99.10 o
8 3 20 547.59 94.20 o
9 3 20 144.64 114.00 o
10 3 20 342.11 95.44 o
11 3 20 118.40 80.98 o
12 3 20 125.66 83.81 o
-12 4 20 -95.99 95.99 o
-11 4 20 1112.21 135.16 o
-10 4 20 84.26 127.11 o
-9 4 20 -79.31 98.45 o
-8 4 20 797.14 117.92 o
-7 4 20 1289.16 107.31 o
-6 4 20 110.99 87.77 o
-5 4 20 -91.37 91.37 o
-4 4 20 1968.05 113.99 o
-3 4 20 228.16 83.56 o
-2 4 20 43.86 77.98 o
-1 4 20 -4.37 93.41 o
0 4 20 3728.03 155.26 o
1 4 20 74.24 88.64 o
2 4 20 1362.68 145.95 o
3 4 20 447.30 87.86 o
4 4 20 497.84 85.82 o
5 4 20 458.36 70.75 o
6 4 20 1354.00 92.06 o
7 4 20 596.79 112.09 o
8 4 20 208.54 83.71 o
9 4 20 1820.05 114.17 o
10 4 20 109.19 97.57 o
11 4 20 587.79 174.01 o
-12 5 20 542.47 219.42 o
-11 5 20 420.73 75.22 o
-10 5 20 259.05 83.40 o
-9 5 20 1538.51 126.05 o
-8 5 20 5113.24 174.84 o
-7 5 20 804.73 131.28 o
-6 5 20 2147.66 137.38 o
-5 5 20 1062.30 121.41 o
-4 5 20 23.29 98.84 o
-3 5 20 786.87 120.40 o
-2 5 20 493.93 98.34 o
-1 5 20 1211.76 127.79 o
0 5 20 316.86 119.88 o
1 5 20 3105.46 155.59 o
2 5 20 3178.27 167.95 o
3 5 20 220.92 92.40 o
4 5 20 2771.71 211.35 o
5 5 20 1594.83 108.10 o
6 5 20 163.85 75.86 o
7 5 20 104.31 95.53 o
8 5 20 1370.36 127.91 o
9 5 20 572.65 116.58 o
10 5 20 978.92 120.36 o
11 5 20 1593.94 186.52 o
-11 6 20 1272.33 126.71 o
-10 6 20 441.68 100.14 o
-9 6 20 2130.94 128.37 o
-8 6 20 442.61 93.82 o
-7 6 20 4904.22 191.19 o
-6 6 20 2681.13 198.65 o
-5 6 20 -76.38 123.94 o
-4 6 20 3391.38 161.72 o
-3 6 20 152.97 105.64 o
-2 6 20 240.18 121.42 o
-1 6 20 1569.13 188.00 o
0 6 20 3860.83 172.98 o
1 6 20 818.62 151.49 o
2 6 20 -110.14 138.42 o
3 6 20 2402.91 198.87 o
4 6 20 1115.79 97.30 o
5 6 20 1543.96 105.63 o
6 6 20 1186.68 96.62 o
7 6 20 1076.75 114.65 o
8 6 20 95.59 84.20 o
9 6 20 303.91 65.81 o
10 6 20 1942.59 152.69 o
-10 7 20 447.38 167.27 o
-9 7 20 2663.87 159.34 o
-8 7 20 480.77 88.60 o
-7 7 20 73.72 83.70 o
-6 7 20 -87.52 87.52 o
-5 7 20 2670.16 402.88 o
-4 7 20 443.86 106.74 o
-3 7 20 992.50 239.96 o
-2 7 20 3074.28 184.46 o
-1 7 20 111.89 110.63 o
0 7 20 -20.62 91.24 o
1 7 20 1454.74 173.95 o
2 7 20 1872.34 250.50 o
3 7 20 1069.54 153.24 o
4 7 20 162.37 78.54 o
5 7 20 2080.57 123.56 o
6 7 20 2638.58 127.59 o
7 7 20 315.23 104.00 o
8 7 20 3742.52 192.31 o
9 7 20 1488.51 128.96 o
-8 8 20 67.39 79.10 o
-7 8 20 130.34 74.52 o
-6 8 20 1663.04 91.25 o
-5 8 20 105.77 82.67 o
-4 8 20 158.41 75.73 o
-3 8 20 1463.85 154.94 o
-2 8 20 6.43 116.05 o
-1 8 20 1970.96 120.44 o
0 8 20 380.91 78.29 o
1 8 20 153.03 91.01 o
2 8 20 1849.87 175.74 o
3 8 20 50.99 63.22 o
4 8 20 202.94 93.59 o
5 8 20 830.10 107.43 o
6 8 20 835.58 122.51 o
7 8 20 436.52 103.98 o
-7 9 20 408.01 86.24 o
-6 9 20 -26.06 96.65 o
-5 9 20 14.49 62.89 o
-4 9 20 512.09 90.81 o
-3 9 20 276.11 96.54 o
-2 9 20 55.90 135.88 o
-1 9 20 95.69 134.82 o
0 9 20 70.65 99.60 o
1 9 20 26.00 77.11 o
2 9 20 40.28 82.14 o
3 9 20 578.89 76.07 o
4 9 20 -64.29 64.29 o
5 9 20 162.05 91.83 o
-4 10 20 923.59 105.11 o
-3 10 20 382.04 73.54 o
-2 10 20 83.74 71.90 o
-1 10 20 16.78 107.49 o
0 10 20 892.43 336.22 o
1 10 20 -65.04 65.04 o
2 10 20 -0.67 63.63 o
3 10 20 24.78 159.53 o
-11 1 21 326.25 113.31 o
-10 1 21 -21.12 274.79 o
-9 1 21 551.86 207.56 o
-8 1 21 -138.48 140.59 o
-7 1 21 248.34 98.93 o
-6 1 21 2889.42 158.00 o
-5 1 21 394.32 111.84 o
-4 1 21 99.95 143.42 o
-3 1 21 6.32 111.22 o
-2 1 21 475.48 115.34 o
-1 1 21 -20.10 132.47 o
0 1 21 152.19 112.22 o
1 1 21 511.02 120.59 o
2 1 21 1111.52 176.38 o
3 1 21 1204.66 130.25 o
4 1 21 1079.53 116.39 o
5 1 21 -13.43 99.46 o
6 1 21 25.28 92.40 o
7 1 21 408.87 134.12 o
8 1 21 -113.15 113.15 o
9 1 21 1061.58 136.20 o
10 1 21 106.04 90.56 o
11 1 21 706.01 175.39 o
-11 2 21 475.87 171.02 o
-10 2 21 871.09 134.96 o
-9 2 21 1425.44 224.94 o
-8 2 21 2776.64 270.48 o
-7 2 21 841.72 163.27 o
-6 2 21 276.39 105.44 o
-5 2 21 2421.34 149.95 o
-4 2 21 275.85 151.11 o
-3 2 21 1065.04 129.06 o
-2 2 21 -5.78 109.88 o
-1 2 21 2458.49 226.09 o
0 2 21 403.45 139.92 o
1 2 21 -103.55 124.49 o
2 2 21 4340.97 165.63 o
3 2 21 1117.86 109.18 o
4 2 21 185.83 116.87 o
5 2 21 154.71 95.24 o
6 2 21 3226.39 208.52 o
7 2 21 140.91 115.23 o
8 2 21 53.55 82.70 o
9 2 21 -18.76 92.40 o
10 2 21 6278.49 234.95 o
11 2 21 42.95 107.54 o
-11 3 21 851.39 111.73 o
-10 3 21 3107.76 184.69 o
-9 3 21 3254.42 306.39 o
-8 3 21 1801.58 179.14 o
-7 3 21 37.53 95.97 o
-6 3 21 538.74 108.65 o
-5 3 21 1559.07 151.43 o
-4 3 21 -37.29 104.16 o
-3 3 21 598.54 94.57 o
-2 3 21 5191.38 191.72 o
-1 3 21 260.81 117.90 o
0 3 21 1369.10 128.33 o
1 3 21 1327.57 114.66 o
2 3 21 1376.94 126.93 o
3 3 21 1162.20 105.32 o
4 3 21 561.10 93.16 o
5 3 21 1841.08 129.45 o
6 3 21 488.25 84.28 o
7 3 21 2910.75 158.69 o
8 3 21 2227.45 134.21 o
9 3 21 2244.60 127.32 o
10 3 21 1319.20 178.12 o
-11 4 21 1679.04 194.80 o
-10 4 21 15.20 167.62 o
-9 4 21 3225.46 192.33 o
-8 4 21 901.30 153.39 o
-7 4 21 -81.37 81.37 o
-6 4 21 84.92 92.04 o
-5 4 21 772.29 102.69 o
-4 4 21 614.16 93.51 o
-3 4 21 1629.10 116.71 o
-2 4 21 754.01 113.94 o
-1 4 21 9824.97 259.79 o
0 4 21 76.55 144.20 o
1 4 21 430.10 130.89 o
2 4 21 -3.33 92.79 o
3 4 21 260.26 98.03 o
4 4 21 411.46 101.42 o
5 4 21 463.95 81.09 o
6 4 21 3736.21 146.48 o
7 4 21 3663.96 163.10 o
8 4 21 1126.59 367.88 o
9 4 21 4892.15 215.02 o
10 4 21 2619.67 216.27 o
-10 5 21 177.88 131.90 o
-9 5 21 -132.64 161.92 o
-8 5 21 6.12 84.67 o
-7 5 21 157.85 72.54 o
-6 5 21 233.04 82.52 o
-5 5 21 375.58 91.40 o
-4 5 21 119.19 85.05 o
-3 5 21 1051.15 116.74 o
-2 5 21 71.11 103.19 o
-1 5 21 125.23 124.96 o
0 5 21 970.23 137.25 o
1 5 21 1534.97 146.77 o
2 5 21 187.01 114.02 o
3 5 21 -47.01 122.53 o
4 5 21 -49.50 114.90 o
5 5 21 981.09 113.53 o
6 5 21 -73.75 73.75 o
7 5 21 891.66 100.74 o
8 5 21 1421.82 158.62 o
9 5 21 142.27 121.91 o
-9 6 21 160.57 130.02 o
-8 6 21 262.44 165.18 o
-7 6 21 7.57 72.01 o
-6 6 21 174.94 72.05 o
-5 6 21 72.99 87.43 o
-4 6 21 276.58 94.17 o
-3 6 21 754.40 137.42 o
-2 6 21 -70.88 173.25 o
-1 6 21 979.61 139.75 o
0 6 21 474.34 133.45 o
1 6 21 78.04 142.10 o
2 6 21 -41.78 115.28 o
3 6 21 -94.73 112.09 o
4 6 21 -115.97 115.97 o
5 6 21 106.39 115.04 o
6 6 21 193.16 150.17 o
7 6 21 -142.55 142.55 o
-7 7 21 107.30 63.14 o
-6 7 21 900.81 111.04 o
-5 7 21 1302.56 135.42 o
-4 7 21 314.23 111.48 o
-3 7 21 39.43 145.99 o
-2 7 21 1945.10 405.53 o
-1 7 21 26.21 114.29 o
0 7 21 2222.82 222.82 o
1 7 21 1044.20 189.43 o
2 7 21 -106.64 106.64 o
3 7 21 54.96 113.16 o
4 7 21 25.89 105.35 o
5 7 21 643.79 165.48 o
-6 8 21 90.91 102.65 o
-5 8 21 3833.24 181.26 o
-4 8 21 789.20 111.90 o
-3 8 21 210.49 99.32 o
-2 8 21 458.40 105.96 o
-1 8 21 2617.33 316.41 o
0 8 21 -142.55 142.55 o
1 8 21 -73.18 73.18 o
2 8 21 642.98 109.97 o
3 8 21 2529.38 188.70 o
4 8 21 292.15 149.86 o
-3 9 21 2073.48 182.64 o
-2 9 21 778.23 104.68 o
-1 9 21 327.44 145.56 o
0 9 21 910.35 108.83 o
1 9 21 2037.20 140.96 o
2 9 21 1519.23 185.03 o
-10 0 22 361.30 162.28 o
-9 0 22 3253.88 262.85 o
-8 0 22 160.87 172.23 o
-7 0 22 -53.14 174.53 o
-6 0 22 2115.61 179.89 o
-5 0 22 653.96 147.81 o
-4 0 22 1282.53 167.31 o
-3 0 22 -144.43 144.43 o
-2 0 22 5203.71 265.90 o
-1 0 22 3412.62 231.25 o
0 0 22 448.63 236.81 o
1 0 22 4325.02 366.33 o
2 0 22 6.52 210.15 o
3 0 22 109.52 129.26 o
4 0 22 82.63 126.63 o
5 0 22 1997.10 175.70 o
6 0 22 744.62 194.99 o
7 0 22 729.53 186.22 o
8 0 22 3393.88 258.61 o
9 0 22 3728.99 250.93 o
-10 1 22 2461.90 330.82 o
-9 1 22 45.74 109.38 o
-8 1 22 -122.37 122.37 o
-7 1 22 2108.77 182.49 o
-6 1 22 288.84 90.47 o
-5 1 22 103.33 96.11 o
-4 1 22 48.95 99.70 o
-3 1 22 4503.98 194.10 o
-2 1 22 436.28 107.44 o
-1 1 22 1051.35 147.61 o
0 1 22 4445.54 328.51 o
1 1 22 614.21 167.95 o
2 1 22 719.25 148.79 o
3 1 22 213.11 90.87 o
4 1 22 532.95 95.07 o
5 1 22 94.83 86.34 o
6 1 22 547.00 87.30 o
7 1 22 1771.55 149.73 o
8 1 22 2386.51 157.21 o
9 1 22 95.96 84.79 o
-9 2 22 396.48 121.38 o
-8 2 22 346.24 125.36 o
-7 2 22 366.51 134.10 o
-6 2 22 420.86 92.23 o
-5 2 22 2100.52 199.44 o
-4 2 22 456.83 105.41 o
-3 2 22 580.55 104.01 o
-2 2 22 1336.38 131.78 o
-1 2 22 435.29 129.14 o
0 2 22 -28.13 147.02 o
1 2 22 11.32 142.99 o
2 2 22 -19.27 109.19 o
3 2 22 1038.25 127.12 o
4 2 22 519.17 95.30 o
5 2 22 4076.06 157.10 o
6 2 22 432.52 97.48 o
7 2 22 858.77 123.00 o
8 2 22 1301.00 122.57 o
9 2 22 -7.65 110.86 o
-9 3 22 686.83 115.60 o
-8 3 22 64.92 112.36 o
-7 3 22 -126.78 126.78 o
-6 3 22 837.31 172.21 o
-5 3 22 55.13 92.53 o
-4 3 22 310.59 101.66 o
-3 3 22 190.41 96.64 o
-2 3 22 233.78 183.42 o
-1 3 22 306.75 145.01 o
0 3 22 269.29 178.85 o
1 3 22 29.90 139.71 o
2 3 22 475.90 112.93 o
3 3 22 -85.95 85.95 o
4 3 22 317.71 140.37 o
5 3 22 164.11 109.63 o
6 3 22 1421.08 199.02 o
7 3 22 117.14 120.98 o
8 3 22 338.35 120.00 o
-8 4 22 367.73 161.25 o
-7 4 22 233.93 240.52 o
-6 4 22 969.30 115.90 o
-5 4 22 323.79 104.42 o
-4 4 22 1098.37 98.78 o
-3 4 22 453.29 83.92 o
-2 4 22 1730.45 184.15 o
-1 4 22 -166.22 166.22 o
0 4 22 108.83 97.03 o
1 4 22 938.65 127.08 o
2 4 22 217.97 104.82 o
3 4 22 86.35 124.78 o
4 4 22 200.26 110.96 o
5 4 22 1011.20 129.51 o
6 4 22 255.75 132.09 o
7 4 22 162.85 120.51 o
-7 5 22 2915.46 239.74 o
-6 5 22 2474.78 223.59 o
-5 5 22 84.66 60.34 o
-4 5 22 2917.84 171.67 o
-3 5 22 4036.12 201.73 o
-2 5 22 565.32 117.96 o
-1 5 22 16.62 113.02 o
0 5 22 1354.70 149.61 o
1 5 22 2175.50 171.51 o
2 5 22 652.11 128.31 o
3 5 22 1814.04 154.60 o
4 5 22 3107.28 255.30 o
-5 6 22 3020.16 156.68 o
-4 6 22 2628.04 153.63 o
-3 6 22 1727.30 161.72 o
-2 6 22 4091.90 200.26 o
-1 6 22 40.67 101.65 o
0 6 22 994.06 163.33 o
1 6 22 415.43 115.67 o
2 6 22 2845.42 195.87 o
3 6 22 571.51 212.53 o
4 6 22 98.89 139.66 o
-3 7 22 1616.88 126.66 o
-2 7 22 183.75 92.19 o
-1 7 22 599.09 105.69 o
0 7 22 3608.87 179.32 o
1 7 22 810.69 113.34 o
2 7 22 1571.22 134.72 o
3 7 22 1046.80 172.02 o
-7 1 23 211.47 164.45 o
-6 1 23 438.14 111.68 o
-5 1 23 135.89 80.11 o
-4 1 23 2057.70 195.78 o
-3 1 23 262.78 86.67 o
-2 1 23 -102.95 122.77 o
-1 1 23 1186.37 165.23 o
0 1 23 75.97 168.40 o
1 1 23 10.71 128.52 o
2 1 23 245.07 130.89 o
3 1 23 1409.95 159.99 o
4 1 23 994.86 137.50 o
6 1 23 2278.80 210.37 o
-7 2 23 363.36 160.18 o
-6 2 23 252.32 190.12 o
-5 2 23 3193.31 153.87 o
-4 2 23 336.95 92.45 o
-3 2 23 936.97 138.84 o
-2 2 23 885.82 219.36 o
-1 2 23 589.17 142.89 o
0 2 23 1256.86 210.89 o
1 2 23 147.26 126.55 o
2 2 23 878.38 144.59 o
3 2 23 292.56 172.93 o
4 2 23 2254.92 169.25 o
-6 3 23 152.72 153.51 o
-5 3 23 69.86 157.99 o
-4 3 23 1147.74 192.62 o
-3 3 23 1082.47 179.45 o
-2 3 23 175.02 189.17 o
-1 3 23 4653.04 233.50 o
0 3 23 1270.05 154.81 o
1 3 23 211.75 125.91 o
2 3 23 669.94 146.49 o
3 3 23 634.99 173.76 o
-4 4 23 349.52 153.63 o
-3 4 23 555.76 161.74 o
-2 4 23 1858.18 215.05 o
-1 4 23 2781.64 243.91 o
0 4 23 476.94 162.37 o
1 4 23 3563.80 264.98 o
2 4 23 1259.69 194.05 o
3 4 23 976.92 170.43 o
-2 5 23 -143.83 143.83 o
-1 5 23 980.42 172.74 o
0 5 23 777.34 167.27 o
1 5 23 -136.33 136.33 o
-2 0 24 732.03 170.70 o
-1 0 24 408.58 173.83 o
0 0 24 3191.29 249.11 o
1 0 24 2526.70 221.94 o
-1 1 24 2722.97 483.61 o
0 1 24 186.84 114.40 o
_cell_oxdiff_length_a            19.8477(4)
_cell_oxdiff_length_b            15.33707(19)
_cell_oxdiff_length_c            19.6354(4)
_cell_oxdiff_angle_alpha         90.0017(13)
_cell_oxdiff_angle_beta          91.2223(16)
_cell_oxdiff_angle_gamma         89.9933(12)
_cell_oxdiff_volume              5975.76(19)
_cell_oxdiff_measurement_reflns_used 40143
_diffrn_radiation_collimation    'focusing mirrors'
_diffrn_radiation_xray_symbol    K-L~2,3~
_diffrn_measurement_specimen_support 'polyimid foil'
_computing_publication_material  
'encif (Wadepohl, 2009-19); encifer (Allen et al., 2004)'
####################################################################### 
# 
# This file contains crystal structure data downloaded from the 
# Cambridge Structural Database (CSD) hosted by the Cambridge 
# Crystallographic Data Centre (CCDC).
# 
# Full information about CCDC data access policies and citation 
# guidelines are available at http://www.ccdc.cam.ac.uk/access/V1 
# 
# Audit and citation data items may have been added by the CCDC. 
# Please retain this information to preserve the provenance of 
# this file and to allow appropriate attribution of the data. 
# 
#######################################################################

data_ba_jb71_sq
_database_code_depnum_ccdc_archive 'CCDC 2036105'
loop_
_audit_author_name
_audit_author_address
Wadepohl
;Uni Heidelberg
Germany
;
_audit_update_record             
;
2020-10-08 deposited with the CCDC.	2021-01-22 downloaded from the CCDC.
;
_audit_creation_date             2018-04-16

_audit_block_code                ba_jb71
_audit_block_refno               3079
_audit_block_usercomment         'jb_js_10, irregular, yellow'

_audit_creation_method           
;
encif (version 1.121)

encifer (version_id = 274361.64)

Olex2 1.3
(compiled 2020.07.31 svn.rc2a7746 for OlexSys, GUI svn.r6145)
;
_chemical_name_systematic        ?
_chemical_name_common            ?
_chemical_formula_sum            'C39 H57 Cl2 F6 P2 Ru Sb'
_chemical_properties_physical    'air-sensitive, moisture-sensitive'
_chemical_formula_weight         995.50
_chemical_melting_point          ?
_exptl_crystal_description       irregular
_exptl_crystal_colour            yellow
_diffrn_ambient_temperature      120(1)
loop_
_atom_type_symbol
_atom_type_description
_atom_type_scat_dispersion_real
_atom_type_scat_dispersion_imag
_atom_type_scat_source
C C 0.0033 0.0016 'International Tables Vol C Tables 4.2.6.8 and 6.1.1.4'
H H 0.0000 0.0000 'International Tables Vol C Tables 4.2.6.8 and 6.1.1.4'
Cl Cl 0.1484 0.1585 'International Tables Vol C Tables 4.2.6.8 and 6.1.1.4'
F F 0.0171 0.0103 'International Tables Vol C Tables 4.2.6.8 and 6.1.1.4'
P P 0.1023 0.0942 'International Tables Vol C Tables 4.2.6.8 and 6.1.1.4'
Ru Ru -1.2594 0.8363 'International Tables Vol C Tables 4.2.6.8 and 6.1.1.4'
Sb Sb -0.5866 1.5461 'International Tables Vol C Tables 4.2.6.8 and 6.1.1.4'

_shelx_space_group_comment       
;
The symmetry employed for this shelxl refinement is uniquely defined
by the following loop, which should always be used as a source of
symmetry information in preference to the above space-group names.
They are only intended as comments.
;
_space_group_crystal_system      monoclinic
_space_group_IT_number           14
_space_group_name_H-M_alt        'P 21/n'
_space_group_name_Hall           '-P 2yn'
_chemical_absolute_configuration .
loop_
_symmetry_equiv_pos_as_xyz
'x, y, z'
'-x+1/2, y+1/2, -z+1/2'
'-x, -y, -z'
'x-1/2, -y-1/2, z-1/2'

_cell_length_a                   14.68263(18)
_cell_length_b                   10.27641(16)
_cell_length_c                   28.8561(4)
_cell_angle_alpha                90
_cell_angle_beta                 94.9221(12)
_cell_angle_gamma                90
_cell_volume                     4337.89(10)
_cell_formula_units_Z            4
_cell_measurement_reflns_used    31957
_cell_measurement_temperature    120(1)
_cell_measurement_theta_max      32.4970
_cell_measurement_theta_min      2.5350
_exptl_absorpt_coefficient_mu    1.220
_exptl_absorpt_correction_T_max  1.000
_exptl_absorpt_correction_T_min  0.902
_exptl_absorpt_correction_type   gaussian
_exptl_absorpt_process_details   
;
CrysAlisPro 1.171.39.46 (Rigaku Oxford Diffraction, 2018)
Numerical absorption correction based on gaussian integration over
 a multifaceted crystal model (Busing & Levy, 1957).
Empirical absorption correction using spherical harmonics,
 implemented in SCALE3 ABSPACK scaling algorithm.
;
_exptl_absorpt_special_details   ?
_exptl_crystal_colour_primary    yellow
_exptl_crystal_density_diffrn    1.524
_exptl_crystal_density_meas      ?
_exptl_crystal_density_method    ?
_exptl_crystal_F_000             2016
loop_
_exptl_crystal_face_index_h
_exptl_crystal_face_index_k
_exptl_crystal_face_index_l
_exptl_crystal_face_perp_dist
-3 -14 -1 0.0444
-17 7 16 0.0311
-20 0 13 0.0201
1 0 40 0.0337
-1 0 -40 0.0337
7 -1 37 0.0444
-7 0 -37 0.0377
3 14 1 0.0444
20 0 -10 0.0361
_exptl_crystal_size_max          0.102
_exptl_crystal_size_mid          0.077
_exptl_crystal_size_min          0.058
_exptl_transmission_factor_max   ?
_exptl_transmission_factor_min   ?
_diffrn_reflns_av_R_equivalents  0.0693
_diffrn_reflns_av_unetI/netI     0.0476
_diffrn_reflns_Laue_measured_fraction_full 0.999
_diffrn_reflns_Laue_measured_fraction_max 0.965
_diffrn_reflns_limit_h_max       23
_diffrn_reflns_limit_h_min       -23
_diffrn_reflns_limit_k_max       16
_diffrn_reflns_limit_k_min       -16
_diffrn_reflns_limit_l_max       45
_diffrn_reflns_limit_l_min       -46
_diffrn_reflns_number            135520
_diffrn_reflns_point_group_measured_fraction_full 0.999
_diffrn_reflns_point_group_measured_fraction_max 0.965
_diffrn_reflns_theta_full        25.242
_diffrn_reflns_theta_max         34.800
_diffrn_reflns_theta_min         2.422
_diffrn_detector                 'CCD plate'
_diffrn_detector_area_resol_mean 7.9621
_diffrn_detector_type            Eos
_diffrn_measured_fraction_theta_full 0.999
_diffrn_measured_fraction_theta_max 0.965
_diffrn_measurement_details      
;
List of Runs (angles in degrees, time in seconds):

  # Type    Start    End  Width  t~exp~   \w     \q     \k     \f   Frames
#--------------------------------------------------------------------------
  1  \w    -56.00 -27.00   0.50   17.50    --    4.00 129.00 173.51   58
  2  \w     -5.00  24.00   0.50   17.50    --   28.00  82.00 138.59   58
  3  \w    -36.00  41.00   0.50   17.50    --   32.59 -57.00-180.00  154
  4  \w     15.00 101.00   0.50   17.50    --   32.59  57.00-150.00  172
  5  \w    -14.00  72.00   0.50   17.50    --   32.59 -99.00 150.00  172
  6  \w    -36.00  32.00   0.50   17.50    --   32.59 -57.00  60.00  136
  7  \w     12.00  38.00   0.50   17.50    --   32.59  57.00  60.00   52
  8  \w     39.00  73.00   0.50   17.50    --   32.59 -99.00  30.00   68
  9  \w    -19.00  53.00   0.50   17.50    --   32.59 -57.00 -30.00  144
 10  \w      3.00 103.00   0.50   17.50    --   32.59  77.00 -90.00  200
 11  \w     54.00 104.00   0.50   17.50    --   32.59  38.00 120.00  100
 12  \w      4.00  45.00   0.50   17.50    --   32.59  77.00 120.00   82
 13  \w     71.00 103.00   0.50   17.50    --   32.59  77.00 120.00   64
 14  \w    -18.00  74.00   0.50   17.50    --   32.59 -99.00 -90.00  184
 15  \w    -11.00  24.00   0.50   17.50    --   32.59 -99.00 -30.00   70
 16  \w      4.00 103.00   0.50   17.50    --   32.59  77.00  30.00  198
 17  \w      7.00  40.00   0.50   17.50    --   32.59  77.00-180.00   66
 18  \w     72.00  98.00   0.50   17.50    --   32.59  77.00-180.00   52
 19  \w     68.00 103.00   0.50   17.50    --   32.59  77.00 -46.83   70
 20  \w      7.00  38.00   0.50   17.50    --   32.59  38.00  30.00   62
 21  \w      8.00  39.00   0.50   17.50    --   32.59  77.00 -46.83   62
;
_diffrn_measurement_device       'four-circle diffractometer'
_diffrn_measurement_device_type  'Agilent SuperNova, Dual, Cu at home/near, Eos'
_diffrn_measurement_method       '\w scans'
_diffrn_orient_matrix_type       
'CrysAlisPro convention (1999,Acta A55,543-557)'
_diffrn_orient_matrix_UB_11      0.0420683000
_diffrn_orient_matrix_UB_12      -0.0205328000
_diffrn_orient_matrix_UB_13      -0.0079363000
_diffrn_orient_matrix_UB_21      0.0139877000
_diffrn_orient_matrix_UB_22      0.0658407000
_diffrn_orient_matrix_UB_23      -0.0014924000
_diffrn_orient_matrix_UB_31      0.0196047000
_diffrn_orient_matrix_UB_32      -0.0028050000
_diffrn_orient_matrix_UB_33      0.0233182000
_diffrn_radiation_monochromator  mirror
_diffrn_radiation_probe          x-ray
_diffrn_radiation_type           'Mo K\a'
_diffrn_radiation_wavelength     0.71073
_diffrn_source                   'microfocus X-Ray tube'
_diffrn_source_type              'Agilent SuperNova (Mo) X-ray Source'
_reflns_Friedel_coverage         0.000
_reflns_Friedel_fraction_full    .
_reflns_Friedel_fraction_max     .
_reflns_number_gt                13473
_reflns_number_total             18168
_reflns_odcompleteness_completeness 99.95
_reflns_odcompleteness_iscentric 1
_reflns_odcompleteness_theta     33.07
_reflns_special_details          
;
 Reflections were merged by SHELXL according to the crystal
 class for the calculation of statistics and refinement.

 Structure factors included contributions from the .fab file,
 see _platon_squeeze_.

 _reflns_Friedel_fraction is defined as the number of unique
 Friedel pairs measured divided by the number that would be
 possible theoretically, ignoring centric projections and
 systematic absences.
;
_reflns_threshold_expression     'I > 2\s(I)'
_computing_cell_refinement       'CrysAlisPro 1.171.39.46 (Rigaku OD, 2018)'
_computing_data_collection       'CrysAlisPro 1.171.39.46 (Rigaku OD, 2018)'
_computing_data_reduction        'CrysAlisPro 1.171.39.46 (Rigaku OD, 2018)'
_computing_structure_refinement  'SHELXL-20xx (Sheldrick, 2015)'
_shelxl_version_number           2018/3
_computing_structure_solution    'SUPERFLIP (Palatinus, 2007-2009)'
_refine_diff_density_max         1.766
_refine_diff_density_min         -1.095
_refine_diff_density_rms         0.103
_refine_ls_extinction_coef       .
_refine_ls_extinction_method     none
_refine_ls_goodness_of_fit_ref   1.024
_refine_ls_hydrogen_treatment    mixed
_refine_ls_matrix_type           full
_refine_ls_number_parameters     447
_refine_ls_number_reflns         18168
_refine_ls_number_restraints     49
_refine_ls_R_factor_all          0.0632
_refine_ls_R_factor_gt           0.0395
_refine_ls_restrained_S_all      1.024
_refine_ls_shift/su_max          0.000
_refine_ls_shift/su_mean         0.000
_refine_ls_structure_factor_coef Fsqd
_refine_ls_weighting_details     
'w=1/[\s^2^(Fo^2^)+(0.0324P)^2^+1.3011P] where P=(Fo^2^+2Fc^2^)/3'
_refine_ls_weighting_scheme      calc
_refine_ls_wR_factor_gt          0.0771
_refine_ls_wR_factor_ref         0.0844
_refine_special_details          ?
_olex2_refinement_description    
;
1. Fixed Uiso
 At 1.2 times of:
  All C(H) groups
 At 1.5 times of:
  All C(H,H,H) groups
2. Restrained distances
 Sb-F1 \\sim Sb-F2 \\sim Sb-F3 \\sim Sb-F4 \\sim Sb-F5 \\sim Sb-F6
 with sigma of 0.02
 F1-F2 \\sim F1-F3 \\sim F1-F4 \\sim F1-F5 \\sim F6-F5 \\sim F6-F4 \\sim F6-F3
\\sim F6-F2
 with sigma of 0.02
 F2-F3 \\sim F2-F5 \\sim F3-F4 \\sim F4-F5
 with sigma of 0.02
3.a Ternary CH refined with riding coordinates:
 C15(H15), C18(H18), C21(H21), C24(H24), C33(H33)
3.b Aromatic/amide H refined with riding coordinates:
 C4(H4), C5(H5), C6(H6), C7(H7), C11(H11), C12(H12), C13(H13), C14(H14)
3.c Idealised Me refined as rotating group:
 C16(H16A,H16B,H16C), C17(H17A,H17B,H17C), C19(H19A,H19B,H19C), C20(H20A,H20B,
 H20C), C22(H22A,H22B,H22C), C23(H23A,H23B,H23C), C25(H25A,H25B,H25C), C26(H26A,
 H26B,H26C), C34(H34A,H34B,H34C), C35(H35A,H35B,H35C), C36(H36A,H36B,H36C)
;
_atom_sites_solution_hydrogens   mixed
_atom_sites_solution_primary     iterative
_atom_sites_solution_secondary   difmap
loop_
_atom_site_label
_atom_site_type_symbol
_atom_site_fract_x
_atom_site_fract_y
_atom_site_fract_z
_atom_site_U_iso_or_equiv
_atom_site_adp_type
_atom_site_occupancy
_atom_site_site_symmetry_order
_atom_site_calc_flag
_atom_site_refinement_flags_posn
_atom_site_refinement_flags_adp
_atom_site_refinement_flags_occupancy
_atom_site_disorder_assembly
_atom_site_disorder_group
Sb Sb 0.28064(2) 0.28699(2) 0.45612(2) 0.02852(4) Uani 1 1 d D . . . .
Ru Ru 0.88267(2) 0.25858(2) 0.31989(2) 0.01592(3) Uani 1 1 d . . . . .
Cl1 Cl 0.82950(3) 0.07720(5) 0.27211(2) 0.02468(10) Uani 1 1 d . . . . .
P1 P 0.64144(3) 0.31236(5) 0.41221(2) 0.02070(10) Uani 1 1 d . . . . .
P2 P 0.91931(3) 0.11249(5) 0.37947(2) 0.01811(9) Uani 1 1 d . . . . .
C1 C 0.75759(12) 0.28228(18) 0.40038(7) 0.0199(3) Uani 1 1 d . . . . .
C2 C 0.76339(12) 0.26798(18) 0.35294(6) 0.0187(3) Uani 1 1 d . . . . .
C3 C 0.67123(13) 0.27093(18) 0.32626(7) 0.0201(4) Uani 1 1 d . . . . .
C4 C 0.65196(13) 0.2592(2) 0.27837(7) 0.0227(4) Uani 1 1 d . . . . .
H4 H 0.700403 0.252819 0.258679 0.027 Uiso 1 1 calc R U . . .
C5 C 0.56154(14) 0.2567(2) 0.25938(7) 0.0276(4) Uani 1 1 d . . . . .
H5 H 0.549080 0.246144 0.226750 0.033 Uiso 1 1 calc R U . . .
C6 C 0.48961(14) 0.2693(2) 0.28683(8) 0.0309(5) Uani 1 1 d . . . . .
H6 H 0.428496 0.266646 0.273071 0.037 Uiso 1 1 calc R U . . .
C7 C 0.50651(14) 0.2860(2) 0.33468(7) 0.0288(4) Uani 1 1 d . . . . .
H7 H 0.457602 0.296563 0.353872 0.035 Uiso 1 1 calc R U . . .
C8 C 0.59686(13) 0.2867(2) 0.35364(7) 0.0230(4) Uani 1 1 d . . . . .
C9 C 0.83470(12) 0.28383(18) 0.43674(6) 0.0183(3) Uani 1 1 d . . . . .
C10 C 0.91610(13) 0.21306(18) 0.43129(6) 0.0185(3) Uani 1 1 d . . . . .
C11 C 0.99104(13) 0.23044(19) 0.46371(7) 0.0212(4) Uani 1 1 d . . . . .
H11 H 1.046278 0.185320 0.459692 0.025 Uiso 1 1 calc R U . . .
C12 C 0.98679(14) 0.3124(2) 0.50186(7) 0.0232(4) Uani 1 1 d . . . . .
H12 H 1.039209 0.325152 0.523048 0.028 Uiso 1 1 calc R U . . .
C13 C 0.90562(14) 0.3753(2) 0.50872(7) 0.0243(4) Uani 1 1 d . . . . .
H13 H 0.901136 0.428201 0.535422 0.029 Uiso 1 1 calc R U . . .
C14 C 0.83072(13) 0.3604(2) 0.47628(6) 0.0220(4) Uani 1 1 d . . . . .
H14 H 0.775235 0.403682 0.481253 0.026 Uiso 1 1 calc R U . . .
C15 C 0.62001(13) 0.4813(2) 0.42862(7) 0.0244(4) Uani 1 1 d . . . . .
H15 H 0.649714 0.494914 0.460757 0.029 Uiso 1 1 calc R U . . .
C16 C 0.66469(15) 0.5750(2) 0.39644(9) 0.0350(5) Uani 1 1 d . . . . .
H16A H 0.730960 0.561038 0.399254 0.053 Uiso 1 1 calc R U . . .
H16B H 0.651495 0.664785 0.405155 0.053 Uiso 1 1 calc R U . . .
H16C H 0.640339 0.559386 0.364235 0.053 Uiso 1 1 calc R U . . .
C17 C 0.51725(14) 0.5079(2) 0.43010(8) 0.0319(5) Uani 1 1 d . . . . .
H17A H 0.485910 0.493619 0.399151 0.048 Uiso 1 1 calc R U . . .
H17B H 0.508178 0.598199 0.439635 0.048 Uiso 1 1 calc R U . . .
H17C H 0.492170 0.448895 0.452452 0.048 Uiso 1 1 calc R U . . .
C18 C 0.58911(14) 0.2035(2) 0.45222(7) 0.0264(4) Uani 1 1 d . . . . .
H18 H 0.523842 0.231146 0.452472 0.032 Uiso 1 1 calc R U . . .
C19 C 0.58795(18) 0.0634(2) 0.43474(9) 0.0393(6) Uani 1 1 d . . . . .
H19A H 0.553142 0.058736 0.404256 0.059 Uiso 1 1 calc R U . . .
H19B H 0.559201 0.007388 0.456788 0.059 Uiso 1 1 calc R U . . .
H19C H 0.650762 0.034113 0.431964 0.059 Uiso 1 1 calc R U . . .
C20 C 0.63158(18) 0.2139(2) 0.50235(8) 0.0363(5) Uani 1 1 d . . . . .
H20A H 0.694348 0.180618 0.504230 0.054 Uiso 1 1 calc R U . . .
H20B H 0.595484 0.162419 0.522757 0.054 Uiso 1 1 calc R U . . .
H20C H 0.632124 0.305133 0.512208 0.054 Uiso 1 1 calc R U . . .
C21 C 1.03631(13) 0.04310(19) 0.38229(7) 0.0225(4) Uani 1 1 d . . . . .
H21 H 1.079096 0.118255 0.387921 0.027 Uiso 1 1 calc R U . . .
C22 C 1.05754(15) -0.0162(2) 0.33535(7) 0.0298(4) Uani 1 1 d . . . . .
H22A H 1.027730 -0.101292 0.331392 0.045 Uiso 1 1 calc R U . . .
H22B H 1.123782 -0.026784 0.334826 0.045 Uiso 1 1 calc R U . . .
H22C H 1.034625 0.041695 0.310002 0.045 Uiso 1 1 calc R U . . .
C23 C 1.06188(15) -0.0552(2) 0.42156(8) 0.0295(4) Uani 1 1 d . . . . .
H23A H 1.043787 -0.020503 0.451050 0.044 Uiso 1 1 calc R U . . .
H23B H 1.128056 -0.069962 0.424061 0.044 Uiso 1 1 calc R U . . .
H23C H 1.030058 -0.137608 0.414561 0.044 Uiso 1 1 calc R U . . .
C24 C 0.83596(14) -0.02042(19) 0.38775(7) 0.0240(4) Uani 1 1 d . . . . .
H24 H 0.774474 0.014623 0.376496 0.029 Uiso 1 1 calc R U . . .
C25 C 0.84964(16) -0.1434(2) 0.35922(8) 0.0317(5) Uani 1 1 d . . . . .
H25A H 0.853505 -0.119694 0.326549 0.048 Uiso 1 1 calc R U . . .
H25B H 0.797862 -0.202427 0.361695 0.048 Uiso 1 1 calc R U . . .
H25C H 0.906310 -0.186787 0.371142 0.048 Uiso 1 1 calc R U . . .
C26 C 0.83028(17) -0.0570(2) 0.43925(8) 0.0335(5) Uani 1 1 d . . . . .
H26A H 0.889067 -0.092818 0.451952 0.050 Uiso 1 1 calc R U . . .
H26B H 0.782220 -0.122246 0.441633 0.050 Uiso 1 1 calc R U . . .
H26C H 0.815952 0.020753 0.456885 0.050 Uiso 1 1 calc R U . . .
C27 C 0.94889(13) 0.3337(2) 0.25481(6) 0.0223(4) Uani 1 1 d . . . . .
C28 C 1.01836(13) 0.31212(19) 0.29032(7) 0.0213(4) Uani 1 1 d . . . . .
H28 H 1.0715(16) 0.253(2) 0.2822(8) 0.026 Uiso 1 1 d . U . . .
C29 C 1.01061(13) 0.36591(19) 0.33512(7) 0.0204(4) Uani 1 1 d . . . . .
H29 H 1.0552(15) 0.349(2) 0.3607(8) 0.025 Uiso 1 1 d . U . . .
C30 C 0.93847(13) 0.45192(18) 0.34421(7) 0.0204(4) Uani 1 1 d . . . . .
C31 C 0.86933(13) 0.47254(19) 0.30744(7) 0.0214(4) Uani 1 1 d . . . . .
H31 H 0.8204(15) 0.519(2) 0.3129(8) 0.026 Uiso 1 1 d . U . . .
C32 C 0.87324(13) 0.4141(2) 0.26379(7) 0.0223(4) Uani 1 1 d . . . . .
H32 H 0.8275(16) 0.427(2) 0.2420(8) 0.027 Uiso 1 1 d . U . . .
C33 C 0.95067(17) 0.2755(2) 0.20657(7) 0.0308(5) Uani 1 1 d . . . . .
H33 H 0.888922 0.237616 0.197614 0.037 Uiso 1 1 calc R U . . .
C34 C 1.02089(18) 0.1672(3) 0.20356(8) 0.0405(6) Uani 1 1 d . . . . .
H34A H 1.082431 0.202369 0.211035 0.061 Uiso 1 1 calc R U . . .
H34B H 1.016195 0.131364 0.171966 0.061 Uiso 1 1 calc R U . . .
H34C H 1.009171 0.098196 0.225729 0.061 Uiso 1 1 calc R U . . .
C35 C 0.9664(3) 0.3848(3) 0.17243(9) 0.0597(9) Uani 1 1 d . . . . .
H35A H 0.918242 0.450441 0.173685 0.090 Uiso 1 1 calc R U . . .
H35B H 0.965001 0.349259 0.140863 0.090 Uiso 1 1 calc R U . . .
H35C H 1.026072 0.425048 0.180795 0.090 Uiso 1 1 calc R U . . .
C36 C 0.94070(15) 0.5229(2) 0.38965(7) 0.0260(4) Uani 1 1 d . . . . .
H36A H 0.878154 0.544003 0.396480 0.039 Uiso 1 1 calc R U . . .
H36B H 0.975997 0.603323 0.387746 0.039 Uiso 1 1 calc R U . . .
H36C H 0.969405 0.467625 0.414461 0.039 Uiso 1 1 calc R U . . .
F1 F 0.21135(9) 0.32545(14) 0.50582(5) 0.0388(3) Uani 1 1 d D . . . .
F2 F 0.31406(9) 0.46400(14) 0.45462(5) 0.0410(3) Uani 1 1 d D . . . .
F3 F 0.38250(10) 0.25480(15) 0.49823(5) 0.0448(4) Uani 1 1 d D . . . .
F4 F 0.24544(11) 0.11243(15) 0.45789(5) 0.0508(4) Uani 1 1 d D . . . .
F5 F 0.18014(10) 0.3231(2) 0.41391(6) 0.0627(5) Uani 1 1 d D . . . .
F6 F 0.35267(12) 0.25377(18) 0.40713(6) 0.0604(5) Uani 1 1 d D . . . .

loop_
_atom_site_aniso_label
_atom_site_aniso_U_11
_atom_site_aniso_U_22
_atom_site_aniso_U_33
_atom_site_aniso_U_23
_atom_site_aniso_U_13
_atom_site_aniso_U_12
Sb 0.01825(6) 0.04003(9) 0.02736(7) 0.00097(6) 0.00249(5) -0.00552(6)
Ru 0.01320(6) 0.01738(7) 0.01697(6) 0.00146(5) 0.00016(5) -0.00044(5)
Cl1 0.0223(2) 0.0238(2) 0.0275(2) -0.00472(18) -0.00043(18) -0.00350(17)
P1 0.0155(2) 0.0272(3) 0.0195(2) 0.00046(19) 0.00246(17) -0.00147(18)
P2 0.0180(2) 0.0165(2) 0.0196(2) 0.00208(17) 0.00051(17) -0.00010(17)
C1 0.0149(8) 0.0223(9) 0.0224(9) 0.0014(7) 0.0012(7) 0.0005(6)
C2 0.0168(8) 0.0187(8) 0.0204(8) 0.0021(7) 0.0003(6) -0.0004(6)
C3 0.0166(8) 0.0222(9) 0.0214(8) 0.0026(7) 0.0014(7) -0.0001(7)
C4 0.0174(8) 0.0301(10) 0.0205(9) 0.0032(8) 0.0013(7) -0.0006(7)
C5 0.0223(9) 0.0385(12) 0.0212(9) 0.0022(8) -0.0025(7) 0.0003(8)
C6 0.0173(9) 0.0448(13) 0.0297(11) -0.0002(9) -0.0029(8) -0.0007(9)
C7 0.0153(9) 0.0446(13) 0.0265(10) -0.0012(9) 0.0017(7) -0.0007(8)
C8 0.0176(8) 0.0308(10) 0.0203(9) 0.0022(7) 0.0003(7) -0.0021(7)
C9 0.0168(8) 0.0195(8) 0.0186(8) 0.0028(6) 0.0015(6) -0.0018(6)
C10 0.0192(8) 0.0184(8) 0.0178(8) 0.0031(6) 0.0009(6) 0.0001(6)
C11 0.0187(8) 0.0217(9) 0.0227(9) 0.0050(7) -0.0004(7) 0.0006(7)
C12 0.0219(9) 0.0257(10) 0.0213(9) 0.0016(7) -0.0022(7) -0.0005(7)
C13 0.0250(10) 0.0293(10) 0.0183(9) -0.0003(8) 0.0009(7) 0.0000(8)
C14 0.0185(9) 0.0263(10) 0.0212(9) -0.0005(7) 0.0018(7) 0.0006(7)
C15 0.0179(9) 0.0278(10) 0.0276(10) -0.0005(8) 0.0026(7) 0.0011(7)
C16 0.0274(11) 0.0301(12) 0.0490(14) 0.0090(10) 0.0117(10) 0.0026(9)
C17 0.0207(10) 0.0388(13) 0.0365(12) -0.0040(10) 0.0044(8) 0.0049(9)
C18 0.0215(9) 0.0338(11) 0.0245(10) 0.0012(8) 0.0061(7) -0.0041(8)
C19 0.0485(15) 0.0341(13) 0.0367(13) -0.0043(10) 0.0126(11) -0.0141(11)
C20 0.0435(14) 0.0416(14) 0.0245(11) 0.0035(9) 0.0071(10) -0.0097(11)
C21 0.0202(9) 0.0202(9) 0.0268(10) 0.0019(7) 0.0009(7) 0.0039(7)
C22 0.0301(11) 0.0270(11) 0.0327(11) -0.0003(9) 0.0039(9) 0.0069(8)
C23 0.0305(11) 0.0226(10) 0.0343(11) 0.0061(8) -0.0033(9) 0.0050(8)
C24 0.0229(9) 0.0221(9) 0.0270(10) 0.0030(8) 0.0026(7) -0.0036(7)
C25 0.0371(12) 0.0197(10) 0.0381(12) -0.0014(9) 0.0022(9) -0.0052(9)
C26 0.0419(13) 0.0275(11) 0.0317(11) 0.0081(9) 0.0064(10) -0.0075(10)
C27 0.0216(9) 0.0265(10) 0.0192(9) 0.0030(7) 0.0039(7) -0.0015(7)
C28 0.0151(8) 0.0230(9) 0.0260(9) 0.0034(7) 0.0036(7) -0.0019(7)
C29 0.0165(8) 0.0210(9) 0.0230(9) 0.0031(7) -0.0028(7) -0.0047(7)
C30 0.0211(9) 0.0179(9) 0.0220(9) 0.0030(7) 0.0014(7) -0.0033(7)
C31 0.0185(9) 0.0185(9) 0.0273(10) 0.0052(7) 0.0025(7) 0.0012(7)
C32 0.0194(9) 0.0241(10) 0.0230(9) 0.0076(7) -0.0012(7) -0.0009(7)
C33 0.0361(12) 0.0362(12) 0.0205(9) 0.0013(8) 0.0039(8) -0.0004(9)
C34 0.0405(14) 0.0500(15) 0.0315(12) -0.0111(11) 0.0060(10) 0.0070(12)
C35 0.107(3) 0.0504(18) 0.0254(12) 0.0070(12) 0.0245(15) -0.0003(17)
C36 0.0334(11) 0.0190(9) 0.0253(10) -0.0014(7) 0.0010(8) -0.0035(8)
F1 0.0345(7) 0.0391(8) 0.0452(8) 0.0062(6) 0.0180(6) 0.0047(6)
F2 0.0328(7) 0.0405(8) 0.0506(9) 0.0080(7) 0.0082(6) -0.0077(6)
F3 0.0283(7) 0.0539(9) 0.0504(9) -0.0014(7) -0.0075(6) 0.0097(6)
F4 0.0579(10) 0.0420(9) 0.0542(10) -0.0089(7) 0.0143(8) -0.0165(8)
F5 0.0345(8) 0.1012(15) 0.0487(9) 0.0302(10) -0.0177(7) -0.0243(9)
F6 0.0561(11) 0.0834(13) 0.0457(9) -0.0223(9) 0.0283(8) -0.0265(9)

_geom_special_details            
;
 All esds (except the esd in the dihedral angle between two l.s. planes)
 are estimated using the full covariance matrix.  The cell esds are taken
 into account individually in the estimation of esds in distances, angles
 and torsion angles; correlations between esds in cell parameters are only
 used when they are defined by crystal symmetry.  An approximate (isotropic)
 treatment of cell esds is used for estimating esds involving l.s. planes.
;
loop_
_geom_bond_atom_site_label_1
_geom_bond_atom_site_label_2
_geom_bond_distance
_geom_bond_site_symmetry_2
_geom_bond_publ_flag
Sb F1 1.8704(13) . ?
Sb F2 1.8855(14) . ?
Sb F3 1.8738(14) . ?
Sb F4 1.8688(15) . ?
Sb F5 1.8683(14) . ?
Sb F6 1.8680(15) . ?
Ru Cl1 2.4084(5) . ?
Ru P2 2.3108(5) . ?
Ru C2 2.0669(18) . ?
Ru C27 2.3197(19) . ?
Ru C28 2.3004(18) . ?
Ru C29 2.1901(18) . ?
Ru C30 2.2388(19) . ?
Ru C31 2.2338(19) . ?
Ru C32 2.2703(19) . ?
P1 C1 1.7946(19) . ?
P1 C8 1.779(2) . ?
P1 C15 1.834(2) . ?
P1 C18 1.824(2) . ?
P2 C10 1.8218(19) . ?
P2 C21 1.8553(19) . ?
P2 C24 1.863(2) . ?
C1 C2 1.387(3) . ?
C1 C9 1.476(3) . ?
C2 C3 1.499(3) . ?
C3 C4 1.392(3) . ?
C3 C8 1.411(3) . ?
C4 H4 0.9500 . ?
C4 C5 1.392(3) . ?
C5 H5 0.9500 . ?
C5 C6 1.379(3) . ?
C6 H6 0.9500 . ?
C6 C7 1.392(3) . ?
C7 H7 0.9500 . ?
C7 C8 1.391(3) . ?
C9 C10 1.419(3) . ?
C9 C14 1.391(3) . ?
C10 C11 1.393(3) . ?
C11 H11 0.9500 . ?
C11 C12 1.392(3) . ?
C12 H12 0.9500 . ?
C12 C13 1.385(3) . ?
C13 H13 0.9500 . ?
C13 C14 1.390(3) . ?
C14 H14 0.9500 . ?
C15 H15 1.0000 . ?
C15 C16 1.524(3) . ?
C15 C17 1.537(3) . ?
C16 H16A 0.9800 . ?
C16 H16B 0.9800 . ?
C16 H16C 0.9800 . ?
C17 H17A 0.9800 . ?
C17 H17B 0.9800 . ?
C17 H17C 0.9800 . ?
C18 H18 1.0000 . ?
C18 C19 1.525(3) . ?
C18 C20 1.529(3) . ?
C19 H19A 0.9800 . ?
C19 H19B 0.9800 . ?
C19 H19C 0.9800 . ?
C20 H20A 0.9800 . ?
C20 H20B 0.9800 . ?
C20 H20C 0.9800 . ?
C21 H21 1.0000 . ?
C21 C22 1.541(3) . ?
C21 C23 1.540(3) . ?
C22 H22A 0.9800 . ?
C22 H22B 0.9800 . ?
C22 H22C 0.9800 . ?
C23 H23A 0.9800 . ?
C23 H23B 0.9800 . ?
C23 H23C 0.9800 . ?
C24 H24 1.0000 . ?
C24 C25 1.531(3) . ?
C24 C26 1.542(3) . ?
C25 H25A 0.9800 . ?
C25 H25B 0.9800 . ?
C25 H25C 0.9800 . ?
C26 H26A 0.9800 . ?
C26 H26B 0.9800 . ?
C26 H26C 0.9800 . ?
C27 C28 1.400(3) . ?
C27 C32 1.425(3) . ?
C27 C33 1.517(3) . ?
C28 H28 1.03(2) . ?
C28 C29 1.420(3) . ?
C29 H29 0.96(2) . ?
C29 C30 1.421(3) . ?
C30 C31 1.420(3) . ?
C30 C36 1.498(3) . ?
C31 H31 0.89(2) . ?
C31 C32 1.401(3) . ?
C32 H32 0.89(2) . ?
C33 H33 1.0000 . ?
C33 C34 1.525(3) . ?
C33 C35 1.525(3) . ?
C34 H34A 0.9800 . ?
C34 H34B 0.9800 . ?
C34 H34C 0.9800 . ?
C35 H35A 0.9800 . ?
C35 H35B 0.9800 . ?
C35 H35C 0.9800 . ?
C36 H36A 0.9800 . ?
C36 H36B 0.9800 . ?
C36 H36C 0.9800 . ?

loop_
_geom_angle_atom_site_label_1
_geom_angle_atom_site_label_2
_geom_angle_atom_site_label_3
_geom_angle
_geom_angle_site_symmetry_1
_geom_angle_site_symmetry_3
_geom_angle_publ_flag
F1 Sb F2 88.48(6) . . ?
F1 Sb F3 89.79(7) . . ?
F3 Sb F2 89.45(7) . . ?
F4 Sb F1 90.68(6) . . ?
F4 Sb F2 178.97(7) . . ?
F4 Sb F3 91.14(7) . . ?
F5 Sb F1 90.39(7) . . ?
F5 Sb F2 89.19(7) . . ?
F5 Sb F3 178.62(8) . . ?
F5 Sb F4 90.22(8) . . ?
F6 Sb F1 177.88(7) . . ?
F6 Sb F2 89.64(7) . . ?
F6 Sb F3 89.22(8) . . ?
F6 Sb F4 91.21(7) . . ?
F6 Sb F5 90.56(8) . . ?
P2 Ru Cl1 88.075(18) . . ?
P2 Ru C27 137.01(5) . . ?
C2 Ru Cl1 93.12(5) . . ?
C2 Ru P2 80.77(5) . . ?
C2 Ru C27 142.04(7) . . ?
C2 Ru C28 162.75(7) . . ?
C2 Ru C29 129.05(7) . . ?
C2 Ru C30 96.64(7) . . ?
C2 Ru C31 87.83(7) . . ?
C2 Ru C32 107.09(7) . . ?
C27 Ru Cl1 86.09(5) . . ?
C28 Ru Cl1 102.78(5) . . ?
C28 Ru P2 106.12(5) . . ?
C28 Ru C27 35.28(7) . . ?
C29 Ru Cl1 137.30(5) . . ?
C29 Ru P2 92.12(5) . . ?
C29 Ru C27 65.36(7) . . ?
C29 Ru C28 36.75(7) . . ?
C29 Ru C30 37.41(7) . . ?
C29 Ru C31 66.33(7) . . ?
C29 Ru C32 77.73(7) . . ?
C30 Ru Cl1 163.37(5) . . ?
C30 Ru P2 106.73(5) . . ?
C30 Ru C27 77.93(7) . . ?
C30 Ru C28 66.35(7) . . ?
C30 Ru C32 66.25(7) . . ?
C31 Ru Cl1 130.55(5) . . ?
C31 Ru P2 140.42(5) . . ?
C31 Ru C27 65.12(7) . . ?
C31 Ru C28 76.80(7) . . ?
C31 Ru C30 37.02(7) . . ?
C31 Ru C32 36.24(7) . . ?
C32 Ru Cl1 98.02(5) . . ?
C32 Ru P2 169.66(5) . . ?
C32 Ru C27 36.17(7) . . ?
C32 Ru C28 64.47(7) . . ?
C1 P1 C15 113.52(9) . . ?
C1 P1 C18 118.28(10) . . ?
C8 P1 C1 94.12(9) . . ?
C8 P1 C15 109.16(10) . . ?
C8 P1 C18 111.71(10) . . ?
C18 P1 C15 109.04(10) . . ?
C10 P2 Ru 102.78(6) . . ?
C10 P2 C21 105.73(9) . . ?
C10 P2 C24 104.30(9) . . ?
C21 P2 Ru 115.97(6) . . ?
C21 P2 C24 109.18(9) . . ?
C24 P2 Ru 117.28(7) . . ?
C2 C1 P1 110.25(14) . . ?
C2 C1 C9 126.48(17) . . ?
C9 C1 P1 123.11(14) . . ?
C1 C2 Ru 125.92(14) . . ?
C1 C2 C3 112.07(16) . . ?
C3 C2 Ru 121.83(13) . . ?
C4 C3 C2 127.30(17) . . ?
C4 C3 C8 117.69(17) . . ?
C8 C3 C2 115.01(16) . . ?
C3 C4 H4 120.1 . . ?
C3 C4 C5 119.87(18) . . ?
C5 C4 H4 120.1 . . ?
C4 C5 H5 119.2 . . ?
C6 C5 C4 121.57(19) . . ?
C6 C5 H5 119.2 . . ?
C5 C6 H6 120.0 . . ?
C5 C6 C7 120.06(19) . . ?
C7 C6 H6 120.0 . . ?
C6 C7 H7 120.9 . . ?
C8 C7 C6 118.27(19) . . ?
C8 C7 H7 120.9 . . ?
C3 C8 P1 108.04(14) . . ?
C7 C8 P1 129.45(16) . . ?
C7 C8 C3 122.47(18) . . ?
C10 C9 C1 121.16(17) . . ?
C14 C9 C1 120.36(17) . . ?
C14 C9 C10 118.40(17) . . ?
C9 C10 P2 117.59(14) . . ?
C11 C10 P2 123.32(14) . . ?
C11 C10 C9 118.94(17) . . ?
C10 C11 H11 119.3 . . ?
C12 C11 C10 121.49(18) . . ?
C12 C11 H11 119.3 . . ?
C11 C12 H12 120.2 . . ?
C13 C12 C11 119.53(18) . . ?
C13 C12 H12 120.2 . . ?
C12 C13 H13 120.2 . . ?
C12 C13 C14 119.55(18) . . ?
C14 C13 H13 120.2 . . ?
C9 C14 H14 119.1 . . ?
C13 C14 C9 121.88(18) . . ?
C13 C14 H14 119.1 . . ?
P1 C15 H15 107.5 . . ?
C16 C15 P1 110.38(15) . . ?
C16 C15 H15 107.5 . . ?
C16 C15 C17 112.29(18) . . ?
C17 C15 P1 111.46(15) . . ?
C17 C15 H15 107.5 . . ?
C15 C16 H16A 109.5 . . ?
C15 C16 H16B 109.5 . . ?
C15 C16 H16C 109.5 . . ?
H16A C16 H16B 109.5 . . ?
H16A C16 H16C 109.5 . . ?
H16B C16 H16C 109.5 . . ?
C15 C17 H17A 109.5 . . ?
C15 C17 H17B 109.5 . . ?
C15 C17 H17C 109.5 . . ?
H17A C17 H17B 109.5 . . ?
H17A C17 H17C 109.5 . . ?
H17B C17 H17C 109.5 . . ?
P1 C18 H18 106.7 . . ?
C19 C18 P1 111.28(15) . . ?
C19 C18 H18 106.7 . . ?
C19 C18 C20 111.7(2) . . ?
C20 C18 P1 113.37(15) . . ?
C20 C18 H18 106.7 . . ?
C18 C19 H19A 109.5 . . ?
C18 C19 H19B 109.5 . . ?
C18 C19 H19C 109.5 . . ?
H19A C19 H19B 109.5 . . ?
H19A C19 H19C 109.5 . . ?
H19B C19 H19C 109.5 . . ?
C18 C20 H20A 109.5 . . ?
C18 C20 H20B 109.5 . . ?
C18 C20 H20C 109.5 . . ?
H20A C20 H20B 109.5 . . ?
H20A C20 H20C 109.5 . . ?
H20B C20 H20C 109.5 . . ?
P2 C21 H21 106.1 . . ?
C22 C21 P2 111.71(14) . . ?
C22 C21 H21 106.1 . . ?
C23 C21 P2 116.78(14) . . ?
C23 C21 H21 106.1 . . ?
C23 C21 C22 109.41(17) . . ?
C21 C22 H22A 109.5 . . ?
C21 C22 H22B 109.5 . . ?
C21 C22 H22C 109.5 . . ?
H22A C22 H22B 109.5 . . ?
H22A C22 H22C 109.5 . . ?
H22B C22 H22C 109.5 . . ?
C21 C23 H23A 109.5 . . ?
C21 C23 H23B 109.5 . . ?
C21 C23 H23C 109.5 . . ?
H23A C23 H23B 109.5 . . ?
H23A C23 H23C 109.5 . . ?
H23B C23 H23C 109.5 . . ?
P2 C24 H24 106.2 . . ?
C25 C24 P2 114.72(14) . . ?
C25 C24 H24 106.2 . . ?
C25 C24 C26 109.72(18) . . ?
C26 C24 P2 113.14(14) . . ?
C26 C24 H24 106.2 . . ?
C24 C25 H25A 109.5 . . ?
C24 C25 H25B 109.5 . . ?
C24 C25 H25C 109.5 . . ?
H25A C25 H25B 109.5 . . ?
H25A C25 H25C 109.5 . . ?
H25B C25 H25C 109.5 . . ?
C24 C26 H26A 109.5 . . ?
C24 C26 H26B 109.5 . . ?
C24 C26 H26C 109.5 . . ?
H26A C26 H26B 109.5 . . ?
H26A C26 H26C 109.5 . . ?
H26B C26 H26C 109.5 . . ?
C28 C27 Ru 71.61(11) . . ?
C28 C27 C32 119.27(18) . . ?
C28 C27 C33 122.68(19) . . ?
C32 C27 Ru 70.03(11) . . ?
C32 C27 C33 118.05(18) . . ?
C33 C27 Ru 130.76(15) . . ?
Ru C28 H28 129.6(13) . . ?
C27 C28 Ru 73.11(11) . . ?
C27 C28 H28 116.3(13) . . ?
C27 C28 C29 119.63(18) . . ?
C29 C28 Ru 67.39(10) . . ?
C29 C28 H28 123.9(13) . . ?
Ru C29 H29 125.5(14) . . ?
C28 C29 Ru 75.85(11) . . ?
C28 C29 H29 121.9(13) . . ?
C28 C29 C30 121.97(17) . . ?
C30 C29 Ru 73.16(11) . . ?
C30 C29 H29 116.0(14) . . ?
C29 C30 Ru 69.43(10) . . ?
C29 C30 C36 120.22(17) . . ?
C31 C30 Ru 71.30(11) . . ?
C31 C30 C29 116.83(17) . . ?
C31 C30 C36 122.82(18) . . ?
C36 C30 Ru 133.32(13) . . ?
Ru C31 H31 124.2(15) . . ?
C30 C31 Ru 71.68(11) . . ?
C30 C31 H31 119.1(15) . . ?
C32 C31 Ru 73.30(11) . . ?
C32 C31 C30 121.73(18) . . ?
C32 C31 H31 119.0(15) . . ?
Ru C32 H32 127.3(15) . . ?
C27 C32 Ru 73.81(11) . . ?
C27 C32 H32 120.7(15) . . ?
C31 C32 Ru 70.46(11) . . ?
C31 C32 C27 120.30(18) . . ?
C31 C32 H32 119.0(15) . . ?
C27 C33 H33 107.7 . . ?
C27 C33 C34 113.90(19) . . ?
C27 C33 C35 108.5(2) . . ?
C34 C33 H33 107.7 . . ?
C34 C33 C35 111.1(2) . . ?
C35 C33 H33 107.7 . . ?
C33 C34 H34A 109.5 . . ?
C33 C34 H34B 109.5 . . ?
C33 C34 H34C 109.5 . . ?
H34A C34 H34B 109.5 . . ?
H34A C34 H34C 109.5 . . ?
H34B C34 H34C 109.5 . . ?
C33 C35 H35A 109.5 . . ?
C33 C35 H35B 109.5 . . ?
C33 C35 H35C 109.5 . . ?
H35A C35 H35B 109.5 . . ?
H35A C35 H35C 109.5 . . ?
H35B C35 H35C 109.5 . . ?
C30 C36 H36A 109.5 . . ?
C30 C36 H36B 109.5 . . ?
C30 C36 H36C 109.5 . . ?
H36A C36 H36B 109.5 . . ?
H36A C36 H36C 109.5 . . ?
H36B C36 H36C 109.5 . . ?

loop_
_geom_torsion_atom_site_label_1
_geom_torsion_atom_site_label_2
_geom_torsion_atom_site_label_3
_geom_torsion_atom_site_label_4
_geom_torsion
_geom_torsion_site_symmetry_1
_geom_torsion_site_symmetry_2
_geom_torsion_site_symmetry_3
_geom_torsion_site_symmetry_4
_geom_torsion_publ_flag
Ru P2 C10 C9 54.86(15) . . . . ?
Ru P2 C10 C11 -120.59(15) . . . . ?
Ru P2 C21 C22 -52.64(16) . . . . ?
Ru P2 C21 C23 -179.61(13) . . . . ?
Ru P2 C24 C25 88.40(16) . . . . ?
Ru P2 C24 C26 -144.68(14) . . . . ?
Ru C2 C3 C4 4.7(3) . . . . ?
Ru C2 C3 C8 -175.68(14) . . . . ?
Ru C27 C28 C29 -50.59(16) . . . . ?
Ru C27 C32 C31 55.04(16) . . . . ?
Ru C27 C33 C34 -79.3(3) . . . . ?
Ru C27 C33 C35 156.38(19) . . . . ?
Ru C28 C29 C30 -59.36(16) . . . . ?
Ru C29 C30 C31 -55.00(15) . . . . ?
Ru C29 C30 C36 129.01(17) . . . . ?
Ru C30 C31 C32 -55.90(17) . . . . ?
Ru C31 C32 C27 -56.63(17) . . . . ?
P1 C1 C2 Ru 170.55(10) . . . . ?
P1 C1 C2 C3 -4.6(2) . . . . ?
P1 C1 C9 C10 155.02(15) . . . . ?
P1 C1 C9 C14 -28.2(3) . . . . ?
P2 C10 C11 C12 177.31(15) . . . . ?
C1 P1 C8 C3 -6.46(15) . . . . ?
C1 P1 C8 C7 176.0(2) . . . . ?
C1 P1 C15 C16 44.62(18) . . . . ?
C1 P1 C15 C17 170.13(14) . . . . ?
C1 P1 C18 C19 -59.73(19) . . . . ?
C1 P1 C18 C20 67.22(19) . . . . ?
C1 C2 C3 C4 -179.88(19) . . . . ?
C1 C2 C3 C8 -0.3(2) . . . . ?
C1 C9 C10 P2 -3.6(2) . . . . ?
C1 C9 C10 C11 172.02(17) . . . . ?
C1 C9 C14 C13 -172.88(18) . . . . ?
C2 C1 C9 C10 -30.1(3) . . . . ?
C2 C1 C9 C14 146.6(2) . . . . ?
C2 C3 C4 C5 176.40(19) . . . . ?
C2 C3 C8 P1 5.0(2) . . . . ?
C2 C3 C8 C7 -177.2(2) . . . . ?
C3 C4 C5 C6 1.8(3) . . . . ?
C4 C3 C8 P1 -175.34(15) . . . . ?
C4 C3 C8 C7 2.4(3) . . . . ?
C4 C5 C6 C7 0.5(4) . . . . ?
C5 C6 C7 C8 -1.3(3) . . . . ?
C6 C7 C8 P1 177.06(18) . . . . ?
C6 C7 C8 C3 -0.2(3) . . . . ?
C8 P1 C1 C2 6.52(15) . . . . ?
C8 P1 C1 C9 -177.90(16) . . . . ?
C8 P1 C15 C16 -58.92(17) . . . . ?
C8 P1 C15 C17 66.58(17) . . . . ?
C8 P1 C18 C19 47.85(19) . . . . ?
C8 P1 C18 C20 174.81(16) . . . . ?
C8 C3 C4 C5 -3.2(3) . . . . ?
C9 C1 C2 Ru -4.8(3) . . . . ?
C9 C1 C2 C3 179.99(17) . . . . ?
C9 C10 C11 C12 1.9(3) . . . . ?
C10 P2 C21 C22 -165.77(14) . . . . ?
C10 P2 C21 C23 67.25(17) . . . . ?
C10 P2 C24 C25 -158.75(15) . . . . ?
C10 P2 C24 C26 -31.83(17) . . . . ?
C10 C9 C14 C13 4.0(3) . . . . ?
C10 C11 C12 C13 2.0(3) . . . . ?
C11 C12 C13 C14 -2.9(3) . . . . ?
C12 C13 C14 C9 -0.1(3) . . . . ?
C14 C9 C10 P2 179.50(14) . . . . ?
C14 C9 C10 C11 -4.8(3) . . . . ?
C15 P1 C1 C2 -106.44(15) . . . . ?
C15 P1 C1 C9 69.13(18) . . . . ?
C15 P1 C8 C3 110.19(15) . . . . ?
C15 P1 C8 C7 -67.4(2) . . . . ?
C15 P1 C18 C19 168.59(16) . . . . ?
C15 P1 C18 C20 -64.46(19) . . . . ?
C18 P1 C1 C2 123.91(15) . . . . ?
C18 P1 C1 C9 -60.52(19) . . . . ?
C18 P1 C8 C3 -129.14(15) . . . . ?
C18 P1 C8 C7 53.3(2) . . . . ?
C18 P1 C15 C16 178.78(15) . . . . ?
C18 P1 C15 C17 -55.71(17) . . . . ?
C21 P2 C10 C9 176.90(14) . . . . ?
C21 P2 C10 C11 1.44(18) . . . . ?
C21 P2 C24 C25 -46.11(18) . . . . ?
C21 P2 C24 C26 80.81(17) . . . . ?
C24 P2 C10 C9 -68.01(16) . . . . ?
C24 P2 C10 C11 116.53(17) . . . . ?
C24 P2 C21 C22 82.53(16) . . . . ?
C24 P2 C21 C23 -44.44(18) . . . . ?
C27 C28 C29 Ru 53.21(17) . . . . ?
C27 C28 C29 C30 -6.2(3) . . . . ?
C28 C27 C32 Ru -53.95(17) . . . . ?
C28 C27 C32 C31 1.1(3) . . . . ?
C28 C27 C33 C34 14.0(3) . . . . ?
C28 C27 C33 C35 -110.3(3) . . . . ?
C28 C29 C30 Ru 60.66(16) . . . . ?
C28 C29 C30 C31 5.7(3) . . . . ?
C28 C29 C30 C36 -170.34(18) . . . . ?
C29 C30 C31 Ru 54.07(15) . . . . ?
C29 C30 C31 C32 -1.8(3) . . . . ?
C30 C31 C32 Ru 55.16(17) . . . . ?
C30 C31 C32 C27 -1.5(3) . . . . ?
C32 C27 C28 Ru 53.20(16) . . . . ?
C32 C27 C28 C29 2.6(3) . . . . ?
C32 C27 C33 C34 -166.3(2) . . . . ?
C32 C27 C33 C35 69.3(3) . . . . ?
C33 C27 C28 Ru -127.17(19) . . . . ?
C33 C27 C28 C29 -177.76(18) . . . . ?
C33 C27 C32 Ru 126.40(18) . . . . ?
C33 C27 C32 C31 -178.56(18) . . . . ?
C36 C30 C31 Ru -130.05(18) . . . . ?
C36 C30 C31 C32 174.04(18) . . . . ?

_shelx_hkl_file                  
;
   0   0   3-1.05179 15.7240   8
   0   0  -4 1577.77 95.5605   1
   0   0   4 1737.48 88.2446  14
   0   0  -4 1682.84 85.2775   2
   0   0   4 1559.00 96.2301   5
   0   0   4 1654.45 89.8697   8
   0   0   4 1703.52 85.4915   3
   0   0   5 4.49915 45.6219   5
   0   0   5 68.8228 37.8566   3
   0   0   5 8.92175 35.4129   8
   0   0   5 32.7299 33.2670  14
   0   0   5 17.1484 21.1332   9
   0   0  -5 36.8934 40.9769   1
   0   0  -5 7.87006 29.4854   2
   0   0  -6 2069.14 116.491   2
   0   0   6 2030.21 117.348   3
   0   0   6 2127.79 125.840   8
   0   0   6 2090.20 137.381   5
   0   0   6 2198.76 87.1837   9
   0   0  -6 2011.25 134.890   1
   0   0   6 2210.74 126.710  14
   0   0  -7 14.9206 64.0338   1
   0   0   7 49.5940 53.1842   8
   0   0  -7-19.2939 43.1671   2
   0   0   7-24.3107 41.7739   3
   0   0   7 87.0828 51.4097  14
   0   0   7-19.4555 61.6910   5
   0   0   7 18.2384 25.7060   9
   0   0   8 41145.7 673.438   5
   0   0   8 42209.9 590.622   3
   0   0   8 41213.8 595.741  14
   0   0   8 41545.5 613.789   8
   0   0  -8 40540.3 656.063   1
   0   0  -8 41655.2 590.794   2
   0   0   9 61.3848 72.9129   5
   0   0   9-16.2959 45.4916   3
   0   0  -9-34.3423 55.4598   1
   0   0   9 5.50226 53.5847  14
   0   0   9-44.7989 50.1008   8
   0   0  -9-40.6767 49.3621   2
   0   0 -10 4443.01 247.172   1
   0   0  10 4255.15 249.459   5
   0   0  10 4569.65 221.143   3
   0   0 -10 4149.74 213.192   2
   0   0  10 5059.22 240.568  14
   0   0  10 4491.36 231.761   8
   0   0  11-93.6002 72.7333   5
   0   0  11 52.7408 74.2318   8
   0   0 -11 2.72872 52.1399   1
   0   0 -11 11.8678 19.2212  11
   0   0 -11-1.47545 48.7258   2
   0   0  11-7.84009 50.7440   3
   0   0  11 4.23833 49.2848  14
   0   0  12 215.441 76.3951   3
   0   0 -12 214.793 73.0561   2
   0   0  12 305.769 85.9414  14
   0   0  12 264.241 79.8059   8
   0   0 -12 299.089 92.9367   1
   0   0 -12 200.748 33.6468  11
   0   0  12 221.607 109.165   5
   0   0 -12 241.219 68.0448  12
   0   0  13 31.4490 75.4288  14
   0   0  13 92.0429 104.949   5
   0   0  13 43.4271 69.4408   3
   0   0 -13 71.1011 60.8740  12
   0   0  13 51.1204 82.5640   8
   0   0 -13-10.2270 63.6001   2
   0   0 -13-21.0352 74.4956   1
   0   0 -13 47.7453 25.1247  11
   0   0  14 24737.7 619.553  14
   0   0 -14 25374.5 621.016   2
   0   0 -14 24795.0 325.182  11
   0   0 -14 24437.4 681.080   1
   0   0  14 24491.3 638.993   8
   0   0 -14 25073.7 577.178  12
   0   0  14 25669.6 715.951   5
   0   0  14 24913.6 605.602   3
   0   0 -15-12.9536 62.8930   2
   0   0  15 123.658 114.160   5
   0   0  15-31.5662 79.4326  14
   0   0 -15 91.1983 76.8039  12
   0   0  15-26.6621 72.4859   8
   0   0  15 26.3685 64.8417   3
   0   0 -15 12.2210 23.1930  11
   0   0 -16 953.574 67.0613  11
   0   0  16 1150.18 184.739   5
   0   0 -16 946.660 139.579   2
   0   0  16 785.384 130.027   3
   0   0  16 971.072 150.097   8
   0   0 -16 1014.38 135.499  12
   0   0  16 1083.93 150.514  14
   0   0  17-17.5531 75.7469   8
   0   0 -17 27.7573 27.7081  11
   0   0  17-30.2049 109.228   5
   0   0  17 23.2905 78.5035  14
   0   0 -17-51.5348 64.0256  12
   0   0  17 63.0214 79.1995   3
   0   0 -17-68.4212 86.2937   2
   0   0  18 15604.9 645.183   5
   0   0 -18 15216.0 257.264  11
   0   0  18 15075.7 544.888   3
   0   0  18 14933.9 554.463  14
   0   0 -18 15396.0 591.783  17
   0   0  18 15341.7 622.421   1
   0   0 -18 15846.0 564.093   2
   0   0 -18 16117.8 535.593  12
   0   0  18 14933.0 578.248   8
   0   0 -19 31.1712 63.7550   2
   0   0 -19 58.7808 22.8343  11
   0   0 -19-61.0353 85.4566   4
   0   0  19 72.1896 73.6624  14
   0   0  19 102.977 124.044   5
   0   0 -19-6.92785 56.5621  12
   0   0  19-36.5248 77.5105   1
   0   0 -19 23.8222 90.1350  17
   0   0  19 17.5141 80.0095   3
   0   0  19 109.348 98.3745   8
   0   0 -20 11.3010 17.0216  11
   0   0  20 173.127 124.416   5
   0   0 -20 24.6801 81.5990  17
   0   0  20-76.8339 96.4143   1
   0   0 -20-47.7028 72.0443   2
   0   0 -20-55.2550 65.1940  12
   0   0  20 24.4645 63.7159   3
   0   0 -20-30.0253 72.4809   4
   0   0  20 39.7317 90.9419  14
   0   0  21 553.191 171.816   3
   0   0  21 382.279 150.392  14
   0   0 -21 387.512 178.660   4
   0   0  21 466.809 234.824   5
   0   0 -21 210.596 135.961   2
   0   0  21 260.497 131.611   1
   0   0 -21 435.062 179.826  17
   0   0 -21 175.010 115.472  12
   0   0 -22 39040.4 926.373  12
   0   0 -22 38847.9 987.460   2
   0   0 -22 37060.6 996.336   4
   0   0 -22 38162.9 1043.68  17
   0   0  22 38098.8 992.664  14
   0   0  22 38298.8 1126.63   5
   0   0  22 38912.1 967.609   3
   0   0 -23 224.297 119.166   2
   0   0  23 212.472 116.342   3
   0   0 -23 639.897 185.746  17
   0   0  23 313.292 180.739  14
   0   0  23 177.028 187.175   5
   0   0 -23 249.605 125.655  12
   0   0 -23 542.528 176.849   4
   0   0 -24 9074.37 474.497  12
   0   0 -24 9087.24 547.774  17
   0   0  24 9302.19 527.004  14
   0   0 -24 8550.38 504.434   4
   0   0 -24 8734.10 497.286   2
   0   0  24 8722.81 489.168   3
   0   0  24 8763.21 577.859   5
   0   0 -25-22.6948 99.1867  17
   0   0  25 259.533 137.466  14
   0   0 -25 184.444 94.8041   2
   0   0  25 212.080 122.365   3
   0   0 -25 247.882 128.618   4
   0   0 -25 275.895 127.118  12
   0   0  25 228.992 125.726   5
   0   0  26 3019.61 308.408   3
   0   0 -26 3113.04 296.138  12
   0   0  26 2866.78 306.829  14
   0   0  26 3588.66 395.846   5
   0   0 -26 3182.58 342.782  17
   0   0 -26 3469.95 337.862   2
   0   0 -26 2759.03 311.855   4
   0   0  27 58.8332 117.904  14
   0   0 -27 108.627 132.295   2
   0   0 -27 138.070 143.711  17
   0   0 -27 172.232 117.710  12
   0   0  27 328.341 193.749   5
   0   0  27 157.339 112.641   3
   0   0 -27 163.073 127.377   4
   0   0 -28 3008.86 347.613  17
   0   0  28 3276.69 352.162  14
   0   0  28 3751.74 424.995   5
   0   0 -28 2841.13 290.938  12
   0   0 -28 3360.84 341.228   2
   0   0  28 3646.00 352.122   3
   0   0 -28 3707.37 375.621   4
   0   0 -29 214.298 113.271  12
   0   0 -29 326.388 161.211   4
   0   0 -29 342.720 143.009   2
   0   0  29 86.8707 112.358   3
   0   0 -29 167.056 111.509  17
   0   0  29 137.526 138.748  14
   0   0  29 149.479 189.665   5
   0   0 -30 3421.86 335.507  12
   0   0  30 4028.75 397.551  14
   0   0 -30 3800.80 395.870   4
   0   0  30 3582.70 427.535   5
   0   0 -30 3552.10 391.691  17
   0   0  30 3705.41 363.975   3
   0   0 -30 3481.90 365.661   2
   0   0 -31 188.266 144.120   4
   0   0  31 218.296 129.682   3
   0   0 -31 129.570 117.972   2
   0   0  31-110.422 133.608  14
   0   0 -31 85.2367 76.0309  12
   0   0  31-113.320 192.602   5
   0   0 -31 126.698 144.284  17
   0   0  32 531.272 212.685   5
   0   0  32 928.571 219.264  14
   0   0 -32 823.256 201.503   2
   0   0  32 884.604 201.832   3
   0   0 -32 648.348 208.031  17
   0   0 -32 633.589 193.446   4
   0   0 -32 644.692 164.156  12
   0   0  33 123.816 172.491   5
   0   0 -33-71.2459 122.752  17
   0   0 -33 111.954 122.719   4
   0   0  33-39.9777 123.345   3
   0   0  33 118.322 104.643  14
   0   0 -33 111.543 125.313   2
   0   0 -34 483.092 168.495   4
   0   0  34 902.067 283.507   5
   0   0  34 1043.20 223.437   3
   0   0  34 737.280 214.609  14
   0   0 -34 902.622 231.478  17
   0   0 -35 228.960 182.391  17
   0   0  35-93.4327 156.753   5
   0   0  35 66.4559 116.822  14
   0   0  35-48.1485 105.223   3
   0   0 -35 139.960 133.415   4
   0   0  36 5788.67 511.647   3
   0   0  36 7125.90 676.005   5
   0   0 -36 6360.44 590.120  17
   0   0  36 6114.66 551.719  14
   0   0 -36 5712.53 533.521   4
   0   0 -37 18.8750 114.580   4
   0   0 -37-80.8780 125.592  17
   0   0  37-70.0569 134.054  14
   0   0  37 74.3327 109.451   3
   0   0  37 398.801 261.567   5
   0   0  38 1150.91 269.382  14
   0   0  38 510.884 262.070   5
   0   0 -38 565.994 205.256  17
   0   0  38 389.887 156.896   3
   0   0 -38 538.804 187.174   4
   0   0  39-68.8614 172.219   5
   0   0  39 60.8444 114.595  14
   0   0 -39 238.066 149.765   4
   0   0 -39 152.124 167.642  17
   0   0  40-118.058 139.878  14
   0   0 -40-121.256 176.143  17
   0   0  40 321.193 209.082   5
   0   0 -41 323.225 184.180  17
   0   0  41-41.9283 185.525   5
   0   0  41 17.1714 143.549  14
   0   0 -42 39.4304 139.590  17
   0   0  42 2.40954 178.887   5
   0   0  43-165.817 242.132   5
   0   0 -43 212.042 160.164  17
   0   0  44 3484.22 559.305   5
   0   0 -44 3055.47 481.506  17
   0   0 -45 152.771 153.684  17
   0  -1  -2 205079. 959.313  12
   0  -1   2 207632. 899.880  14
   0  -1  -2 202536. 918.959   2
   0  -1  -2 206294. 934.494  11
   0  -1   2 207971. 787.896  11
   0   1   2 207313. 784.046  19
   0   1   2 205982. 940.221  10
   0   1   2 203856. 922.767   6
   0   1  -2 209807. 975.248  10
   0   1  -3 595.981 63.8994  10
   0  -1   3 465.942 55.4808   3
   0  -1  -3 525.242 58.1755   2
   0   1   3 529.121 50.0925  19
   0   1   3 462.823 55.4285   6
   0  -1  -3 635.204 65.0852  12
   0   1   3 564.818 64.9008   5
   0  -1   3 544.357 39.4123  11
   0   1  -3 488.331 42.8379   4
   0  -1   3 548.135 60.2090  14
   0  -1   3 521.445 52.2319  15
   0   1  -4 19217.3 270.742   4
   0   1  -4 19138.9 354.619  10
   0  -1   4 18591.4 336.230   3
   0  -1   4 19628.7 256.203   8
   0  -1   4 19756.1 309.235  15
   0  -1   4 19430.1 340.868  14
   0   1   4 18627.3 244.758  14
   0   1   4 19527.8 344.994   6
   0  -1  -4 19216.1 344.458   2
   0   1   4 19246.5 339.128   8
   0  -1  -4 18389.5 308.164   1
   0   1   4 19355.2 361.097   5
   0   1  -4 19234.1 256.171  17
   0  -1  -4 18792.8 342.756  12
   0  -1   5 8118.54 248.070   5
   0  -1   5 7728.82 233.690  14
   0  -1  -5 8061.63 242.329  12
   0   1   5 8306.36 259.654   5
   0  -1   5 7143.79 224.956   3
   0   1   5 7956.23 239.414   6
   0   1  -5 7919.05 195.061   4
   0  -1   5 7819.98 211.249  15
   0   1   5 7923.39 241.450   8
   0  -1   5 7969.32 189.061   8
   0  -1  -5 7792.55 243.593   2
   0   1  -5 7536.16 186.067  17
   0   1   5 7858.28 197.851   3
   0   1   5 7556.73 180.593  14
   0  -1  -5 7959.81 228.479   1
   0   1   6 109235. 947.159   8
   0  -1   6 111162. 943.978  14
   0   1  -6 105959. 773.313  17
   0   1   6 107532. 782.289   3
   0  -1   6 109963. 841.520  15
   0  -1  -6 107708. 945.806   2
   0  -1   6 108961. 929.859   3
   0   1   6 106426. 751.421  14
   0  -1   6 106566. 774.635   8
   0  -1  -6 108236. 911.522   1
   0  -1   6 110909. 566.654   9
   0  -1   6 110085. 971.401   5
   0   1  -6 108239. 787.844   4
   0  -1  -6 107789. 928.894  12
   0   1   6 104007. 985.941   5
   0   1   6 108606. 933.729   6
   0   1   7 241.369 52.4885   3
   0   1  -7 290.973 53.1401   4
   0  -1   7 288.783 50.3862   8
   0  -1   7 413.048 72.4665  14
   0  -1  -7 200.211 59.6446   1
   0   1   7 279.358 52.3833  14
   0  -1   7 335.514 82.5834   5
   0  -1   7 329.114 69.4917   3
   0   1   7 330.625 86.7347   5
   0   1   7 575.811 103.969   8
   0  -1  -7 641.550 112.102   2
   0  -1  -7 318.253 70.3073  12
   0  -1   7 327.558 37.7611   9
   0   1  -7 360.016 66.9666  17
   0  -1   7 381.156 67.2417  15
   0   1   8 6865.63 274.178   8
   0   1   8 6233.68 217.250  14
   0  -1  -8 6471.75 153.413   7
   0   1  -8 6308.31 224.792   4
   0   1   8 6194.22 219.971   3
   0  -1   8 6251.36 149.139   9
   0  -1   8 6830.65 267.725  14
   0  -1  -8 5877.17 248.891   1
   0  -1  -8 6689.82 269.005   2
   0   1   8 6464.03 287.038   5
   0  -1   8 6381.34 255.085   3
   0   1  -8 6400.40 228.443  17
   0  -1   8 6660.25 233.118   8
   0  -1   8 6424.20 274.808   5
   0  -1  -8 6099.63 249.855  12
   0   1   9 1029.89 101.441   3
   0   1   9 1141.01 105.145  14
   0  -1   9 1069.64 119.654   3
   0  -1   9 1143.38 68.9845   9
   0  -1  -9 1248.31 136.288   2
   0  -1  -9 1101.91 91.2450  11
   0   1   9 1311.26 134.318   8
   0  -1  -9 1215.79 127.598  12
   0  -1   9 1041.15 116.758  14
   0   1  -9 990.149 101.361   4
   0   1   9 889.973 111.899   1
   0  -1  -9 1140.94 124.395   1
   0  -1   9 1175.19 110.329   8
   0   1   9 1198.91 141.776   5
   0  -1   9 1054.83 131.478   5
   0   1  -9 1136.41 109.335  17
   0  -1  -9 1222.25 72.0827   7
   0  -1 -10 3581.41 212.026  12
   0  -1  10 3774.75 220.102  14
   0   1 -10 3937.36 190.491   2
   0   1 -10 3765.68 198.694   4
   0  -1  10 3519.28 233.526   5
   0   1  10 3740.99 244.097   5
   0  -1  10 3772.31 200.822   8
   0  -1 -10 3867.12 131.332   7
   0  -1 -10 3952.48 233.957   2
   0  -1  10 3698.96 215.898   3
   0   1  10 3675.88 192.073   3
   0  -1 -10 3788.39 164.684  11
   0   1  10 3814.75 227.858   1
   0  -1 -10 3803.12 226.739   1
   0  -1  10 4000.67 132.757   9
   0   1  10 3869.88 195.991  14
   0   1 -10 4103.10 211.107  17
   0   1  10 3735.28 225.460   8
   0   1  11 5086.55 274.485   1
   0  -1 -11 5264.99 201.710  11
   0  -1 -11 5400.56 162.839   7
   0  -1  11 5760.20 284.908  14
   0  -1 -11 5135.50 273.768   1
   0  -1  11 5354.94 160.454   9
   0   1  11 5315.15 240.118   3
   0  -1  11 5541.57 299.031   5
   0  -1  11 5279.63 249.670   8
   0   1 -11 5457.21 233.086   2
   0   1  11 5582.48 308.073   5
   0   1 -11 5534.14 251.031   4
   0   1  11 5296.90 282.197   8
   0   1 -11 5504.07 254.526  17
   0  -1  11 5701.20 276.347   3
   0  -1 -11 5693.28 285.958   2
   0   1  11 5577.27 248.656  14
   0  -1 -11 5239.37 264.976  12
   0   1 -12 80.0134 60.5118   2
   0  -1 -12 253.260 96.1385   2
   0   1  12 87.2213 61.8452  14
   0  -1  12 86.5583 36.8473   9
   0  -1 -12 132.463 82.1739   1
   0   1  12 1.11889 63.2200   1
   0  -1 -12 36.3880 37.0253  11
   0  -1  12 25.6583 81.0659   5
   0   1  12 25.8797 71.2273   8
   0   1  12 36.4713 84.6300   5
   0  -1 -12 58.0880 30.3072   7
   0  -1  12 27.0331 64.8431   3
   0   1 -12-4.84299 61.4290  17
   0  -1  12 129.455 74.1737  14
   0  -1  12 47.9196 62.9622   8
   0   1  12 37.7300 52.8035   3
   0   1 -12 84.7752 59.0936   4
   0  -1 -12 176.247 79.6850  12
   0  -1 -13 452.157 57.5173   7
   0   1  13 406.611 92.2853  14
   0   1  13 267.749 102.288   8
   0  -1 -13 576.392 127.958   2
   0  -1  13 429.575 95.2859   8
   0   1 -13 369.025 89.2564   4
   0  -1  13 374.209 90.3603  14
   0  -1 -13 372.195 69.9475  11
   0   1  13 324.699 82.1371   3
   0  -1 -13 399.832 108.608   1
   0  -1  13 358.091 53.4036   9
   0   1  13 320.440 106.972   5
   0  -1 -13 307.729 87.2601  12
   0  -1  13 409.711 125.605   5
   0   1 -13 456.893 95.3737   2
   0  -1  13 392.366 99.1023   3
   0   1 -13 326.414 84.8803  17
   0   1  13 376.815 104.359   1
   0  -1 -14 222.014 82.8073  12
   0   1  14 219.867 105.325   5
   0  -1  14 151.491 41.4384   9
   0   1 -14 105.662 71.3504  17
   0  -1  14 184.091 73.6231   8
   0   1  14 102.564 63.3138   1
   0  -1 -14 166.314 90.7754   2
   0   1 -14 191.952 70.6762   4
   0  -1  14 349.624 135.050   5
   0   1 -14 146.486 69.7064   2
   0  -1  14 126.523 83.3908   3
   0  -1 -14 210.328 46.9688   7
   0  -1  14 179.008 96.1089  14
   0  -1 -14 171.051 50.5283  11
   0   1  14 130.005 58.5855   3
   0   1  14 93.3857 57.9385  14
   0   1  14 311.940 103.303   8
   0  -1 -14 135.781 75.7752   1
   0   1  15 464.654 131.722   5
   0  -1 -15 730.891 79.2965   7
   0  -1 -15 793.412 153.973  12
   0  -1  15 512.243 65.7821   9
   0  -1 -15 901.711 95.1120  11
   0   1  15 698.632 145.515   8
   0   1  15 938.537 159.438   1
   0   1  15 443.458 95.5594   3
   0   1  15 929.348 148.965  14
   0  -1  15 867.152 195.987   5
   0  -1  15 531.678 127.249  14
   0  -1 -15 849.635 159.521   2
   0  -1  15 837.961 160.222   3
   0   1 -15 815.385 154.672   4
   0   1 -15 809.168 151.582  17
   0  -1 -15 569.719 124.662   1
   0  -1  15 516.144 110.844   8
   0   1 -15 639.790 111.389   2
   0  -1 -16 53659.1 983.831  12
   0  -1  16 53476.0 1030.31  14
   0  -1 -16 51499.6 1012.09   2
   0   1  16 52568.7 927.590  14
   0   1 -16 52945.0 898.951   2
   0   1 -16 53829.6 957.145   4
   0   1  16 52492.0 1126.29   5
   0  -1  16 52466.7 966.004   8
   0  -1 -16 52925.8 688.877  11
   0   1 -16 51399.0 963.523  17
   0   1  16 53066.8 1052.16   8
   0  -1  16 52032.5 1092.30   5
   0  -1 -16 54069.2 1074.87   1
   0  -1 -16 53421.2 607.990   7
   0   1  16 52749.1 1070.52   1
   0  -1  16 52669.2 990.226   3
   0   1  16 52922.0 919.225   3
   0   1 -17 4333.74 291.689   4
   0   1  17 3373.11 300.021   5
   0  -1 -17 3760.94 298.279   1
   0   1 -17 3463.79 244.895   2
   0   1 -17 3696.26 277.861  17
   0  -1 -17 3954.13 309.261   2
   0  -1  17 4115.47 303.464  14
   0  -1  17 3622.73 279.219   3
   0   1  17 3869.29 268.602  14
   0  -1  17 3413.92 264.993   8
   0  -1  17 4257.98 340.851   5
   0  -1 -17 3858.38 171.354   7
   0   1  17 3827.91 260.449   3
   0  -1 -17 3509.45 183.410  11
   0  -1 -17 3851.15 279.356  12
   0   1  17 3920.92 315.009   1
   0  -1  18 2029.24 247.153   5
   0  -1 -18 1600.93 202.935   2
   0  -1 -18 1591.50 114.147   7
   0  -1  18 1786.12 213.147  14
   0   1  18 1436.86 223.555   5
   0   1 -18 1270.55 176.724   4
   0   1 -18 1604.97 191.975  17
   0   1 -18 1811.66 187.273   2
   0  -1 -18 1539.96 123.160  11
   0  -1 -18 1603.59 185.317  12
   0  -1  18 1808.32 205.618   3
   0  -1  18 1580.44 187.657   8
   0  -1 -18 1550.01 203.743   1
   0   1  18 1301.04 159.527   3
   0   1 -18 1749.51 170.621  12
   0   1  18 1360.86 170.443  14
   0  -1 -19 635.419 84.0584  11
   0   1 -19 1193.88 190.512   4
   0   1 -19 952.272 163.182  17
   0   1  19 661.047 167.372   5
   0  -1  19 904.896 176.566   3
   0  -1 -19 837.352 168.587   2
   0  -1 -19 936.009 93.5915   7
   0  -1  19 1005.04 179.180   1
   0   1  19 686.470 133.297   3
   0  -1 -19 988.211 168.936  12
   0  -1  19 756.206 146.084   8
   0   1  19 812.141 151.431  14
   0   1 -19 703.715 136.643   2
   0   1 -19 901.400 133.443  12
   0  -1  19 721.790 151.374  14
   0  -1  19 813.560 204.751   5
   0   1  20 27583.5 773.294  14
[truncated: 46,968,008 more chars]
